# Supplementary material for: Characterizing isomiR variants within the microRNA‐34/449 family
Source: FEBS Lett. 2017 Feb 28;591(5):693–705. doi: 10.1002/1873-3468.12595 (PMC5363356; doi:10.1002/1873-3468.12595)
Supplement: Supplementary file 1 — Table S1. miRNA expression and sequence distribution in ten tissues (Study SRP006043). [file FEB2-591-693-s001.xlsx]

## Sheet: SRR139162-brain
								Count						% of total
Chromosome	Start	End	Strand	Type	Accession	ID	Sequence	-2	-1	0	+1	+2	sum	-2	-1	0	+1	+2
chr1	17409	17431	-	miRNA	hsa-miR-6859-5p	MIMAT0027618	GAGAGGAACAUGGGCUCAGGACA	0	0	0	0	0	0	#DIV/0!	#DIV/0!	#DIV/0!	#DIV/0!	#DIV/0!
chr1	17369	17391	-	miRNA	hsa-miR-6859-3p	MIMAT0027619	UGACCCCCAUGUCGCCUCUGUAG	0	0	0	0	0	0	#DIV/0!	#DIV/0!	#DIV/0!	#DIV/0!	#DIV/0!
chr1	30438	30458	+	miRNA	hsa-miR-1302	MIMAT0005890	UUGGGACAUACUUAUGCUAAA	0	0	0	0	0	0	#DIV/0!	#DIV/0!	#DIV/0!	#DIV/0!	#DIV/0!
chr1	567762	567783	-	miRNA	hsa-miR-6723-5p	MIMAT0025855	AUAGUCCGAGUAACGUCGGGGC	0	0	0	0	0	0	#DIV/0!	#DIV/0!	#DIV/0!	#DIV/0!	#DIV/0!
chr1	1102504	1102525	+	miRNA	hsa-miR-200b-5p	MIMAT0004571	CAUCUUACUGGGCAGCAUUGGA	0	0	1	0	0	1	0	0	100	0	0
chr1	1102540	1102561	+	miRNA	hsa-miR-200b-3p	MIMAT0000318	UAAUACUGCCUGGUAAUGAUGA	0	0	8	0	0	8	0	0	100	0	0
chr1	1103258	1103279	+	miRNA	hsa-miR-200a-5p	MIMAT0001620	CAUCUUACCGGACAGUGCUGGA	0	0	0	0	0	0	#DIV/0!	#DIV/0!	#DIV/0!	#DIV/0!	#DIV/0!
chr1	1103296	1103317	+	miRNA	hsa-miR-200a-3p	MIMAT0000682	UAACACUGUCUGGUAACGAUGU	0	0	20	11	3	34	0	0	58.8235	32.3529	8.82353
chr1	1104435	1104456	+	miRNA	hsa-miR-429	MIMAT0001536	UAAUACUGUCUGGUAAAACCGU	0	0	4	0	0	4	0	0	100	0	0
chr1	1231525	1231545	-	miRNA	hsa-miR-6726-5p	MIMAT0027353	CGGGAGCUGGGGUCUGCAGGU	0	0	0	0	0	0	#DIV/0!	#DIV/0!	#DIV/0!	#DIV/0!	#DIV/0!
chr1	1231490	1231509	-	miRNA	hsa-miR-6726-3p	MIMAT0027354	CUCGCCCUGUCUCCCGCUAG	0	0	0	0	0	0	#DIV/0!	#DIV/0!	#DIV/0!	#DIV/0!	#DIV/0!
chr1	1247919	1247941	-	miRNA	hsa-miR-6727-5p	MIMAT0027355	CUCGGGGCAGGCGGCUGGGAGCG	0	0	0	0	0	0	#DIV/0!	#DIV/0!	#DIV/0!	#DIV/0!	#DIV/0!
chr1	1247882	1247901	-	miRNA	hsa-miR-6727-3p	MIMAT0027356	UCCUGCCACCUCCUCCGCAG	0	1	1	0	0	2	0	50	50	0	0
chr1	1275062	1275083	-	miRNA	hsa-miR-6808-5p	MIMAT0027516	CAGGCAGGGAGGUGGGACCAUG	0	0	0	0	0	0	#DIV/0!	#DIV/0!	#DIV/0!	#DIV/0!	#DIV/0!
chr1	1275030	1275050	-	miRNA	hsa-miR-6808-3p	MIMAT0027517	GUGUGACCACCGUUCCUGCAG	0	0	0	0	0	0	#DIV/0!	#DIV/0!	#DIV/0!	#DIV/0!	#DIV/0!
chr1	3044573	3044589	+	miRNA	hsa-miR-4251	MIMAT0016883	CCUGAGAAAAGGGCCAA	1	1	0	0	0	2	50	50	0	0	0
chr1	3477274	3477294	-	miRNA	hsa-miR-551a	MIMAT0003214	GCGACCCACUCUUGGUUUCCA	0	0	3	0	0	3	0	0	100	0	0
chr1	5624142	5624159	+	miRNA	hsa-miR-4417	MIMAT0018929	GGUGGGCUUCCCGGAGGG	0	0	0	0	0	0	#DIV/0!	#DIV/0!	#DIV/0!	#DIV/0!	#DIV/0!
chr1	5922771	5922792	-	miRNA	hsa-miR-4689	MIMAT0019778	UUGAGGAGACAUGGUGGGGGCC	0	0	0	0	0	0	#DIV/0!	#DIV/0!	#DIV/0!	#DIV/0!	#DIV/0!
chr1	6489904	6489922	-	miRNA	hsa-miR-4252	MIMAT0016886	GGCCACUGAGUCAGCACCA	0	0	0	0	0	0	#DIV/0!	#DIV/0!	#DIV/0!	#DIV/0!	#DIV/0!
chr1	8926622	8926644	-	miRNA	hsa-miR-6728-5p	MIMAT0027357	UUGGGAUGGUAGGACCAGAGGGG	0	0	0	0	0	0	#DIV/0!	#DIV/0!	#DIV/0!	#DIV/0!	#DIV/0!
chr1	8926561	8926581	-	miRNA	hsa-miR-6728-3p	MIMAT0027358	UCUCUGCUCUGCUCUCCCCAG	0	0	0	0	0	0	#DIV/0!	#DIV/0!	#DIV/0!	#DIV/0!	#DIV/0!
chr1	9211794	9211815	-	miRNA	hsa-miR-34a-5p	MIMAT0000255	UGGCAGUGUCUUAGCUGGUUGU	1	19	2957	19	0	2996	0.0333778	0.634179	98.6983	0.634179	0
chr1	9211752	9211773	-	miRNA	hsa-miR-34a-3p	MIMAT0004557	CAAUCAGCAAGUAUACUGCCCU	0	0	32	65	6	103	0	0	31.068	63.1068	5.82524
chr1	10027448	10027469	+	miRNA	hsa-miR-5697	MIMAT0022490	UCAAGUAGUUUCAUGAUAAAGG	0	0	0	0	0	0	#DIV/0!	#DIV/0!	#DIV/0!	#DIV/0!	#DIV/0!
chr1	10287785	10287809	+	miRNA	hsa-miR-1273d	MIMAT0015090	GAACCCAUGAGGUUGAGGCUGCAGU	0	0	0	0	0	0	#DIV/0!	#DIV/0!	#DIV/0!	#DIV/0!	#DIV/0!
chr1	12089220	12089241	+	miRNA	hsa-miR-6729-5p	MIMAT0027359	UGGGCGAGGGCGGCUGAGCGGC	0	0	0	0	0	0	#DIV/0!	#DIV/0!	#DIV/0!	#DIV/0!	#DIV/0!
chr1	12089259	12089279	+	miRNA	hsa-miR-6729-3p	MIMAT0027360	UCAUCCCCCUCGCCCUCUCAG	0	0	0	0	0	0	#DIV/0!	#DIV/0!	#DIV/0!	#DIV/0!	#DIV/0!
chr1	12227067	12227087	+	miRNA	hsa-miR-7846-3p	MIMAT0030421	CAGCGGAGCCUGGAGAGAAGG	0	0	0	0	0	0	#DIV/0!	#DIV/0!	#DIV/0!	#DIV/0!	#DIV/0!
chr1	12251809	12251830	+	miRNA	hsa-miR-4632-3p	MIMAT0019688	UGCCGCCCUCUCGCUGCUCUAG	0	0	3	0	0	3	0	0	100	0	0
chr1	12251770	12251792	+	miRNA	hsa-miR-4632-5p	MIMAT0022977	GAGGGCAGCGUGGGUGUGGCGGA	0	0	0	0	0	0	#DIV/0!	#DIV/0!	#DIV/0!	#DIV/0!	#DIV/0!
chr1	12639024	12639046	-	miRNA	hsa-miR-6730-5p	MIMAT0027361	AGAAAGGUGGAGGGGUUGUCAGA	0	0	0	0	0	0	#DIV/0!	#DIV/0!	#DIV/0!	#DIV/0!	#DIV/0!
chr1	12638986	12639007	-	miRNA	hsa-miR-6730-3p	MIMAT0027362	CCUGACACCCCAUCUGCCCUCA	0	0	0	0	0	0	#DIV/0!	#DIV/0!	#DIV/0!	#DIV/0!	#DIV/0!
chr1	17185483	17185505	-	miRNA	hsa-miR-3675-5p	MIMAT0018098	UAUGGGGCUUCUGUAGAGAUUUC	0	0	0	0	0	0	#DIV/0!	#DIV/0!	#DIV/0!	#DIV/0!	#DIV/0!
chr1	17185453	17185474	-	miRNA	hsa-miR-3675-3p	MIMAT0018099	CAUCUCUAAGGAACUCCCCCAA	0	0	0	0	0	0	#DIV/0!	#DIV/0!	#DIV/0!	#DIV/0!	#DIV/0!
chr1	17604443	17604464	+	miRNA	hsa-miR-3972	MIMAT0019357	CUGCCAGCCCCGUUCCAGGGCA	0	0	0	0	0	0	#DIV/0!	#DIV/0!	#DIV/0!	#DIV/0!	#DIV/0!
chr1	19209744	19209765	-	miRNA	hsa-miR-4695-5p	MIMAT0019788	CAGGAGGCAGUGGGCGAGCAGG	0	0	0	0	0	0	#DIV/0!	#DIV/0!	#DIV/0!	#DIV/0!	#DIV/0!
chr1	19209698	19209719	-	miRNA	hsa-miR-4695-3p	MIMAT0019789	UGAUCUCACCGCUGCCUCCUUC	0	0	0	0	0	0	#DIV/0!	#DIV/0!	#DIV/0!	#DIV/0!	#DIV/0!
chr1	19223572	19223590	-	miRNA	hsa-miR-1290	MIMAT0005880	UGGAUUUUUGGAUCAGGGA	0	0	0	0	0	0	#DIV/0!	#DIV/0!	#DIV/0!	#DIV/0!	#DIV/0!
chr1	20960249	20960268	+	miRNA	hsa-miR-6084	MIMAT0023709	UUCCGCCAGUCGGUGGCCGG	0	0	0	0	0	0	#DIV/0!	#DIV/0!	#DIV/0!	#DIV/0!	#DIV/0!
chr1	21314870	21314891	-	miRNA	hsa-miR-1256	MIMAT0005907	AGGCAUUGACUUCUCACUAGCU	0	0	6	0	0	6	0	0	100	0	0
chr1	22592770	22592787	+	miRNA	hsa-miR-4418	MIMAT0018930	CACUGCAGGACUCAGCAG	0	0	0	0	0	0	#DIV/0!	#DIV/0!	#DIV/0!	#DIV/0!	#DIV/0!
chr1	22959821	22959839	-	miRNA	hsa-miR-6127	MIMAT0024610	UGAGGGAGUGGGUGGGAGG	0	0	0	0	0	0	#DIV/0!	#DIV/0!	#DIV/0!	#DIV/0!	#DIV/0!
chr1	23046023	23046044	+	miRNA	hsa-miR-4684-5p	MIMAT0019769	CUCUCUACUGACUUGCAACAUA	0	0	0	0	0	0	#DIV/0!	#DIV/0!	#DIV/0!	#DIV/0!	#DIV/0!
chr1	23046059	23046080	+	miRNA	hsa-miR-4684-3p	MIMAT0019770	UGUUGCAAGUCGGUGGAGACGU	0	0	0	0	0	0	#DIV/0!	#DIV/0!	#DIV/0!	#DIV/0!	#DIV/0!
chr1	23189662	23189679	-	miRNA	hsa-miR-4253	MIMAT0016882	AGGGCAUGUCCAGGGGGU	0	0	0	0	0	0	#DIV/0!	#DIV/0!	#DIV/0!	#DIV/0!	#DIV/0!
chr1	23370803	23370822	+	miRNA	hsa-miR-3115	MIMAT0014977	AUAUGGGUUUACUAGUUGGU	0	0	0	0	0	0	#DIV/0!	#DIV/0!	#DIV/0!	#DIV/0!	#DIV/0!
chr1	23384373	23384389	-	miRNA	hsa-miR-4419a	MIMAT0018931	UGAGGGAGGAGACUGCA	0	0	0	0	0	0	#DIV/0!	#DIV/0!	#DIV/0!	#DIV/0!	#DIV/0!
chr1	24255611	24255630	+	miRNA	hsa-miR-378f	MIMAT0018932	ACUGGACUUGGAGCCAGAAG	0	0	1	0	0	1	0	0	100	0	0
chr1	25245881	25245902	-	miRNA	hsa-miR-6731-5p	MIMAT0027363	UGGGAGAGCAGGGUAUUGUGGA	0	0	0	0	0	0	#DIV/0!	#DIV/0!	#DIV/0!	#DIV/0!	#DIV/0!
chr1	25245836	25245856	-	miRNA	hsa-miR-6731-3p	MIMAT0027364	UCUAUUCCCCACUCUCCCCAG	0	0	0	0	0	0	#DIV/0!	#DIV/0!	#DIV/0!	#DIV/0!	#DIV/0!
chr1	25350043	25350064	+	miRNA	hsa-miR-4425	MIMAT0018940	UGUUGGGAUUCAGCAGGACCAU	0	0	0	0	0	0	#DIV/0!	#DIV/0!	#DIV/0!	#DIV/0!	#DIV/0!
chr1	26232875	26232894	-	miRNA	hsa-miR-3917	MIMAT0018191	GCUCGGACUGAGCAGGUGGG	0	0	0	0	0	0	#DIV/0!	#DIV/0!	#DIV/0!	#DIV/0!	#DIV/0!
chr1	26881065	26881084	+	miRNA	hsa-miR-1976	MIMAT0009451	CCUCCUGCCCUCCUUGCUGU	0	0	1	0	0	1	0	0	100	0	0
chr1	31212005	31212026	-	miRNA	hsa-miR-4420	MIMAT0018933	GUCACUGAUGUCUGUAGCUGAG	0	0	0	0	0	0	#DIV/0!	#DIV/0!	#DIV/0!	#DIV/0!	#DIV/0!
chr1	32224271	32224293	-	miRNA	hsa-miR-4254	MIMAT0016884	GCCUGGAGCUACUCCACCAUCUC	0	0	24	5	0	29	0	0	82.7586	17.2414	0
chr1	32552550	32552571	+	miRNA	hsa-miR-5585-5p	MIMAT0022285	UGAAGUACCAGCUACUCGAGAG	0	0	0	0	0	0	#DIV/0!	#DIV/0!	#DIV/0!	#DIV/0!	#DIV/0!
chr1	32552587	32552608	+	miRNA	hsa-miR-5585-3p	MIMAT0022286	CUGAAUAGCUGGGACUACAGGU	0	0	0	0	0	0	#DIV/0!	#DIV/0!	#DIV/0!	#DIV/0!	#DIV/0!
chr1	33798050	33798072	-	miRNA	hsa-miR-3605-5p	MIMAT0017981	UGAGGAUGGAUAGCAAGGAAGCC	0	0	0	0	0	0	#DIV/0!	#DIV/0!	#DIV/0!	#DIV/0!	#DIV/0!
chr1	33798006	33798028	-	miRNA	hsa-miR-3605-3p	MIMAT0017982	CCUCCGUGUUACCUGUCCUCUAG	0	0	11	2	1	14	0	0	78.5714	14.2857	7.14286
chr1	35135215	35135235	-	miRNA	hsa-miR-552-3p	MIMAT0003215	AACAGGUGACUGGUUAGACAA	0	0	0	1	0	1	0	0	0	100	0
chr1	35135251	35135271	-	miRNA	hsa-miR-552-5p	MIMAT0026615	GUUUAACCUUUUGCCUGUUGG	0	1	0	0	0	1	0	100	0	0	0
chr1	37627174	37627190	+	miRNA	hsa-miR-4255	MIMAT0016885	CAGUGUUCAGAGAUGGA	0	0	0	0	0	0	#DIV/0!	#DIV/0!	#DIV/0!	#DIV/0!	#DIV/0!
chr1	37945836	37945855	+	miRNA	hsa-miR-6732-5p	MIMAT0027365	UAGGGGGUGGCAGGCUGGCC	0	0	0	0	0	0	#DIV/0!	#DIV/0!	#DIV/0!	#DIV/0!	#DIV/0!
chr1	37945868	37945890	+	miRNA	hsa-miR-6732-3p	MIMAT0027366	UAACCCUGUCCUCUCCCUCCCAG	0	0	0	0	0	0	#DIV/0!	#DIV/0!	#DIV/0!	#DIV/0!	#DIV/0!
chr1	37966574	37966595	-	miRNA	hsa-miR-5581-5p	MIMAT0022275	AGCCUUCCAGGAGAAAUGGAGA	0	0	1	0	0	1	0	0	100	0	0
chr1	37966536	37966557	-	miRNA	hsa-miR-5581-3p	MIMAT0022276	UUCCAUGCCUCCUAGAAGUUCC	0	0	0	0	0	0	#DIV/0!	#DIV/0!	#DIV/0!	#DIV/0!	#DIV/0!
chr1	38554961	38554981	+	miRNA	hsa-miR-3659	MIMAT0018080	UGAGUGUUGUCUACGAGGGCA	0	0	0	0	0	0	#DIV/0!	#DIV/0!	#DIV/0!	#DIV/0!	#DIV/0!
chr1	41220043	41220064	+	miRNA	hsa-miR-30e-5p	MIMAT0000692	UGUAAACAUCCUUGACUGGAAG	0	0	506	103	5	614	0	0	82.4104	16.7752	0.814332
chr1	41220085	41220106	+	miRNA	hsa-miR-30e-3p	MIMAT0000693	CUUUCAGUCGGAUGUUUACAGC	0	0	267	0	0	267	0	0	100	0	0
chr1	41222972	41222994	+	miRNA	hsa-miR-30c-5p	MIMAT0000244	UGUAAACAUCCUACACUCUCAGC	0	0	2379	47	1	2427	0	0	98.0222	1.93655	0.0412031
chr1	41223011	41223032	+	miRNA	hsa-miR-30c-1-3p	MIMAT0004674	CUGGGAGAGGGUUGUUUACUCC	0	0	2	1	0	3	0	0	66.6667	33.3333	0
chr1	43637357	43637378	-	miRNA	hsa-miR-6733-5p	MIMAT0027367	UGGGAAAGACAAACUCAGAGUU	0	1	0	0	0	1	0	100	0	0	0
chr1	43637323	43637342	-	miRNA	hsa-miR-6733-3p	MIMAT0027368	UCAGUGUCUGGAUUUCCUAG	0	0	0	0	0	0	#DIV/0!	#DIV/0!	#DIV/0!	#DIV/0!	#DIV/0!
chr1	43830359	43830381	-	miRNA	hsa-miR-6734-5p	MIMAT0027369	UUGAGGGGAGAAUGAGGUGGAGA	0	0	0	0	0	0	#DIV/0!	#DIV/0!	#DIV/0!	#DIV/0!	#DIV/0!
chr1	43830319	43830341	-	miRNA	hsa-miR-6734-3p	MIMAT0027370	CCCUUCCCUCACUCUUCUCUCAG	0	0	0	0	0	0	#DIV/0!	#DIV/0!	#DIV/0!	#DIV/0!	#DIV/0!
chr1	43914215	43914239	+	miRNA	hsa-miR-6735-5p	MIMAT0027371	CAGGGCAGAGGGCACAGGAAUCUGA	0	0	0	0	0	0	#DIV/0!	#DIV/0!	#DIV/0!	#DIV/0!	#DIV/0!
chr1	43914261	43914282	+	miRNA	hsa-miR-6735-3p	MIMAT0027372	AGGCCUGUGGCUCCUCCCUCAG	0	0	0	0	0	0	#DIV/0!	#DIV/0!	#DIV/0!	#DIV/0!	#DIV/0!
chr1	44304329	44304352	+	miRNA	hsa-miR-6079	MIMAT0023704	UUGGAAGCUUGGACCAACUAGCUG	0	0	0	0	0	0	#DIV/0!	#DIV/0!	#DIV/0!	#DIV/0!	#DIV/0!
chr1	45011165	45011186	+	miRNA	hsa-miR-5584-5p	MIMAT0022283	CAGGGAAAUGGGAAGAACUAGA	0	0	4	0	0	4	0	0	100	0	0
chr1	45011203	45011224	+	miRNA	hsa-miR-5584-3p	MIMAT0022284	UAGUUCUUCCCUUUGCCCAAUU	0	1	3	0	0	4	0	25	75	0	0
chr1	51525551	51525572	+	miRNA	hsa-miR-4421	MIMAT0018934	ACCUGUCUGUGGAAAGGAGCUA	0	0	0	0	0	0	#DIV/0!	#DIV/0!	#DIV/0!	#DIV/0!	#DIV/0!
chr1	51525703	51525726	+	miRNA	hsa-miR-6500-5p	MIMAT0025454	AGGAGCUAUCCACUCCAGGUGUCC	0	0	0	0	0	0	#DIV/0!	#DIV/0!	#DIV/0!	#DIV/0!	#DIV/0!
chr1	51525744	51525764	+	miRNA	hsa-miR-6500-3p	MIMAT0025455	ACACUUGUUGGGAUGACCUGC	0	0	0	0	0	0	#DIV/0!	#DIV/0!	#DIV/0!	#DIV/0!	#DIV/0!
chr1	52302047	52302068	-	miRNA	hsa-miR-761	MIMAT0010364	GCAGCAGGGUGAAACUGACACA	0	0	0	0	0	0	#DIV/0!	#DIV/0!	#DIV/0!	#DIV/0!	#DIV/0!
chr1	53394370	53394388	+	miRNA	hsa-miR-1273f	MIMAT0020601	GGAGAUGGAGGUUGCAGUG	0	0	0	0	0	0	#DIV/0!	#DIV/0!	#DIV/0!	#DIV/0!	#DIV/0!
chr1	53400608	53400628	+	miRNA	hsa-miR-5095	MIMAT0020600	UUACAGGCGUGAACCACCGCG	0	0	0	0	0	0	#DIV/0!	#DIV/0!	#DIV/0!	#DIV/0!	#DIV/0!
chr1	53406011	53406032	+	miRNA	hsa-miR-1273g-5p	MIMAT0020602	GGUGGUUGAGGCUGCAGUAAGU	0	0	0	0	0	0	#DIV/0!	#DIV/0!	#DIV/0!	#DIV/0!	#DIV/0!
chr1	53406042	53406062	+	miRNA	hsa-miR-1273g-3p	MIMAT0022742	ACCACUGCACUCCAGCCUGAG	0	0	0	0	0	0	#DIV/0!	#DIV/0!	#DIV/0!	#DIV/0!	#DIV/0!
chr1	54519764	54519784	+	miRNA	hsa-miR-4781-5p	MIMAT0019942	UAGCGGGGAUUCCAAUAUUGG	0	0	0	0	0	0	#DIV/0!	#DIV/0!	#DIV/0!	#DIV/0!	#DIV/0!
chr1	54519797	54519818	+	miRNA	hsa-miR-4781-3p	MIMAT0019943	AAUGUUGGAAUCCUCGCUAGAG	0	0	0	0	0	0	#DIV/0!	#DIV/0!	#DIV/0!	#DIV/0!	#DIV/0!
chr1	55691329	55691349	+	miRNA	hsa-miR-4422	MIMAT0018935	AAAAGCAUCAGGAAGUACCCA	0	0	1	0	0	1	0	0	100	0	0
chr1	60198941	60198963	-	miRNA	hsa-miR-4711-5p	MIMAT0019816	UGCAUCAGGCCAGAAGACAUGAG	0	0	0	0	0	0	#DIV/0!	#DIV/0!	#DIV/0!	#DIV/0!	#DIV/0!
chr1	60198907	60198924	-	miRNA	hsa-miR-4711-3p	MIMAT0019817	CGUGUCUUCUGGCUUGAU	0	0	0	0	0	0	#DIV/0!	#DIV/0!	#DIV/0!	#DIV/0!	#DIV/0!
chr1	62544502	62544523	+	miRNA	hsa-miR-3116	MIMAT0014978	UGCCUGGAACAUAGUAGGGACU	0	0	0	0	0	0	#DIV/0!	#DIV/0!	#DIV/0!	#DIV/0!	#DIV/0!
chr1	62544466	62544487	-	miRNA	hsa-miR-3116	MIMAT0014978	UGCCUGGAACAUAGUAGGGACU	0	0	0	0	0	0	#DIV/0!	#DIV/0!	#DIV/0!	#DIV/0!	#DIV/0!
chr1	63792635	63792655	-	miRNA	hsa-miR-6068	MIMAT0023693	CCUGCGAGUCUCCGGCGGUGG	0	0	0	0	0	0	#DIV/0!	#DIV/0!	#DIV/0!	#DIV/0!	#DIV/0!
chr1	65045538	65045559	+	miRNA	hsa-miR-4794	MIMAT0019967	UCUGGCUAUCUCACGAGACUGU	0	0	0	0	0	0	#DIV/0!	#DIV/0!	#DIV/0!	#DIV/0!	#DIV/0!
chr1	65523445	65523466	-	miRNA	hsa-miR-3671	MIMAT0018094	AUCAAAUAAGGACUAGUCUGCA	0	0	0	0	0	0	#DIV/0!	#DIV/0!	#DIV/0!	#DIV/0!	#DIV/0!
chr1	65524160	65524181	-	miRNA	hsa-miR-101-5p	MIMAT0004513	CAGUUAUCACAGUGCUGAUGCU	0	36	25	0	0	61	0	59.0164	40.9836	0	0
chr1	65524125	65524145	-	miRNA	hsa-miR-101-3p	MIMAT0000099	UACAGUACUGUGAUAACUGAA	1	727	175	11	1	915	0.10929	79.4536	19.1257	1.20219	0.10929
chr1	67094168	67094188	+	miRNA	hsa-miR-3117-3p	MIMAT0014979	AUAGGACUCAUAUAGUGCCAG	0	0	8	0	0	8	0	0	100	0	0
chr1	67094135	67094154	+	miRNA	hsa-miR-3117-5p	MIMAT0019197	AGACACUAUACGAGUCAUAU	0	4	6	0	0	10	0	40	60	0	0
chr1	68649259	68649280	-	miRNA	hsa-miR-1262	MIMAT0005914	AUGGGUGAAUUUGUAGAAGGAU	0	0	0	0	0	0	#DIV/0!	#DIV/0!	#DIV/0!	#DIV/0!	#DIV/0!
chr1	71533364	71533385	-	miRNA	hsa-miR-186-5p	MIMAT0000456	CAAAGAAUUCUCCUUUUGGGCU	0	7	195	0	0	202	0	3.46535	96.5347	0	0
chr1	71533325	71533346	-	miRNA	hsa-miR-186-3p	MIMAT0004612	GCCCAAAGGUGAAUUUUUUGGG	0	0	1	0	0	1	0	0	100	0	0
chr1	77525828	77525850	+	miRNA	hsa-miR-7156-5p	MIMAT0028222	UUGUUCUCAAACUGGCUGUCAGA	0	0	0	0	0	0	#DIV/0!	#DIV/0!	#DIV/0!	#DIV/0!	#DIV/0!
chr1	77525865	77525887	+	miRNA	hsa-miR-7156-3p	MIMAT0028223	CUGCAGCCACUUGGGGAACUGGU	0	0	0	0	0	0	#DIV/0!	#DIV/0!	#DIV/0!	#DIV/0!	#DIV/0!
chr1	85599489	85599510	+	miRNA	hsa-miR-4423-5p	MIMAT0019232	AGUUGCCUUUUUGUUCCCAUGC	0	0	1	1	0	2	0	0	50	50	0
chr1	85599525	85599545	+	miRNA	hsa-miR-4423-3p	MIMAT0018936	AUAGGCACCAAAAAGCAACAA	0	0	0	0	0	0	#DIV/0!	#DIV/0!	#DIV/0!	#DIV/0!	#DIV/0!
chr1	86823348	86823368	-	miRNA	hsa-miR-7856-5p	MIMAT0030431	UUUUAAGGACACUGAGGGAUC	0	0	0	0	0	0	#DIV/0!	#DIV/0!	#DIV/0!	#DIV/0!	#DIV/0!
chr1	94312436	94312455	+	miRNA	hsa-miR-760	MIMAT0004957	CGGCUCUGGGUCUGUGGGGA	0	5	22	0	0	27	0	18.5185	81.4815	0	0
chr1	95211436	95211455	-	miRNA	hsa-miR-378g	MIMAT0018937	ACUGGGCUUGGAGUCAGAAG	0	0	2	0	0	2	0	0	100	0	0
chr1	98510863	98510885	-	miRNA	hsa-miR-2682-5p	MIMAT0013517	CAGGCAGUGACUGUUCAGACGUC	0	0	1	0	1	2	0	0	50	0	50
chr1	98510827	98510848	-	miRNA	hsa-miR-2682-3p	MIMAT0013518	CGCCUCUUCAGCGCUGUCUUCC	0	17	0	0	0	17	0	100	0	0	0
chr1	98511647	98511669	-	miRNA	hsa-miR-137	MIMAT0000429	UUAUUGCUUAAGAAUACGCGUAG	0	0	442	52	62	556	0	0	79.4964	9.35252	11.1511
chr1	100746812	100746832	+	miRNA	hsa-miR-553	MIMAT0003216	AAAACGGUGAGAUUUUGUUUU	0	0	0	0	0	0	#DIV/0!	#DIV/0!	#DIV/0!	#DIV/0!	#DIV/0!
chr1	108439904	108439925	+	miRNA	hsa-miR-7852-3p	MIMAT0030427	UAUGUAGUAGUCAAAGGCAUUU	0	0	0	0	0	0	#DIV/0!	#DIV/0!	#DIV/0!	#DIV/0!	#DIV/0!
chr1	110141562	110141583	+	miRNA	hsa-miR-197-3p	MIMAT0000227	UUCACCACCUUCUCCACCCAGC	0	0	64	8	0	72	0	0	88.8889	11.1111	0
chr1	110141523	110141545	+	miRNA	hsa-miR-197-5p	MIMAT0022691	CGGGUAGAGAGGGCAGUGGGAGG	0	0	0	0	0	0	#DIV/0!	#DIV/0!	#DIV/0!	#DIV/0!	#DIV/0!
chr1	113004428	113004445	-	miRNA	hsa-miR-4256	MIMAT0016877	AUCUGACCUGAUGAAGGU	47	11	25	0	0	83	56.6265	13.253	30.1205	0	0
chr1	117102660	117102681	-	miRNA	hsa-miR-548ac	MIMAT0018938	CAAAAACCGGCAAUUACUUUUG	0	0	0	0	0	0	#DIV/0!	#DIV/0!	#DIV/0!	#DIV/0!	#DIV/0!
chr1	117214409	117214430	+	miRNA	hsa-miR-320b	MIMAT0005792	AAAAGCUGGGUUGAGAGGGCAA	0	2	89	4	1	96	0	2.08333	92.7083	4.16667	1.04167
chr1	117637277	117637298	+	miRNA	hsa-miR-942-5p	MIMAT0004985	UCUUCUCUGUUUUGGCCAUGUG	0	0	1	0	0	1	0	0	100	0	0
chr1	117637317	117637338	+	miRNA	hsa-miR-942-3p	MIMAT0026734	CACAUGGCCGAAACAGAGAAGU	0	0	0	0	1	1	0	0	0	0	100
chr1	142667332	142667354	+	miRNA	hsa-miR-3118	MIMAT0014980	UGUGACUGCAUUAUGAAAAUUCU	0	0	0	0	0	0	#DIV/0!	#DIV/0!	#DIV/0!	#DIV/0!	#DIV/0!
chr1	143163792	143163814	+	miRNA	hsa-miR-3118	MIMAT0014980	UGUGACUGCAUUAUGAAAAUUCU	0	0	0	0	0	0	#DIV/0!	#DIV/0!	#DIV/0!	#DIV/0!	#DIV/0!
chr1	143424150	143424172	-	miRNA	hsa-miR-3118	MIMAT0014980	UGUGACUGCAUUAUGAAAAUUCU	0	0	0	0	0	0	#DIV/0!	#DIV/0!	#DIV/0!	#DIV/0!	#DIV/0!
chr1	143672933	143672953	+	miRNA	hsa-miR-6077	MIMAT0023702	GGGAAGAGCUGUACGGCCUUC	0	0	0	0	0	0	#DIV/0!	#DIV/0!	#DIV/0!	#DIV/0!	#DIV/0!
chr1	145584428	145584448	+	miRNA	hsa-miR-6736-5p	MIMAT0027373	CUGGGUGAGGGCAUCUGUGGU	0	0	0	0	0	0	#DIV/0!	#DIV/0!	#DIV/0!	#DIV/0!	#DIV/0!
chr1	145584461	145584481	+	miRNA	hsa-miR-6736-3p	MIMAT0027374	UCAGCUCCUCUCUACCCACAG	0	0	0	0	0	0	#DIV/0!	#DIV/0!	#DIV/0!	#DIV/0!	#DIV/0!
chr1	147806646	147806668	-	miRNA	hsa-miR-5087	MIMAT0021079	GGGUUUGUAGCUUUGCUGGCAUG	0	0	0	0	0	0	#DIV/0!	#DIV/0!	#DIV/0!	#DIV/0!	#DIV/0!
chr1	147860446	147860466	+	miRNA	hsa-miR-6077	MIMAT0023702	GGGAAGAGCUGUACGGCCUUC	0	0	0	0	0	0	#DIV/0!	#DIV/0!	#DIV/0!	#DIV/0!	#DIV/0!
chr1	150464826	150464848	+	miRNA	hsa-miR-6878-5p	MIMAT0027656	AGGGAGAAAGCUAGAAGCUGAAG	0	0	0	0	0	0	#DIV/0!	#DIV/0!	#DIV/0!	#DIV/0!	#DIV/0!
chr1	150464866	150464886	+	miRNA	hsa-miR-6878-3p	MIMAT0027657	CUGGCCUCUUCUUUCUCCUAG	0	0	0	0	0	0	#DIV/0!	#DIV/0!	#DIV/0!	#DIV/0!	#DIV/0!
chr1	150524463	150524480	+	miRNA	hsa-miR-4257	MIMAT0016878	CCAGAGGUGGGGACUGAG	0	0	0	0	0	0	#DIV/0!	#DIV/0!	#DIV/0!	#DIV/0!	#DIV/0!
chr1	151518287	151518307	+	miRNA	hsa-miR-554	MIMAT0003217	GCUAGUCCUGACUCAGCCAGU	0	0	0	0	0	0	#DIV/0!	#DIV/0!	#DIV/0!	#DIV/0!	#DIV/0!
chr1	153662239	153662259	-	miRNA	hsa-miR-8083	MIMAT0031010	CAGGACUUGACGGCUGCAACU	0	0	0	0	0	0	#DIV/0!	#DIV/0!	#DIV/0!	#DIV/0!	#DIV/0!
chr1	153934871	153934891	-	miRNA	hsa-miR-6737-5p	MIMAT0027375	UUGGGGUGGUCGGCCCUGGAG	0	0	0	0	0	0	#DIV/0!	#DIV/0!	#DIV/0!	#DIV/0!	#DIV/0!
chr1	153934827	153934848	-	miRNA	hsa-miR-6737-3p	MIMAT0027376	UCUGUGCUUCACCCCUACCCAG	0	0	1	0	0	1	0	0	100	0	0
chr1	154077038	154077059	-	miRNA	hsa-miR-5698	MIMAT0022491	UGGGGGAGUGCAGUGAUUGUGG	0	0	0	0	0	0	#DIV/0!	#DIV/0!	#DIV/0!	#DIV/0!	#DIV/0!
chr1	154166189	154166209	-	miRNA	hsa-miR-190b	MIMAT0004929	UGAUAUGUUUGAUAUUGGGUU	0	0	2	0	0	2	0	0	100	0	0
chr1	154948179	154948195	+	miRNA	hsa-miR-4258	MIMAT0016879	CCCCGCCACCGCCUUGG	0	0	0	0	0	0	#DIV/0!	#DIV/0!	#DIV/0!	#DIV/0!	#DIV/0!
chr1	155164987	155165008	+	miRNA	hsa-miR-92b-5p	MIMAT0004792	AGGGACGGGACGCGGUGCAGUG	0	0	2	0	0	2	0	0	100	0	0
chr1	155165028	155165049	+	miRNA	hsa-miR-92b-3p	MIMAT0003218	UAUUGCACUCGUCCCGGCCUCC	0	2	393	13	0	408	0	0.490196	96.3235	3.18627	0
chr1	155316156	155316176	-	miRNA	hsa-miR-555	MIMAT0003219	AGGGUAAGCUGAACCUCUGAU	0	0	0	0	0	0	#DIV/0!	#DIV/0!	#DIV/0!	#DIV/0!	#DIV/0!
chr1	155921100	155921122	-	miRNA	hsa-miR-6738-5p	MIMAT0027377	CGAGGGGUAGAAGAGCACAGGGG	0	0	0	0	0	0	#DIV/0!	#DIV/0!	#DIV/0!	#DIV/0!	#DIV/0!
chr1	155921064	155921087	-	miRNA	hsa-miR-6738-3p	MIMAT0027378	CUUCUGCCUGCAUUCUACUCCCAG	0	0	0	0	0	0	#DIV/0!	#DIV/0!	#DIV/0!	#DIV/0!	#DIV/0!
chr1	156390184	156390206	-	miRNA	hsa-miR-9-5p	MIMAT0000441	UCUUUGGUUAUCUAGCUGUAUGA	0	3	10629	743	66	11441	0	0.0262215	92.9027	6.49419	0.576873
chr1	156390146	156390167	-	miRNA	hsa-miR-9-3p	MIMAT0000442	AUAAAGCUAGAUAACCGAAAGU	1	1	2861	2146	59	5068	0.0197316	0.0197316	56.4522	42.3441	1.16417
chr1	156905948	156905968	-	miRNA	hsa-miR-765	MIMAT0003945	UGGAGGAGAAGGAAGGUGAUG	0	0	0	0	0	0	#DIV/0!	#DIV/0!	#DIV/0!	#DIV/0!	#DIV/0!
chr1	159869779	159869800	-	miRNA	hsa-miR-4259	MIMAT0016880	CAGUUGGGUCUAGGGGUCAGGA	0	0	0	0	0	0	#DIV/0!	#DIV/0!	#DIV/0!	#DIV/0!	#DIV/0!
chr1	161196985	161197006	+	miRNA	hsa-miR-5187-5p	MIMAT0021117	UGGGAUGAGGGAUUGAAGUGGA	0	0	1	0	0	1	0	0	100	0	0
chr1	161197027	161197047	+	miRNA	hsa-miR-5187-3p	MIMAT0021118	ACUGAAUCCUCUUUUCCUCAG	0	0	1	0	0	1	0	0	100	0	0
chr1	162126906	162126927	+	miRNA	hsa-miR-4654	MIMAT0019720	UGUGGGAUCUGGAGGCAUCUGG	0	0	0	0	0	0	#DIV/0!	#DIV/0!	#DIV/0!	#DIV/0!	#DIV/0!
chr1	162312351	162312372	+	miRNA	hsa-miR-556-5p	MIMAT0003220	GAUGAGCUCAUUGUAAUAUGAG	0	0	0	0	0	0	#DIV/0!	#DIV/0!	#DIV/0!	#DIV/0!	#DIV/0!
chr1	162312390	162312411	+	miRNA	hsa-miR-556-3p	MIMAT0004793	AUAUUACCAUUAGCUCAUCUUU	0	0	5	0	0	5	0	0	100	0	0
chr1	165877160	165877181	+	miRNA	hsa-miR-3658	MIMAT0018078	UUUAAGAAAACACCAUGGAGAU	0	0	0	0	0	0	#DIV/0!	#DIV/0!	#DIV/0!	#DIV/0!	#DIV/0!
chr1	166124010	166124034	-	miRNA	hsa-miR-921	MIMAT0004971	CUAGUGAGGGACAGAACCAGGAUUC	0	0	0	0	0	0	#DIV/0!	#DIV/0!	#DIV/0!	#DIV/0!	#DIV/0!
chr1	167967903	167967924	+	miRNA	hsa-miR-1255b-5p	MIMAT0005945	CGGAUGAGCAAAGAAAGUGGUU	0	0	0	0	0	0	#DIV/0!	#DIV/0!	#DIV/0!	#DIV/0!	#DIV/0!
chr1	167967937	167967958	+	miRNA	hsa-miR-1255b-2-3p	MIMAT0022725	AACCACUUUCUUUGCUCAUCCA	0	0	0	0	0	0	#DIV/0!	#DIV/0!	#DIV/0!	#DIV/0!	#DIV/0!
chr1	168344822	168344844	+	miRNA	hsa-miR-557	MIMAT0003221	GUUUGCACGGGUGGGCCUUGUCU	0	0	0	0	0	0	#DIV/0!	#DIV/0!	#DIV/0!	#DIV/0!	#DIV/0!
chr1	170120527	170120546	+	miRNA	hsa-miR-3119	MIMAT0014981	UGGCUUUUAACUUUGAUGGC	0	0	0	0	0	0	#DIV/0!	#DIV/0!	#DIV/0!	#DIV/0!	#DIV/0!
chr1	170120576	170120595	-	miRNA	hsa-miR-3119	MIMAT0014981	UGGCUUUUAACUUUGAUGGC	0	0	0	0	0	0	#DIV/0!	#DIV/0!	#DIV/0!	#DIV/0!	#DIV/0!
chr1	171070879	171070899	-	miRNA	hsa-miR-1295a	MIMAT0005885	UUAGGCCGCAGAUCUGGGUGA	0	0	0	0	0	0	#DIV/0!	#DIV/0!	#DIV/0!	#DIV/0!	#DIV/0!
chr1	171070880	171070900	+	miRNA	hsa-miR-1295b-5p	MIMAT0022293	CACCCAGAUCUGCGGCCUAAU	0	0	0	0	0	0	#DIV/0!	#DIV/0!	#DIV/0!	#DIV/0!	#DIV/0!
chr1	171070918	171070939	+	miRNA	hsa-miR-1295b-3p	MIMAT0022294	AAUAGGCCACGGAUCUGGGCAA	0	0	0	0	0	0	#DIV/0!	#DIV/0!	#DIV/0!	#DIV/0!	#DIV/0!
chr1	172107997	172108018	-	miRNA	hsa-miR-214-5p	MIMAT0004564	UGCCUGUCUACACUUGCUGUGC	0	0	1	0	0	1	0	0	100	0	0
chr1	172107956	172107977	-	miRNA	hsa-miR-214-3p	MIMAT0000271	ACAGCAGGCACAGACAGGCAGU	0	2	16	0	0	18	0	11.1111	88.8889	0	0
chr1	172107998	172108018	+	miRNA	hsa-miR-3120-3p	MIMAT0014982	CACAGCAAGUGUAGACAGGCA	0	0	0	0	1	1	0	0	0	0	100
chr1	172107960	172107980	+	miRNA	hsa-miR-3120-5p	MIMAT0019198	CCUGUCUGUGCCUGCUGUACA	0	0	0	0	0	0	#DIV/0!	#DIV/0!	#DIV/0!	#DIV/0!	#DIV/0!
chr1	172113732	172113754	-	miRNA	hsa-miR-199a-5p	MIMAT0000231	CCCAGUGUUCAGACUACCUGUUC	0	0	228	0	0	228	0	0	100	0	0
chr1	172113694	172113715	-	miRNA	hsa-miR-199a-3p	MIMAT0000232	ACAGUAGUCUGCACAUUGGUUA	0	41	214	12	0	267	0	15.3558	80.1498	4.49438	0
chr1	176998548	176998568	-	miRNA	hsa-miR-488-5p	MIMAT0002804	CCCAGAUAAUGGCACUCUCAA	0	0	28	0	0	28	0	0	100	0	0
chr1	176998510	176998530	-	miRNA	hsa-miR-488-3p	MIMAT0004763	UUGAAAGGCUAUUUCUUGGUC	0	1	10	0	0	11	0	9.09091	90.9091	0	0
chr1	178646898	178646919	+	miRNA	hsa-miR-4424	MIMAT0018939	AGAGUUAACUCAAAAUGGACUA	0	0	0	0	0	0	#DIV/0!	#DIV/0!	#DIV/0!	#DIV/0!	#DIV/0!
chr1	180407458	180407479	-	miRNA	hsa-miR-3121-3p	MIMAT0014983	UAAAUAGAGUAGGCAAAGGACA	0	0	0	0	0	0	#DIV/0!	#DIV/0!	#DIV/0!	#DIV/0!	#DIV/0!
chr1	180407493	180407514	-	miRNA	hsa-miR-3121-5p	MIMAT0019199	UCCUUUGCCUAUUCUAUUUAAG	0	0	0	0	0	0	#DIV/0!	#DIV/0!	#DIV/0!	#DIV/0!	#DIV/0!
chr1	192685463	192685479	+	miRNA	hsa-miR-4426	MIMAT0018941	GAAGAUGGACGUACUUU	0	0	0	0	0	0	#DIV/0!	#DIV/0!	#DIV/0!	#DIV/0!	#DIV/0!
chr1	193105682	193105703	+	miRNA	hsa-miR-1278	MIMAT0005936	UAGUACUGUGCAUAUCAUCUAU	0	0	1	0	0	1	0	0	100	0	0
chr1	196551583	196551604	-	miRNA	hsa-miR-4735-5p	MIMAT0019860	CCUAAUUUGAACACCUUCGGUA	0	0	0	0	0	0	#DIV/0!	#DIV/0!	#DIV/0!	#DIV/0!	#DIV/0!
chr1	196551547	196551567	-	miRNA	hsa-miR-4735-3p	MIMAT0019861	AAAGGUGCUCAAAUUAGACAU	0	0	0	0	0	0	#DIV/0!	#DIV/0!	#DIV/0!	#DIV/0!	#DIV/0!
chr1	198828054	198828076	-	miRNA	hsa-miR-181b-5p	MIMAT0000257	AACAUUCAUUGCUGUCGGUGGGU	0	3	1085	8	0	1096	0	0.273723	98.9964	0.729927	0
chr1	198828016	198828036	-	miRNA	hsa-miR-181b-3p	MIMAT0022692	CUCACUGAACAAUGAAUGCAA	1	0	23	1	0	25	4	0	92	4	0
chr1	198828237	198828259	-	miRNA	hsa-miR-181a-5p	MIMAT0000256	AACAUUCAACGCUGUCGGUGAGU	0	4	4025	4	1	4034	0	0.0991572	99.7769	0.0991572	0.0247893
chr1	198828198	198828219	-	miRNA	hsa-miR-181a-3p	MIMAT0000270	ACCAUCGACCGUUGAUUGUACC	2	2	74	0	0	78	2.5641	2.5641	94.8718	0	0
chr1	201688707	201688728	+	miRNA	hsa-miR-5191	MIMAT0021122	AGGAUAGGAAGAAUGAAGUGCU	0	0	0	0	0	0	#DIV/0!	#DIV/0!	#DIV/0!	#DIV/0!	#DIV/0!
chr1	201777743	201777762	+	miRNA	hsa-miR-1231	MIMAT0005586	GUGUCUGGGCGGACAGCUGC	0	0	1	0	0	1	0	0	100	0	0
chr1	201832506	201832527	+	miRNA	hsa-miR-6739-5p	MIMAT0027379	UGGGAAAGAGAAAGAACAAGUA	0	0	0	0	0	0	#DIV/0!	#DIV/0!	#DIV/0!	#DIV/0!	#DIV/0!
chr1	201832555	201832575	+	miRNA	hsa-miR-6739-3p	MIMAT0027380	AUUGUUCUGUCUUUCUCCCAG	0	0	1	0	0	1	0	0	100	0	0
chr1	201972257	201972278	+	miRNA	hsa-miR-6740-5p	MIMAT0027381	AGUUUGGGAUGGAGAGAGGAGA	0	0	0	0	0	0	#DIV/0!	#DIV/0!	#DIV/0!	#DIV/0!	#DIV/0!
chr1	201972343	201972364	+	miRNA	hsa-miR-6740-3p	MIMAT0027382	UGUCUUCUCUCCUCCCAAACAG	0	0	0	0	0	0	#DIV/0!	#DIV/0!	#DIV/0!	#DIV/0!	#DIV/0!
chr1	205417489	205417511	-	miRNA	hsa-miR-135b-5p	MIMAT0000758	UAUGGCUUUUCAUUCCUAUGUGA	0	0	839	0	0	839	0	0	100	0	0
chr1	205417451	205417472	-	miRNA	hsa-miR-135b-3p	MIMAT0004698	AUGUAGGGCUAAAAGCCAUGGG	0	0	0	0	0	0	#DIV/0!	#DIV/0!	#DIV/0!	#DIV/0!	#DIV/0!
chr1	206648151	206648173	+	miRNA	hsa-miR-6769b-5p	MIMAT0027620	UGGUGGGUGGGGAGGAGAAGUGC	0	0	0	0	0	0	#DIV/0!	#DIV/0!	#DIV/0!	#DIV/0!	#DIV/0!
chr1	206648187	206648207	+	miRNA	hsa-miR-6769b-3p	MIMAT0027621	CCCUCUCUGUCCCACCCAUAG	0	0	1	0	0	1	0	0	100	0	0
chr1	207975248	207975269	-	miRNA	hsa-miR-29c-5p	MIMAT0004673	UGACCGAUUUCUCCUGGUGUUC	0	0	1051	190	50	1291	0	0	81.4098	14.7173	3.87297
chr1	207975210	207975231	-	miRNA	hsa-miR-29c-3p	MIMAT0000681	UAGCACCAUUUGAAAUCGGUUA	2	149	43330	296	63	43840	0.00456204	0.339872	98.8367	0.675182	0.143704
chr1	207975795	207975817	-	miRNA	hsa-miR-29b-3p	MIMAT0000100	UAGCACCAUUUGAAAUCAGUGUU	6	2879	51925	463	35	55308	0.0108483	5.2054	93.8833	0.83713	0.063282
chr1	207975837	207975858	-	miRNA	hsa-miR-29b-2-5p	MIMAT0004515	CUGGUUUCACAUGGUGGCUUAG	0	40	256	52	0	348	0	11.4943	73.5632	14.9425	0
chr1	209605511	209605532	+	miRNA	hsa-miR-205-5p	MIMAT0000266	UCCUUCAUUCCACCGGAGUCUG	0	0	45	0	0	45	0	0	100	0	0
chr1	209605548	209605568	+	miRNA	hsa-miR-205-3p	MIMAT0009197	GAUUUCAGUGGAGUGAAGUUC	0	0	0	0	0	0	#DIV/0!	#DIV/0!	#DIV/0!	#DIV/0!	#DIV/0!
chr1	209796827	209796845	-	miRNA	hsa-miR-4260	MIMAT0016881	CUUGGGGCAUGGAGUCCCA	0	0	0	0	0	0	#DIV/0!	#DIV/0!	#DIV/0!	#DIV/0!	#DIV/0!
chr1	212250964	212250985	+	miRNA	hsa-miR-3122	MIMAT0014984	GUUGGGACAAGAGGACGGUCUU	0	0	0	0	0	0	#DIV/0!	#DIV/0!	#DIV/0!	#DIV/0!	#DIV/0!
chr1	220291258	220291278	-	miRNA	hsa-miR-215-5p	MIMAT0000272	AUGACCUAUGAAUUGACAGAC	0	0	8	12	0	20	0	0	40	60	0
chr1	220291219	220291241	-	miRNA	hsa-miR-215-3p	MIMAT0026476	UCUGUCAUUUCUUUAGGCCAAUA	0	0	0	0	0	0	#DIV/0!	#DIV/0!	#DIV/0!	#DIV/0!	#DIV/0!
chr1	220291548	220291569	-	miRNA	hsa-miR-194-5p	MIMAT0000460	UGUAACAGCAACUCCAUGUGGA	0	0	10	0	0	10	0	0	100	0	0
chr1	220373928	220373951	-	miRNA	hsa-miR-664a-5p	MIMAT0005948	ACUGGCUAGGGAAAAUGAUUGGAU	0	0	11	2	1	14	0	0	78.5714	14.2857	7.14286
chr1	220373891	220373913	-	miRNA	hsa-miR-664a-3p	MIMAT0005949	UAUUCAUUUAUCCCCAGCCUACA	0	0	105	12	2	119	0	0	88.2353	10.084	1.68067
chr1	224444751	224444772	-	miRNA	hsa-miR-320b	MIMAT0005792	AAAAGCUGGGUUGAGAGGGCAA	0	1	91	6	2	100	0	1	91	6	2
chr1	224585991	224586013	-	miRNA	hsa-miR-4742-5p	MIMAT0019872	UCAGGCAAAGGGAUAUUUACAGA	0	0	1	0	0	1	0	0	100	0	0
chr1	224585929	224585951	-	miRNA	hsa-miR-4742-3p	MIMAT0019873	UCUGUAUUCUCCUUUGCCUGCAG	0	0	5	0	0	5	0	0	100	0	0
chr1	226109816	226109837	-	miRNA	hsa-miR-6741-5p	MIMAT0027383	GUGGGUGCUGGUGGGAGCCGUG	0	0	0	0	0	0	#DIV/0!	#DIV/0!	#DIV/0!	#DIV/0!	#DIV/0!
chr1	226109780	226109801	-	miRNA	hsa-miR-6741-3p	MIMAT0027384	UCGGCUCUCUCCCUCACCCUAG	0	0	0	0	0	0	#DIV/0!	#DIV/0!	#DIV/0!	#DIV/0!	#DIV/0!
chr1	228129342	228129363	-	miRNA	hsa-miR-5008-5p	MIMAT0021039	UGAGGCCCUUGGGGCACAGUGG	0	0	0	0	0	0	#DIV/0!	#DIV/0!	#DIV/0!	#DIV/0!	#DIV/0!
chr1	228129311	228129331	-	miRNA	hsa-miR-5008-3p	MIMAT0021040	CCUGUGCUCCCAGGGCCUCGC	0	0	0	0	0	0	#DIV/0!	#DIV/0!	#DIV/0!	#DIV/0!	#DIV/0!
chr1	228285021	228285042	+	miRNA	hsa-miR-3620-3p	MIMAT0018001	UCACCCUGCAUCCCGCACCCAG	0	0	12	0	0	12	0	0	100	0	0
chr1	228284986	228285007	+	miRNA	hsa-miR-3620-5p	MIMAT0022967	GUGGGCUGGGCUGGGCUGGGCC	0	0	0	0	0	0	#DIV/0!	#DIV/0!	#DIV/0!	#DIV/0!	#DIV/0!
chr1	228584784	228584805	-	miRNA	hsa-miR-6742-5p	MIMAT0027385	AGUGGGGUGGGACCCAGCUGUU	0	0	0	0	0	0	#DIV/0!	#DIV/0!	#DIV/0!	#DIV/0!	#DIV/0!
chr1	228584749	228584768	-	miRNA	hsa-miR-6742-3p	MIMAT0027386	ACCUGGGUUGUCCCCUCUAG	0	0	3	0	0	3	0	0	100	0	0
chr1	228649784	228649804	+	miRNA	hsa-miR-4666a-5p	MIMAT0019741	AUACAUGUCAGAUUGUAUGCC	0	0	0	0	0	0	#DIV/0!	#DIV/0!	#DIV/0!	#DIV/0!	#DIV/0!
chr1	228649826	228649846	+	miRNA	hsa-miR-4666a-3p	MIMAT0019742	CAUACAAUCUGACAUGUAUUU	0	0	0	0	0	0	#DIV/0!	#DIV/0!	#DIV/0!	#DIV/0!	#DIV/0!
chr1	231155587	231155609	-	miRNA	hsa-miR-1182	MIMAT0005827	GAGGGUCUUGGGAGGGAUGUGAC	0	0	0	0	0	0	#DIV/0!	#DIV/0!	#DIV/0!	#DIV/0!	#DIV/0!
chr1	233759941	233759961	+	miRNA	hsa-miR-4427	MIMAT0018942	UCUGAAUAGAGUCUGAAGAGU	0	0	0	0	0	0	#DIV/0!	#DIV/0!	#DIV/0!	#DIV/0!	#DIV/0!
chr1	234442222	234442243	+	miRNA	hsa-miR-4671-5p	MIMAT0019752	ACCGAAGACUGUGCGCUAAUCU	0	0	0	0	0	0	#DIV/0!	#DIV/0!	#DIV/0!	#DIV/0!	#DIV/0!
chr1	234442258	234442278	+	miRNA	hsa-miR-4671-3p	MIMAT0019753	UUAGUGCAUAGUCUUUGGUCU	0	0	0	0	0	0	#DIV/0!	#DIV/0!	#DIV/0!	#DIV/0!	#DIV/0!
chr1	235353401	235353422	-	miRNA	hsa-miR-4753-5p	MIMAT0019890	CAAGGCCAAAGGAAGAGAACAG	0	0	0	0	0	0	#DIV/0!	#DIV/0!	#DIV/0!	#DIV/0!	#DIV/0!
chr1	235353355	235353376	-	miRNA	hsa-miR-4753-3p	MIMAT0019891	UUCUCUUUCUUUAGCCUUGUGU	0	0	0	0	0	0	#DIV/0!	#DIV/0!	#DIV/0!	#DIV/0!	#DIV/0!
chr1	236016300	236016321	-	miRNA	hsa-miR-1537-3p	MIMAT0007399	AAAACCGUCUAGUUACAGUUGU	0	0	0	0	0	0	#DIV/0!	#DIV/0!	#DIV/0!	#DIV/0!	#DIV/0!
chr1	236016337	236016358	-	miRNA	hsa-miR-1537-5p	MIMAT0026765	AGCUGUAAUUAGUCAGUUUUCU	0	0	1	0	0	1	0	0	100	0	0
chr1	237634464	237634485	+	miRNA	hsa-miR-4428	MIMAT0018943	CAAGGAGACGGGAACAUGGAGC	0	0	0	0	0	0	#DIV/0!	#DIV/0!	#DIV/0!	#DIV/0!	#DIV/0!
chr1	241295620	241295636	+	miRNA	hsa-miR-3123	MIMAT0014985	CAGAGAAUUGUUUAAUC	0	0	0	0	0	0	#DIV/0!	#DIV/0!	#DIV/0!	#DIV/0!	#DIV/0!
chr1	243509490	243509511	+	miRNA	hsa-miR-4677-5p	MIMAT0019760	UUGUUCUUUGGUCUUUCAGCCA	0	0	0	0	0	0	#DIV/0!	#DIV/0!	#DIV/0!	#DIV/0!	#DIV/0!
chr1	243509527	243509548	+	miRNA	hsa-miR-4677-3p	MIMAT0019761	UCUGUGAGACCAAAGAACUACU	0	0	4	0	0	4	0	0	100	0	0
chr1	247365318	247365343	-	miRNA	hsa-miR-3916	MIMAT0018190	AAGAGGAAGAAAUGGCUGGUUCUCAG	0	0	0	0	0	0	#DIV/0!	#DIV/0!	#DIV/0!	#DIV/0!	#DIV/0!
chr1	249120582	249120602	+	miRNA	hsa-miR-3124-5p	MIMAT0014986	UUCGCGGGCGAAGGCAAAGUC	0	0	3	0	0	3	0	0	100	0	0
chr1	249120617	249120638	+	miRNA	hsa-miR-3124-3p	MIMAT0019200	ACUUUCCUCACUCCCGUGAAGU	0	0	0	0	0	0	#DIV/0!	#DIV/0!	#DIV/0!	#DIV/0!	#DIV/0!
chr10	687639	687660	-	miRNA	hsa-miR-5699-3p	MIMAT0022492	UCCUGUCUUUCCUUGUUGGAGC	0	0	0	0	1	1	0	0	0	0	100
chr10	687688	687709	-	miRNA	hsa-miR-5699-5p	MIMAT0027103	UGCCCCAACAAGGAAGGACAAG	0	0	1	0	0	1	0	0	100	0	0
chr10	2118225	2118246	-	miRNA	hsa-miR-6072	MIMAT0023697	UCCUCAUCACACUGCACCUUAG	0	0	0	0	0	0	#DIV/0!	#DIV/0!	#DIV/0!	#DIV/0!	#DIV/0!
chr10	4033370	4033388	+	miRNA	hsa-miR-6078	MIMAT0023703	CCGCCUGAGCUAGCUGUGG	0	0	0	0	0	0	#DIV/0!	#DIV/0!	#DIV/0!	#DIV/0!	#DIV/0!
chr10	6194210	6194230	+	miRNA	hsa-miR-3155a	MIMAT0015029	CCAGGCUCUGCAGUGGGAACU	0	0	0	0	0	0	#DIV/0!	#DIV/0!	#DIV/0!	#DIV/0!	#DIV/0!
chr10	6194172	6194189	-	miRNA	hsa-miR-3155b	MIMAT0019012	CCAGGCUCUGCAGUGGGA	0	0	0	0	0	0	#DIV/0!	#DIV/0!	#DIV/0!	#DIV/0!	#DIV/0!
chr10	12172791	12172811	-	miRNA	hsa-miR-548ak	MIMAT0019013	AAAAGUAACUGCGGUUUUUGA	0	0	0	0	0	0	#DIV/0!	#DIV/0!	#DIV/0!	#DIV/0!	#DIV/0!
chr10	12620795	12620815	+	miRNA	hsa-miR-4480	MIMAT0019014	AGCCAAGUGGAAGUUACUUUA	0	0	0	0	0	0	#DIV/0!	#DIV/0!	#DIV/0!	#DIV/0!	#DIV/0!
chr10	12695180	12695196	-	miRNA	hsa-miR-4481	MIMAT0019015	GGAGUGGGCUGGUGGUU	0	0	0	0	0	0	#DIV/0!	#DIV/0!	#DIV/0!	#DIV/0!	#DIV/0!
chr10	12767324	12767345	-	miRNA	hsa-miR-548q	MIMAT0011163	GCUGGUGCAAAAGUAAUGGCGG	0	0	0	0	1	1	0	0	0	0	100
chr10	14425209	14425225	-	miRNA	hsa-miR-4293	MIMAT0016848	CAGCCUGACAGGAACAG	0	0	0	0	0	0	#DIV/0!	#DIV/0!	#DIV/0!	#DIV/0!	#DIV/0!
chr10	14478588	14478609	+	miRNA	hsa-miR-1265	MIMAT0005918	CAGGAUGUGGUCAAGUGUUGUU	0	0	0	0	0	0	#DIV/0!	#DIV/0!	#DIV/0!	#DIV/0!	#DIV/0!
chr10	17887122	17887142	+	miRNA	hsa-miR-511-5p	MIMAT0002808	GUGUCUUUUGCUCUGCAGUCA	0	0	1	0	0	1	0	0	100	0	0
chr10	17887160	17887179	+	miRNA	hsa-miR-511-3p	MIMAT0026606	AAUGUGUAGCAAAAGACAGA	0	0	10	0	0	10	0	0	100	0	0
chr10	18134051	18134071	+	miRNA	hsa-miR-511-5p	MIMAT0002808	GUGUCUUUUGCUCUGCAGUCA	0	0	1	0	0	1	0	0	100	0	0
chr10	18134089	18134108	+	miRNA	hsa-miR-511-3p	MIMAT0026606	AAUGUGUAGCAAAAGACAGA	0	0	10	0	0	10	0	0	100	0	0
chr10	20840944	20840965	+	miRNA	hsa-miR-4675	MIMAT0019757	GGGGCUGUGAUUGACCAGCAGG	0	0	0	0	0	0	#DIV/0!	#DIV/0!	#DIV/0!	#DIV/0!	#DIV/0!
chr10	21785538	21785559	-	miRNA	hsa-miR-1915-5p	MIMAT0007891	ACCUUGCCUUGCUGCCCGGGCC	0	0	0	0	0	0	#DIV/0!	#DIV/0!	#DIV/0!	#DIV/0!	#DIV/0!
chr10	21785505	21785524	-	miRNA	hsa-miR-1915-3p	MIMAT0007892	CCCCAGGGCGACGCGGCGGG	0	0	0	0	0	0	#DIV/0!	#DIV/0!	#DIV/0!	#DIV/0!	#DIV/0!
chr10	23682337	23682360	+	miRNA	hsa-miR-1254	MIMAT0005905	AGCCUGGAAGCUGGAGCCUGCAGU	0	0	0	0	0	0	#DIV/0!	#DIV/0!	#DIV/0!	#DIV/0!	#DIV/0!
chr10	24564674	24564695	+	miRNA	hsa-miR-603	MIMAT0003271	CACACACUGCAAUUACUUUUGC	0	0	0	0	0	0	#DIV/0!	#DIV/0!	#DIV/0!	#DIV/0!	#DIV/0!
chr10	28578248	28578269	-	miRNA	hsa-miR-8086	MIMAT0031013	UGCUAGUCUGGACUGAUAUGGU	0	0	0	0	0	0	#DIV/0!	#DIV/0!	#DIV/0!	#DIV/0!	#DIV/0!
chr10	29833948	29833966	-	miRNA	hsa-miR-604	MIMAT0003272	AGGCUGCGGAAUUCAGGAC	0	0	0	0	0	0	#DIV/0!	#DIV/0!	#DIV/0!	#DIV/0!	#DIV/0!
chr10	29891240	29891261	-	miRNA	hsa-miR-938	MIMAT0004981	UGCCCUUAAAGGUGAACCCAGU	0	0	0	0	0	0	#DIV/0!	#DIV/0!	#DIV/0!	#DIV/0!	#DIV/0!
chr10	30657577	30657594	-	miRNA	hsa-miR-7162-5p	MIMAT0028234	UGCUUCCUUUCUCAGCUG	0	0	0	0	0	0	#DIV/0!	#DIV/0!	#DIV/0!	#DIV/0!	#DIV/0!
chr10	30657526	30657544	-	miRNA	hsa-miR-7162-3p	MIMAT0028235	UCUGAGGUGGAACAGCAGC	0	0	0	0	0	0	#DIV/0!	#DIV/0!	#DIV/0!	#DIV/0!	#DIV/0!
chr10	35368537	35368557	-	miRNA	hsa-miR-3611	MIMAT0017988	UUGUGAAGAAAGAAAUUCUUA	0	0	0	0	0	0	#DIV/0!	#DIV/0!	#DIV/0!	#DIV/0!	#DIV/0!
chr10	35930109	35930131	-	miRNA	hsa-miR-4683	MIMAT0019768	UGGAGAUCCAGUGCUCGCCCGAU	0	0	1	0	0	1	0	0	100	0	0
chr10	43493078	43493099	+	miRNA	hsa-miR-5100	MIMAT0022259	UUCAGAUCCCAGCGGUGCCUCU	0	0	0	0	0	0	#DIV/0!	#DIV/0!	#DIV/0!	#DIV/0!	#DIV/0!
chr10	45659469	45659490	+	miRNA	hsa-miR-3156-5p	MIMAT0015030	AAAGAUCUGGAAGUGGGAGACA	0	0	0	0	0	0	#DIV/0!	#DIV/0!	#DIV/0!	#DIV/0!	#DIV/0!
chr10	45659510	45659530	+	miRNA	hsa-miR-3156-3p	MIMAT0019209	CUCCCACUUCCAGAUCUUUCU	0	0	0	0	0	0	#DIV/0!	#DIV/0!	#DIV/0!	#DIV/0!	#DIV/0!
chr10	50193606	50193622	-	miRNA	hsa-miR-4294	MIMAT0016849	GGGAGUCUACAGCAGGG	0	0	0	0	0	0	#DIV/0!	#DIV/0!	#DIV/0!	#DIV/0!	#DIV/0!
chr10	53059348	53059370	+	miRNA	hsa-miR-605-5p	MIMAT0003273	UAAAUCCCAUGGUGCCUUCUCCU	0	0	0	0	0	0	#DIV/0!	#DIV/0!	#DIV/0!	#DIV/0!	#DIV/0!
chr10	53059383	53059404	+	miRNA	hsa-miR-605-3p	MIMAT0026621	AGAAGGCACUAUGAGAUUUAGA	0	0	0	0	0	0	#DIV/0!	#DIV/0!	#DIV/0!	#DIV/0!	#DIV/0!
chr10	56367649	56367667	-	miRNA	hsa-miR-548f-3p	MIMAT0005895	AAAAACUGUAAUUACUUUU	0	0	0	0	0	0	#DIV/0!	#DIV/0!	#DIV/0!	#DIV/0!	#DIV/0!
chr10	56367686	56367707	-	miRNA	hsa-miR-548f-5p	MIMAT0026739	UGCAAAAGUAAUCACAGUUUUU	0	0	0	0	0	0	#DIV/0!	#DIV/0!	#DIV/0!	#DIV/0!	#DIV/0!
chr10	59064249	59064270	-	miRNA	hsa-miR-3924	MIMAT0018199	AUAUGUAUAUGUGACUGCUACU	0	0	0	0	0	0	#DIV/0!	#DIV/0!	#DIV/0!	#DIV/0!	#DIV/0!
chr10	65132772	65132793	-	miRNA	hsa-miR-1296-5p	MIMAT0005794	UUAGGGCCCUGGCUCCAUCUCC	0	0	36	0	0	36	0	0	100	0	0
chr10	65132729	65132750	-	miRNA	hsa-miR-1296-3p	MIMAT0026637	GAGUGGGGCUUCGACCCUAACC	0	0	1	6	0	7	0	0	14.2857	85.7143	0
chr10	69163146	69163168	-	miRNA	hsa-miR-7151-5p	MIMAT0028212	GAUCCAUCUCUGCCUGUAUUGGC	0	0	1	0	0	1	0	0	100	0	0
chr10	69163109	69163129	-	miRNA	hsa-miR-7151-3p	MIMAT0028213	CUACAGGCUGGAAUGGGCUCA	0	1	0	0	0	1	0	100	0	0	0
chr10	70519092	70519115	+	miRNA	hsa-miR-1254	MIMAT0005905	AGCCUGGAAGCUGGAGCCUGCAGU	0	0	0	0	0	0	#DIV/0!	#DIV/0!	#DIV/0!	#DIV/0!	#DIV/0!
chr10	73550504	73550525	+	miRNA	hsa-miR-7152-5p	MIMAT0028214	UUUCCUGUCCUCCAACCAGACC	0	0	0	0	0	0	#DIV/0!	#DIV/0!	#DIV/0!	#DIV/0!	#DIV/0!
chr10	73550538	73550557	+	miRNA	hsa-miR-7152-3p	MIMAT0028215	UCUGGUCCUGGACAGGAGGC	0	0	0	0	0	0	#DIV/0!	#DIV/0!	#DIV/0!	#DIV/0!	#DIV/0!
chr10	74480796	74480816	+	miRNA	hsa-miR-4676-5p	MIMAT0019758	GAGCCAGUGGUGAGACAGUGA	0	0	0	0	0	0	#DIV/0!	#DIV/0!	#DIV/0!	#DIV/0!	#DIV/0!
chr10	74480830	74480851	+	miRNA	hsa-miR-4676-3p	MIMAT0019759	CACUGUUUCACCACUGGCUCUU	0	0	0	0	0	0	#DIV/0!	#DIV/0!	#DIV/0!	#DIV/0!	#DIV/0!
chr10	77312276	77312296	+	miRNA	hsa-miR-606	MIMAT0003274	AAACUACUGAAAAUCAAAGAU	0	0	0	0	0	0	#DIV/0!	#DIV/0!	#DIV/0!	#DIV/0!	#DIV/0!
chr10	88024504	88024526	-	miRNA	hsa-miR-346	MIMAT0000773	UGUCUGCCCGCAUGCCUGCCUCU	2	0	322	2	0	326	0.613497	0	98.773	0.613497	0
chr10	89263647	89263668	+	miRNA	hsa-miR-4678	MIMAT0019762	AAGGUAUUGUUCAGACUUAUGA	0	0	0	0	0	0	#DIV/0!	#DIV/0!	#DIV/0!	#DIV/0!	#DIV/0!
chr10	90823138	90823159	-	miRNA	hsa-miR-4679	MIMAT0019763	UCUGUGAUAGAGAUUCUUUGCU	0	0	0	0	0	0	#DIV/0!	#DIV/0!	#DIV/0!	#DIV/0!	#DIV/0!
chr10	90823101	90823122	+	miRNA	hsa-miR-4679	MIMAT0019763	UCUGUGAUAGAGAUUCUUUGCU	0	0	0	0	0	0	#DIV/0!	#DIV/0!	#DIV/0!	#DIV/0!	#DIV/0!
chr10	91352513	91352535	-	miRNA	hsa-miR-107	MIMAT0000104	AGCAGCAUUGUACAGGGCUAUCA	0	3	14900	11	13	14927	0	0.0200978	99.8191	0.073692	0.0870905
chr10	97824126	97824147	-	miRNA	hsa-miR-3157-5p	MIMAT0015031	UUCAGCCAGGCUAGUGCAGUCU	0	1	1	0	0	2	0	50	50	0	0
chr10	97824078	97824099	-	miRNA	hsa-miR-3157-3p	MIMAT0019210	CUGCCCUAGUCUAGCUGAAGCU	0	0	3	0	0	3	0	0	100	0	0
chr10	98588441	98588461	-	miRNA	hsa-miR-607	MIMAT0003275	GUUCAAAUCCAGAUCUAUAAC	0	0	0	0	0	0	#DIV/0!	#DIV/0!	#DIV/0!	#DIV/0!	#DIV/0!
chr10	100155028	100155049	-	miRNA	hsa-miR-1287-5p	MIMAT0005878	UGCUGGAUCAGUGGUUCGAGUC	0	0	33	0	0	33	0	0	100	0	0
chr10	100154989	100155010	-	miRNA	hsa-miR-1287-3p	MIMAT0026738	CUCUAGCCACAGAUGCAGUGAU	0	0	4	1	0	5	0	0	80	20	0
chr10	100191089	100191114	-	miRNA	hsa-miR-4685-5p	MIMAT0019771	CCCAGGGCUUGGAGUGGGGCAAGGUU	0	0	0	0	0	0	#DIV/0!	#DIV/0!	#DIV/0!	#DIV/0!	#DIV/0!
chr10	100191049	100191070	-	miRNA	hsa-miR-4685-3p	MIMAT0019772	UCUCCCUUCCUGCCCUGGCUAG	0	0	1	0	0	1	0	0	100	0	0
chr10	100684300	100684320	-	miRNA	hsa-miR-6507-5p	MIMAT0025470	GAAGAAUAGGAGGGACUUUGU	0	0	0	0	0	0	#DIV/0!	#DIV/0!	#DIV/0!	#DIV/0!	#DIV/0!
chr10	100684259	100684280	-	miRNA	hsa-miR-6507-3p	MIMAT0025471	CAAAGUCCUUCCUAUUUUUCCC	0	0	1	0	0	1	0	0	100	0	0
chr10	102734757	102734781	+	miRNA	hsa-miR-608	MIMAT0003276	AGGGGUGGUGUUGGGACAGCUCCGU	0	0	0	0	0	0	#DIV/0!	#DIV/0!	#DIV/0!	#DIV/0!	#DIV/0!
chr10	103361184	103361205	-	miRNA	hsa-miR-3158-3p	MIMAT0015032	AAGGGCUUCCUCUCUGCAGGAC	0	0	0	0	0	0	#DIV/0!	#DIV/0!	#DIV/0!	#DIV/0!	#DIV/0!
chr10	103361222	103361242	-	miRNA	hsa-miR-3158-5p	MIMAT0019211	CCUGCAGAGAGGAAGCCCUUC	0	0	0	0	0	0	#DIV/0!	#DIV/0!	#DIV/0!	#DIV/0!	#DIV/0!
chr10	103361223	103361244	+	miRNA	hsa-miR-3158-3p	MIMAT0015032	AAGGGCUUCCUCUCUGCAGGAC	0	0	0	0	0	0	#DIV/0!	#DIV/0!	#DIV/0!	#DIV/0!	#DIV/0!
chr10	103361186	103361206	+	miRNA	hsa-miR-3158-5p	MIMAT0019211	CCUGCAGAGAGGAAGCCCUUC	0	0	0	0	0	0	#DIV/0!	#DIV/0!	#DIV/0!	#DIV/0!	#DIV/0!
chr10	104196277	104196298	+	miRNA	hsa-miR-146b-5p	MIMAT0002809	UGAGAACUGAAUUCCAUAGGCU	0	0	97	0	1	98	0	0	98.9796	0	1.02041
chr10	104196313	104196334	+	miRNA	hsa-miR-146b-3p	MIMAT0004766	UGCCCUGUGGACUCAGUUCUGG	0	0	0	2	0	2	0	0	0	100	0
chr10	105154058	105154079	-	miRNA	hsa-miR-1307-3p	MIMAT0005951	ACUCGGCGUGGCGUCGGUCGUG	0	0	14	9	0	23	0	0	60.8696	39.1304	0
chr10	105154098	105154118	-	miRNA	hsa-miR-1307-5p	MIMAT0022727	UCGACCGGACCUCGACCGGCU	0	0	36	0	0	36	0	0	100	0	0
chr10	105807909	105807930	-	miRNA	hsa-miR-936	MIMAT0004979	ACAGUAGAGGGAGGAAUCGCAG	0	0	0	0	0	0	#DIV/0!	#DIV/0!	#DIV/0!	#DIV/0!	#DIV/0!
chr10	105978607	105978626	-	miRNA	hsa-miR-609	MIMAT0003277	AGGGUGUUUCUCUCAUCUCU	0	0	0	0	0	0	#DIV/0!	#DIV/0!	#DIV/0!	#DIV/0!	#DIV/0!
chr10	106028135	106028156	-	miRNA	hsa-miR-4482-5p	MIMAT0019016	AACCCAGUGGGCUAUGGAAAUG	0	0	0	0	0	0	#DIV/0!	#DIV/0!	#DIV/0!	#DIV/0!	#DIV/0!
chr10	106028099	106028120	-	miRNA	hsa-miR-4482-3p	MIMAT0020958	UUUCUAUUUCUCAGUGGGGCUC	0	0	0	0	0	0	#DIV/0!	#DIV/0!	#DIV/0!	#DIV/0!	#DIV/0!
chr10	112657852	112657874	+	miRNA	hsa-miR-4680-5p	MIMAT0019764	AGAACUCUUGCAGUCUUAGAUGU	0	0	0	0	0	0	#DIV/0!	#DIV/0!	#DIV/0!	#DIV/0!	#DIV/0!
chr10	112657889	112657909	+	miRNA	hsa-miR-4680-3p	MIMAT0019765	UCUGAAUUGUAAGAGUUGUUA	0	0	0	0	0	0	#DIV/0!	#DIV/0!	#DIV/0!	#DIV/0!	#DIV/0!
chr10	112748736	112748757	+	miRNA	hsa-miR-548e-3p	MIMAT0005874	AAAAACUGAGACUACUUUUGCA	0	0	0	0	0	0	#DIV/0!	#DIV/0!	#DIV/0!	#DIV/0!	#DIV/0!
chr10	112748698	112748719	+	miRNA	hsa-miR-548e-5p	MIMAT0026736	CAAAAGCAAUCGCGGUUUUUGC	0	0	0	0	0	0	#DIV/0!	#DIV/0!	#DIV/0!	#DIV/0!	#DIV/0!
chr10	114059416	114059436	-	miRNA	hsa-miR-6715b-5p	MIMAT0025842	ACAGGCACGACUGGUUUGGCA	0	0	0	0	0	0	#DIV/0!	#DIV/0!	#DIV/0!	#DIV/0!	#DIV/0!
chr10	114059380	114059401	-	miRNA	hsa-miR-6715b-3p	MIMAT0025843	CUCAAACCGGCUGUGCCUGUGG	0	0	0	0	0	0	#DIV/0!	#DIV/0!	#DIV/0!	#DIV/0!	#DIV/0!
chr10	114059418	114059438	+	miRNA	hsa-miR-6715a-3p	MIMAT0025841	CCAAACCAGUCGUGCCUGUGG	0	0	0	0	0	0	#DIV/0!	#DIV/0!	#DIV/0!	#DIV/0!	#DIV/0!
chr10	114393939	114393956	+	miRNA	hsa-miR-4295	MIMAT0016844	CAGUGCAAUGUUUUCCUU	0	0	0	0	0	0	#DIV/0!	#DIV/0!	#DIV/0!	#DIV/0!	#DIV/0!
chr10	115537759	115537775	-	miRNA	hsa-miR-4483	MIMAT0019017	GGGGUGGUCUGUUGUUG	0	0	0	0	0	0	#DIV/0!	#DIV/0!	#DIV/0!	#DIV/0!	#DIV/0!
chr10	115933910	115933931	-	miRNA	hsa-miR-2110	MIMAT0010133	UUGGGGAAACGGCCGCUGAGUG	0	0	7	0	0	7	0	0	100	0	0
chr10	118927245	118927265	-	miRNA	hsa-miR-3663-5p	MIMAT0018084	GCUGGUCUGCGUGGUGCUCGG	0	0	0	0	0	0	#DIV/0!	#DIV/0!	#DIV/0!	#DIV/0!	#DIV/0!
chr10	118927206	118927228	-	miRNA	hsa-miR-3663-3p	MIMAT0018085	UGAGCACCACACAGGCCGGGCGC	0	0	1	0	0	1	0	0	100	0	0
chr10	121137487	121137508	+	miRNA	hsa-miR-4681	MIMAT0019766	AACGGGAAUGCAGGCUGUAUCU	0	0	0	0	0	0	#DIV/0!	#DIV/0!	#DIV/0!	#DIV/0!	#DIV/0!
chr10	121718034	121718056	+	miRNA	hsa-miR-4682	MIMAT0019767	UCUGAGUUCCUGGAGCCUGGUCU	0	0	1	0	0	1	0	0	100	0	0
chr10	124176540	124176561	+	miRNA	hsa-miR-3941	MIMAT0018357	UUACACACAACUGAGGAUCAUA	0	0	0	0	0	0	#DIV/0!	#DIV/0!	#DIV/0!	#DIV/0!	#DIV/0!
chr10	126721413	126721429	-	miRNA	hsa-miR-4296	MIMAT0016845	AUGUGGGCUCAGGCUCA	0	0	0	0	0	0	#DIV/0!	#DIV/0!	#DIV/0!	#DIV/0!	#DIV/0!
chr10	127508372	127508391	+	miRNA	hsa-miR-4484	MIMAT0019018	AAAAGGCGGGAGAAGCCCCA	0	0	1	1	0	2	0	0	50	50	0
chr10	131641613	131641628	-	miRNA	hsa-miR-4297	MIMAT0016846	UGCCUUCCUGUCUGUG	0	0	0	0	0	0	#DIV/0!	#DIV/0!	#DIV/0!	#DIV/0!	#DIV/0!
chr10	132760897	132760921	-	miRNA	hsa-miR-378c	MIMAT0016847	ACUGGACUUGGAGUCAGAAGAGUGG	0	1	362	6	0	369	0	0.271003	98.103	1.62602	0
chr10	135061076	135061097	-	miRNA	hsa-miR-202-5p	MIMAT0002810	UUCCUAUGCAUAUACUUCUUUG	0	0	6	0	0	6	0	0	100	0	0
chr10	135061042	135061061	-	miRNA	hsa-miR-202-3p	MIMAT0002811	AGAGGUAUAGGGCAUGGGAA	0	0	0	0	0	0	#DIV/0!	#DIV/0!	#DIV/0!	#DIV/0!	#DIV/0!
chr10	135185083	135185105	-	miRNA	hsa-miR-3944-3p	MIMAT0018360	UUCGGGCUGGCCUGCUGCUCCGG	0	0	0	0	0	0	#DIV/0!	#DIV/0!	#DIV/0!	#DIV/0!	#DIV/0!
chr10	135185125	135185145	-	miRNA	hsa-miR-3944-5p	MIMAT0019231	UGUGCAGCAGGCCAACCGAGA	0	0	0	0	0	0	#DIV/0!	#DIV/0!	#DIV/0!	#DIV/0!	#DIV/0!
chr11	209341	209362	+	miRNA	hsa-miR-6743-5p	MIMAT0027387	AAGGGGCAGGGACGGGUGGCCC	0	0	0	0	0	0	#DIV/0!	#DIV/0!	#DIV/0!	#DIV/0!	#DIV/0!
chr11	209383	209405	+	miRNA	hsa-miR-6743-3p	MIMAT0027388	AGCCGCUCUUCUCCCUGCCCACA	0	0	1	0	0	1	0	0	100	0	0
chr11	568112	568133	-	miRNA	hsa-miR-210-3p	MIMAT0000267	CUGUGCGUGUGACAGCGGCUGA	0	1	87	0	0	88	0	1.13636	98.8636	0	0
chr11	568150	568171	-	miRNA	hsa-miR-210-5p	MIMAT0026475	AGCCCCUGCCCACCGCACACUG	0	0	1	0	0	1	0	0	100	0	0
chr11	1277840	1277858	+	miRNA	hsa-miR-6744-5p	MIMAT0027389	UGGAUGACAGUGGAGGCCU	0	0	0	0	0	0	#DIV/0!	#DIV/0!	#DIV/0!	#DIV/0!	#DIV/0!
chr11	1277878	1277900	+	miRNA	hsa-miR-6744-3p	MIMAT0027390	GGGCCUCUCUUGUCAUCCUGCAG	0	0	0	0	0	0	#DIV/0!	#DIV/0!	#DIV/0!	#DIV/0!	#DIV/0!
chr11	1880735	1880756	-	miRNA	hsa-miR-4298	MIMAT0016852	CUGGGACAGGAGGAGGAGGCAG	0	0	0	0	0	0	#DIV/0!	#DIV/0!	#DIV/0!	#DIV/0!	#DIV/0!
chr11	1901335	1901355	+	miRNA	hsa-miR-7847-3p	MIMAT0030422	CGUGGAGGACGAGGAGGAGGC	0	0	0	0	0	0	#DIV/0!	#DIV/0!	#DIV/0!	#DIV/0!	#DIV/0!
chr11	2018030	2018052	-	miRNA	hsa-miR-675-5p	MIMAT0004284	UGGUGCGGAGAGGGCCCACAGUG	0	0	0	0	0	0	#DIV/0!	#DIV/0!	#DIV/0!	#DIV/0!	#DIV/0!
chr11	2017998	2018017	-	miRNA	hsa-miR-675-3p	MIMAT0006790	CUGUAUGCCCUCACCGCUCA	0	0	0	0	0	0	#DIV/0!	#DIV/0!	#DIV/0!	#DIV/0!	#DIV/0!
chr11	2155411	2155432	-	miRNA	hsa-miR-483-5p	MIMAT0004761	AAGACGGGAGGAAAGAAGGGAG	0	0	0	0	0	0	#DIV/0!	#DIV/0!	#DIV/0!	#DIV/0!	#DIV/0!
chr11	2155372	2155392	-	miRNA	hsa-miR-483-3p	MIMAT0002173	UCACUCCUCUCCUCCCGUCUU	0	0	1	4	0	5	0	0	20	80	0
chr11	2194302	2194324	+	miRNA	hsa-miR-4686	MIMAT0019773	UAUCUGCUGGGCUUUCUGGUGUU	0	0	0	0	0	0	#DIV/0!	#DIV/0!	#DIV/0!	#DIV/0!	#DIV/0!
chr11	3877303	3877324	+	miRNA	hsa-miR-4687-5p	MIMAT0019774	CAGCCCUCCUCCCGCACCCAAA	0	0	0	0	0	0	#DIV/0!	#DIV/0!	#DIV/0!	#DIV/0!	#DIV/0!
chr11	3877343	3877363	+	miRNA	hsa-miR-4687-3p	MIMAT0019775	UGGCUGUUGGAGGGGGCAGGC	0	0	0	0	0	0	#DIV/0!	#DIV/0!	#DIV/0!	#DIV/0!	#DIV/0!
chr11	7256002	7256018	+	miRNA	hsa-miR-302e	MIMAT0005931	UAAGUGCUUCCAUGCUU	0	0	0	0	0	0	#DIV/0!	#DIV/0!	#DIV/0!	#DIV/0!	#DIV/0!
chr11	9111897	9111918	-	miRNA	hsa-miR-5691	MIMAT0022483	UUGCUCUGAGCUCCGAGAAAGC	0	0	0	0	0	0	#DIV/0!	#DIV/0!	#DIV/0!	#DIV/0!	#DIV/0!
chr11	10529824	10529843	-	miRNA	hsa-miR-4485	MIMAT0019019	UAACGGCCGCGGUACCCUAA	0	0	0	0	0	0	#DIV/0!	#DIV/0!	#DIV/0!	#DIV/0!	#DIV/0!
chr11	11678208	11678225	-	miRNA	hsa-miR-4299	MIMAT0016851	GCUGGUGACAUGAGAGGC	0	0	0	0	0	0	#DIV/0!	#DIV/0!	#DIV/0!	#DIV/0!	#DIV/0!
chr11	11804738	11804759	-	miRNA	hsa-miR-8070	MIMAT0030997	AUGUGAUUGACGGCUGACUCCA	0	0	0	0	0	0	#DIV/0!	#DIV/0!	#DIV/0!	#DIV/0!	#DIV/0!
chr11	12185239	12185258	+	miRNA	hsa-miR-6124	MIMAT0024597	GGGAAAAGGAAGGGGGAGGA	0	0	0	0	0	0	#DIV/0!	#DIV/0!	#DIV/0!	#DIV/0!	#DIV/0!
chr11	15991101	15991120	-	miRNA	hsa-miR-6073	MIMAT0023698	GGUAGUGAGUUAUCAGCUAC	0	0	0	0	0	0	#DIV/0!	#DIV/0!	#DIV/0!	#DIV/0!	#DIV/0!
chr11	18409343	18409364	+	miRNA	hsa-miR-3159	MIMAT0015033	UAGGAUUACAAGUGUCGGCCAC	0	0	0	0	0	0	#DIV/0!	#DIV/0!	#DIV/0!	#DIV/0!	#DIV/0!
chr11	19596861	19596877	+	miRNA	hsa-miR-4486	MIMAT0019020	GCUGGGCGAGGCUGGCA	0	0	0	0	0	0	#DIV/0!	#DIV/0!	#DIV/0!	#DIV/0!	#DIV/0!
chr11	19781599	19781620	-	miRNA	hsa-miR-4694-5p	MIMAT0019786	AGGUGUUAUCCUAUCCAUUUGC	0	0	0	0	0	0	#DIV/0!	#DIV/0!	#DIV/0!	#DIV/0!	#DIV/0!
chr11	19781559	19781579	-	miRNA	hsa-miR-4694-3p	MIMAT0019787	CAAAUGGACAGGAUAACACCU	0	0	0	0	0	0	#DIV/0!	#DIV/0!	#DIV/0!	#DIV/0!	#DIV/0!
chr11	23440706	23440726	-	miRNA	hsa-miR-8054	MIMAT0030981	GAAAGUACAGAUCGGAUGGGU	0	0	0	0	0	0	#DIV/0!	#DIV/0!	#DIV/0!	#DIV/0!	#DIV/0!
chr11	27536562	27536584	-	miRNA	hsa-miR-8087	MIMAT0031014	GAAGACUUCUUGGAUUACAGGGG	0	0	0	0	0	0	#DIV/0!	#DIV/0!	#DIV/0!	#DIV/0!	#DIV/0!
chr11	28078377	28078397	+	miRNA	hsa-miR-610	MIMAT0003278	UGAGCUAAAUGUGUGCUGGGA	0	0	0	0	0	0	#DIV/0!	#DIV/0!	#DIV/0!	#DIV/0!	#DIV/0!
chr11	28499064	28499085	-	miRNA	hsa-miR-8068	MIMAT0030995	UGUUUGUUGUAAGGAUCGUUGU	0	0	0	0	0	0	#DIV/0!	#DIV/0!	#DIV/0!	#DIV/0!	#DIV/0!
chr11	34963435	34963456	+	miRNA	hsa-miR-1343-3p	MIMAT0019776	CUCCUGGGGCCCGCACUCUCGC	0	0	0	0	0	0	#DIV/0!	#DIV/0!	#DIV/0!	#DIV/0!	#DIV/0!
chr11	34963398	34963419	+	miRNA	hsa-miR-1343-5p	MIMAT0027038	UGGGGAGCGGCCCCCGGGUGGG	0	0	0	0	0	0	#DIV/0!	#DIV/0!	#DIV/0!	#DIV/0!	#DIV/0!
chr11	36031731	36031753	+	miRNA	hsa-miR-3973	MIMAT0019358	ACAAAGUACAGCAUUAGCCUUAG	0	0	0	0	0	0	#DIV/0!	#DIV/0!	#DIV/0!	#DIV/0!	#DIV/0!
chr11	43581225	43581244	+	miRNA	hsa-miR-670-5p	MIMAT0010357	GUCCCUGAGUGUAUGUGGUG	0	0	0	0	0	0	#DIV/0!	#DIV/0!	#DIV/0!	#DIV/0!	#DIV/0!
chr11	43581264	43581284	+	miRNA	hsa-miR-670-3p	MIMAT0026640	UUUCCUCAUAUUCAUUCAGGA	0	0	5	0	0	5	0	0	100	0	0
chr11	43602958	43602978	+	miRNA	hsa-miR-129-5p	MIMAT0000242	CUUUUUGCGGUCUGGGCUUGC	0	0	172	0	0	172	0	0	100	0	0
chr11	43603000	43603021	+	miRNA	hsa-miR-129-2-3p	MIMAT0004605	AAGCCCUUACCCCAAAAAGCAU	6	11	6290	49	5	6361	0.0943248	0.172929	98.8838	0.770319	0.078604
chr11	45713304	45713326	-	miRNA	hsa-miR-7154-5p	MIMAT0028218	UUCAUGAACUGGGUCUAGCUUGG	0	0	0	0	0	0	#DIV/0!	#DIV/0!	#DIV/0!	#DIV/0!	#DIV/0!
chr11	45713254	45713273	-	miRNA	hsa-miR-7154-3p	MIMAT0028219	AGGAGGACAAGUUGUGGGAU	0	0	0	0	0	0	#DIV/0!	#DIV/0!	#DIV/0!	#DIV/0!	#DIV/0!
chr11	46398006	46398027	+	miRNA	hsa-miR-4688	MIMAT0019777	UAGGGGCAGCAGAGGACCUGGG	0	0	0	0	0	0	#DIV/0!	#DIV/0!	#DIV/0!	#DIV/0!	#DIV/0!
chr11	46473365	46473386	-	miRNA	hsa-miR-3160-3p	MIMAT0015034	AGAGCUGAGACUAGAAAGCCCA	0	0	2	0	0	2	0	0	100	0	0
chr11	46473406	46473427	-	miRNA	hsa-miR-3160-5p	MIMAT0019212	GGCUUUCUAGUCUCAGCUCUCC	0	0	0	0	0	0	#DIV/0!	#DIV/0!	#DIV/0!	#DIV/0!	#DIV/0!
chr11	46473408	46473429	+	miRNA	hsa-miR-3160-3p	MIMAT0015034	AGAGCUGAGACUAGAAAGCCCA	0	0	2	0	0	2	0	0	100	0	0
chr11	46473367	46473388	+	miRNA	hsa-miR-3160-5p	MIMAT0019212	GGCUUUCUAGUCUCAGCUCUCC	0	0	0	0	0	0	#DIV/0!	#DIV/0!	#DIV/0!	#DIV/0!	#DIV/0!
chr11	46774721	46774742	-	miRNA	hsa-miR-5582-5p	MIMAT0022279	UAGGCACACUUAAAGUUAUAGC	0	0	0	0	0	0	#DIV/0!	#DIV/0!	#DIV/0!	#DIV/0!	#DIV/0!
chr11	46774675	46774696	-	miRNA	hsa-miR-5582-3p	MIMAT0022280	UAAAACUUUAAGUGUGCCUAGG	0	0	0	0	0	0	#DIV/0!	#DIV/0!	#DIV/0!	#DIV/0!	#DIV/0!
chr11	47201166	47201186	-	miRNA	hsa-miR-6745	MIMAT0027391	UGGGUGGAAGAAGGUCUGGUU	0	0	0	0	0	0	#DIV/0!	#DIV/0!	#DIV/0!	#DIV/0!	#DIV/0!
chr11	47422574	47422592	+	miRNA	hsa-miR-4487	MIMAT0019021	AGAGCUGGCUGAAGGGCAG	0	0	0	0	0	0	#DIV/0!	#DIV/0!	#DIV/0!	#DIV/0!	#DIV/0!
chr11	48118343	48118365	+	miRNA	hsa-miR-3161	MIMAT0015035	CUGAUAAGAACAGAGGCCCAGAU	0	0	0	0	0	0	#DIV/0!	#DIV/0!	#DIV/0!	#DIV/0!	#DIV/0!
chr11	56511419	56511437	+	miRNA	hsa-miR-6128	MIMAT0024611	ACUGGAAUUGGAGUCAAAA	0	0	0	0	0	0	#DIV/0!	#DIV/0!	#DIV/0!	#DIV/0!	#DIV/0!
chr11	57408691	57408712	+	miRNA	hsa-miR-130a-5p	MIMAT0004593	UUCACAUUGUGCUACUGUCUGC	0	0	0	0	0	0	#DIV/0!	#DIV/0!	#DIV/0!	#DIV/0!	#DIV/0!
chr11	57408725	57408746	+	miRNA	hsa-miR-130a-3p	MIMAT0000425	CAGUGCAAUGUUAAAAGGGCAU	0	0	769	0	0	769	0	0	100	0	0
chr11	59362600	59362622	-	miRNA	hsa-miR-3162-5p	MIMAT0015036	UUAGGGAGUAGAAGGGUGGGGAG	0	0	0	0	0	0	#DIV/0!	#DIV/0!	#DIV/0!	#DIV/0!	#DIV/0!
chr11	59362560	59362580	-	miRNA	hsa-miR-3162-3p	MIMAT0019213	UCCCUACCCCUCCACUCCCCA	0	0	0	0	0	0	#DIV/0!	#DIV/0!	#DIV/0!	#DIV/0!	#DIV/0!
chr11	59976591	59976613	-	miRNA	hsa-miR-6503-5p	MIMAT0025462	AGGUCUGCAUUCAAAUCCCCAGA	1	0	0	0	0	1	100	0	0	0	0
chr11	59976557	59976577	-	miRNA	hsa-miR-6503-3p	MIMAT0025463	GGGACUAGGAUGCAGACCUCC	0	0	0	1	0	1	0	0	0	100	0
chr11	61276071	61276088	+	miRNA	hsa-miR-4488	MIMAT0019022	AGGGGGCGGGCUCCGGCG	0	0	0	0	0	0	#DIV/0!	#DIV/0!	#DIV/0!	#DIV/0!	#DIV/0!
chr11	61559972	61559994	-	miRNA	hsa-miR-611	MIMAT0003279	GCGAGGACCCCUCGGGGUCUGAC	0	0	0	0	0	0	#DIV/0!	#DIV/0!	#DIV/0!	#DIV/0!	#DIV/0!
chr11	61582681	61582701	-	miRNA	hsa-miR-1908-5p	MIMAT0007881	CGGCGGGGACGGCGAUUGGUC	0	0	5	0	0	5	0	0	100	0	0
chr11	61582644	61582664	-	miRNA	hsa-miR-1908-3p	MIMAT0026916	CCGGCCGCCGGCUCCGCCCCG	0	0	0	0	0	0	#DIV/0!	#DIV/0!	#DIV/0!	#DIV/0!	#DIV/0!
chr11	61645724	61645745	-	miRNA	hsa-miR-6746-5p	MIMAT0027392	CCGGGAGAAGGAGGUGGCCUGG	0	0	0	0	0	0	#DIV/0!	#DIV/0!	#DIV/0!	#DIV/0!	#DIV/0!
chr11	61645688	61645709	-	miRNA	hsa-miR-6746-3p	MIMAT0027393	CAGCCGCCGCCUGUCUCCACAG	0	0	0	0	0	0	#DIV/0!	#DIV/0!	#DIV/0!	#DIV/0!	#DIV/0!
chr11	62334515	62334538	-	miRNA	hsa-miR-6747-5p	MIMAT0027394	AGGGGUGUGGAAAGAGGCAGAACA	0	0	0	0	0	0	#DIV/0!	#DIV/0!	#DIV/0!	#DIV/0!	#DIV/0!
chr11	62334483	62334503	-	miRNA	hsa-miR-6747-3p	MIMAT0027395	UCCUGCCUUCCUCUGCACCAG	0	0	0	0	0	0	#DIV/0!	#DIV/0!	#DIV/0!	#DIV/0!	#DIV/0!
chr11	62557292	62557313	+	miRNA	hsa-miR-6748-5p	MIMAT0027396	UGUGGGUGGGAAGGACUGGAUU	0	0	0	0	0	0	#DIV/0!	#DIV/0!	#DIV/0!	#DIV/0!	#DIV/0!
chr11	62557337	62557357	+	miRNA	hsa-miR-6748-3p	MIMAT0027397	UCCUGUCCCUGUCUCCUACAG	0	0	0	0	0	0	#DIV/0!	#DIV/0!	#DIV/0!	#DIV/0!	#DIV/0!
chr11	62560221	62560243	-	miRNA	hsa-miR-6514-5p	MIMAT0025484	UAUGGAGUGGACUUUCAGCUGGC	0	0	1	0	0	1	0	0	100	0	0
chr11	62560174	62560194	-	miRNA	hsa-miR-6514-3p	MIMAT0025485	CUGCCUGUUCUUCCACUCCAG	0	0	2	4	0	6	0	0	33.3333	66.6667	0
chr11	64109358	64109376	-	miRNA	hsa-miR-7155-5p	MIMAT0028220	UCUGGGGUCUUGGGCCAUC	0	0	0	0	0	0	#DIV/0!	#DIV/0!	#DIV/0!	#DIV/0!	#DIV/0!
chr11	64109321	64109339	-	miRNA	hsa-miR-7155-3p	MIMAT0028221	UGGCCCAAGACCUCAGACC	0	0	1	0	0	1	0	0	100	0	0
chr11	64136155	64136175	+	miRNA	hsa-miR-1237-3p	MIMAT0005592	UCCUUCUGCUCCGUCCCCCAG	0	0	2	0	0	2	0	0	100	0	0
chr11	64136123	64136143	+	miRNA	hsa-miR-1237-5p	MIMAT0022946	CGGGGGCGGGGCCGAAGCGCG	0	0	0	0	0	0	#DIV/0!	#DIV/0!	#DIV/0!	#DIV/0!	#DIV/0!
chr11	64658675	64658695	-	miRNA	hsa-miR-192-5p	MIMAT0000222	CUGACCUAUGAAUUGACAGCC	0	0	270	113	0	383	0	0	70.4961	29.5039	0
chr11	64658631	64658652	-	miRNA	hsa-miR-192-3p	MIMAT0004543	CUGCCAAUUCCAUAGGUCACAG	0	0	7	0	0	7	0	0	100	0	0
chr11	64658876	64658897	-	miRNA	hsa-miR-194-5p	MIMAT0000460	UGUAACAGCAACUCCAUGUGGA	0	0	13	0	0	13	0	0	100	0	0
chr11	64658840	64658861	-	miRNA	hsa-miR-194-3p	MIMAT0004671	CCAGUGGGGCUGCUGUUAUCUG	0	0	0	0	0	0	#DIV/0!	#DIV/0!	#DIV/0!	#DIV/0!	#DIV/0!
chr11	64665881	64665904	-	miRNA	hsa-miR-6750-5p	MIMAT0027400	CAGGGAACAGCUGGGUGAGCUGCU	0	0	0	0	0	0	#DIV/0!	#DIV/0!	#DIV/0!	#DIV/0!	#DIV/0!
chr11	64665835	64665855	-	miRNA	hsa-miR-6750-3p	MIMAT0027401	GAACUCACCCUCUGCUCCCAG	0	0	0	0	0	0	#DIV/0!	#DIV/0!	#DIV/0!	#DIV/0!	#DIV/0!
chr11	64669901	64669922	-	miRNA	hsa-miR-6749-5p	MIMAT0027398	UCGGGCCUGGGGUUGGGGGAGC	0	0	0	0	0	0	#DIV/0!	#DIV/0!	#DIV/0!	#DIV/0!	#DIV/0!
chr11	64669859	64669879	-	miRNA	hsa-miR-6749-3p	MIMAT0027399	CUCCUCCCCUGCCUGGCCCAG	0	0	0	0	0	0	#DIV/0!	#DIV/0!	#DIV/0!	#DIV/0!	#DIV/0!
chr11	64785982	64786003	+	miRNA	hsa-miR-6879-5p	MIMAT0027658	CAGGGCAGGGAAGGUGGGAGAG	0	0	0	0	0	0	#DIV/0!	#DIV/0!	#DIV/0!	#DIV/0!	#DIV/0!
chr11	64786022	64786042	+	miRNA	hsa-miR-6879-3p	MIMAT0027659	UGUCACCCGCUCCUUGCCCAG	1	0	0	0	0	1	100	0	0	0	0
chr11	64897423	64897445	-	miRNA	hsa-miR-6751-5p	MIMAT0027402	UUGGGGGUGAGGUUGGUGUCUGG	0	0	0	0	0	0	#DIV/0!	#DIV/0!	#DIV/0!	#DIV/0!	#DIV/0!
chr11	64897388	64897408	-	miRNA	hsa-miR-6751-3p	MIMAT0027403	ACUGAGCCUCUCUCUCUCCAG	0	0	0	0	0	0	#DIV/0!	#DIV/0!	#DIV/0!	#DIV/0!	#DIV/0!
chr11	65211944	65211968	+	miRNA	hsa-miR-612	MIMAT0003280	GCUGGGCAGGGCUUCUGAGCUCCUU	0	0	0	0	0	0	#DIV/0!	#DIV/0!	#DIV/0!	#DIV/0!	#DIV/0!
chr11	65403781	65403802	+	miRNA	hsa-miR-4690-5p	MIMAT0019779	GAGCAGGCGAGGCUGGGCUGAA	0	0	0	0	0	0	#DIV/0!	#DIV/0!	#DIV/0!	#DIV/0!	#DIV/0!
chr11	65403819	65403839	+	miRNA	hsa-miR-4690-3p	MIMAT0019780	GCAGCCCAGCUGAGGCCUCUG	0	0	0	0	0	0	#DIV/0!	#DIV/0!	#DIV/0!	#DIV/0!	#DIV/0!
chr11	65416668	65416688	+	miRNA	hsa-miR-4489	MIMAT0019023	UGGGGCUAGUGAUGCAGGACG	0	0	0	0	0	0	#DIV/0!	#DIV/0!	#DIV/0!	#DIV/0!	#DIV/0!
chr11	66701947	66701968	-	miRNA	hsa-miR-3163	MIMAT0015037	UAUAAAAUGAGGGCAGUAAGAC	0	0	0	0	0	0	#DIV/0!	#DIV/0!	#DIV/0!	#DIV/0!	#DIV/0!
chr11	66813154	66813175	+	miRNA	hsa-miR-6860	MIMAT0027622	ACUGGGCAGGGCUGUGGUGAGU	0	0	0	0	0	0	#DIV/0!	#DIV/0!	#DIV/0!	#DIV/0!	#DIV/0!
chr11	67257721	67257742	+	miRNA	hsa-miR-6752-5p	MIMAT0027404	GGGGGGUGUGGAGCCAGGGGGC	0	0	0	0	0	0	#DIV/0!	#DIV/0!	#DIV/0!	#DIV/0!	#DIV/0!
chr11	67257766	67257786	+	miRNA	hsa-miR-6752-3p	MIMAT0027405	UCCCUGCCCCCAUACUCCCAG	0	0	1	0	0	1	0	0	100	0	0
chr11	67800332	67800352	+	miRNA	hsa-miR-7113-5p	MIMAT0028123	UCCAGGGAGACAGUGUGUGAG	0	0	0	0	0	0	#DIV/0!	#DIV/0!	#DIV/0!	#DIV/0!	#DIV/0!
chr11	67800367	67800389	+	miRNA	hsa-miR-7113-3p	MIMAT0028124	CCUCCCUGCCCGCCUCUCUGCAG	0	0	0	0	0	0	#DIV/0!	#DIV/0!	#DIV/0!	#DIV/0!	#DIV/0!
chr11	67801377	67801399	+	miRNA	hsa-miR-4691-5p	MIMAT0019781	GUCCUCCAGGCCAUGAGCUGCGG	0	0	0	0	0	0	#DIV/0!	#DIV/0!	#DIV/0!	#DIV/0!	#DIV/0!
chr11	67801416	67801438	+	miRNA	hsa-miR-4691-3p	MIMAT0019782	CCAGCCACGGACUGAGAGUGCAU	0	0	0	0	0	0	#DIV/0!	#DIV/0!	#DIV/0!	#DIV/0!	#DIV/0!
chr11	67812261	67812282	+	miRNA	hsa-miR-6753-5p	MIMAT0027406	CACCAGGGCAGAGCAGGGCUGA	0	0	0	0	0	0	#DIV/0!	#DIV/0!	#DIV/0!	#DIV/0!	#DIV/0!
chr11	67812399	67812420	+	miRNA	hsa-miR-6753-3p	MIMAT0027407	UGGUCUGUCUCUGCCCUGGCAC	0	0	0	0	0	0	#DIV/0!	#DIV/0!	#DIV/0!	#DIV/0!	#DIV/0!
chr11	68850653	68850674	+	miRNA	hsa-miR-3164	MIMAT0015038	UGUGACUUUAAGGGAAAUGGCG	0	0	0	0	0	0	#DIV/0!	#DIV/0!	#DIV/0!	#DIV/0!	#DIV/0!
chr11	70130092	70130113	+	miRNA	hsa-miR-548k	MIMAT0005882	AAAAGUACUUGCGGAUUUUGCU	0	0	0	0	0	0	#DIV/0!	#DIV/0!	#DIV/0!	#DIV/0!	#DIV/0!
chr11	70718432	70718453	-	miRNA	hsa-miR-3664-5p	MIMAT0018086	AACUCUGUCUUCACUCAUGAGU	0	0	0	0	0	0	#DIV/0!	#DIV/0!	#DIV/0!	#DIV/0!	#DIV/0!
chr11	70718394	70718415	-	miRNA	hsa-miR-3664-3p	MIMAT0019220	UCUCAGGAGUAAAGACAGAGUU	0	0	0	0	0	0	#DIV/0!	#DIV/0!	#DIV/0!	#DIV/0!	#DIV/0!
chr11	71184554	71184575	+	miRNA	hsa-miR-6754-5p	MIMAT0027408	CCAGGGAGGCUGGUUUGGAGGA	0	0	0	0	0	0	#DIV/0!	#DIV/0!	#DIV/0!	#DIV/0!	#DIV/0!
chr11	71184592	71184613	+	miRNA	hsa-miR-6754-3p	MIMAT0027409	UCUUCACCUGCCUCUGCCUGCA	0	0	0	0	0	0	#DIV/0!	#DIV/0!	#DIV/0!	#DIV/0!	#DIV/0!
chr11	71783318	71783339	-	miRNA	hsa-miR-3165	MIMAT0015039	AGGUGGAUGCAAUGUGACCUCA	0	0	0	0	0	0	#DIV/0!	#DIV/0!	#DIV/0!	#DIV/0!	#DIV/0!
chr11	72326146	72326168	-	miRNA	hsa-miR-139-5p	MIMAT0000250	UCUACAGUGCACGUGUCUCCAGU	1	1	3155	24	0	3181	0.0314367	0.0314367	99.1826	0.75448	0
chr11	72326110	72326132	-	miRNA	hsa-miR-139-3p	MIMAT0004552	UGGAGACGCGGCCCUGUUGGAGU	0	0	0	0	0	0	#DIV/0!	#DIV/0!	#DIV/0!	#DIV/0!	#DIV/0!
chr11	72494611	72494632	+	miRNA	hsa-miR-4692	MIMAT0019783	UCAGGCAGUGUGGGUAUCAGAU	0	0	0	0	0	0	#DIV/0!	#DIV/0!	#DIV/0!	#DIV/0!	#DIV/0!
chr11	74110346	74110367	+	miRNA	hsa-miR-548al	MIMAT0019024	AACGGCAAUGACUUUUGUACCA	0	0	1	0	0	1	0	0	100	0	0
chr11	74431352	74431373	-	miRNA	hsa-miR-4696	MIMAT0019790	UGCAAGACGGAUACUGUCAUCU	0	0	0	0	0	0	#DIV/0!	#DIV/0!	#DIV/0!	#DIV/0!	#DIV/0!
chr11	75046152	75046171	-	miRNA	hsa-miR-326	MIMAT0000756	CCUCUGGGCCCUUCCUCCAG	0	0	281	1	0	282	0	0	99.6454	0.35461	0
chr11	79113121	79113143	-	miRNA	hsa-miR-708-5p	MIMAT0004926	AAGGAGCUUACAAUCUAGCUGGG	0	0	283	0	0	283	0	0	100	0	0
chr11	79113076	79113097	-	miRNA	hsa-miR-708-3p	MIMAT0004927	CAACUAGACUGUGAGCUUCUAG	0	0	16	2	0	18	0	0	88.8889	11.1111	0
chr11	79133250	79133270	-	miRNA	hsa-miR-5579-5p	MIMAT0022269	UAUGGUACUCCUUAAGCUAAC	0	0	0	0	0	0	#DIV/0!	#DIV/0!	#DIV/0!	#DIV/0!	#DIV/0!
chr11	79133213	79133234	-	miRNA	hsa-miR-5579-3p	MIMAT0022270	UUAGCUUAAGGAGUACCAGAUC	0	0	0	0	0	0	#DIV/0!	#DIV/0!	#DIV/0!	#DIV/0!	#DIV/0!
chr11	81601793	81601810	-	miRNA	hsa-miR-4300	MIMAT0016853	UGGGAGCUGGACUACUUC	0	0	7	0	0	7	0	0	100	0	0
chr11	85989380	85989401	+	miRNA	hsa-miR-6755-5p	MIMAT0027410	UAGGGUAGACACUGACAACGUU	0	0	0	0	0	0	#DIV/0!	#DIV/0!	#DIV/0!	#DIV/0!	#DIV/0!
chr11	85989419	85989440	+	miRNA	hsa-miR-6755-3p	MIMAT0027411	UGUUGUCAUGUUUUUUCCCUAG	0	0	0	0	0	0	#DIV/0!	#DIV/0!	#DIV/0!	#DIV/0!	#DIV/0!
chr11	87909729	87909751	+	miRNA	hsa-miR-3166	MIMAT0015040	CGCAGACAAUGCCUACUGGCCUA	0	0	0	0	0	0	#DIV/0!	#DIV/0!	#DIV/0!	#DIV/0!	#DIV/0!
chr11	90288953	90288974	-	miRNA	hsa-miR-4490	MIMAT0019025	UCUGGUAAGAGAUUUGGGCAUA	0	0	0	0	0	0	#DIV/0!	#DIV/0!	#DIV/0!	#DIV/0!	#DIV/0!
chr11	90602348	90602366	-	miRNA	hsa-miR-1261	MIMAT0005913	AUGGAUAAGGCUUUGGCUU	0	0	0	0	0	0	#DIV/0!	#DIV/0!	#DIV/0!	#DIV/0!	#DIV/0!
chr11	93466890	93466911	-	miRNA	hsa-miR-1304-5p	MIMAT0005892	UUUGAGGCUACAGUGAGAUGUG	0	0	0	0	0	0	#DIV/0!	#DIV/0!	#DIV/0!	#DIV/0!	#DIV/0!
chr11	93466857	93466878	-	miRNA	hsa-miR-1304-3p	MIMAT0022720	UCUCACUGUAGCCUCGAACCCC	0	0	0	0	0	0	#DIV/0!	#DIV/0!	#DIV/0!	#DIV/0!	#DIV/0!
chr11	94199711	94199732	-	miRNA	hsa-miR-548l	MIMAT0005889	AAAAGUAUUUGCGGGUUUUGUC	0	0	0	0	0	0	#DIV/0!	#DIV/0!	#DIV/0!	#DIV/0!	#DIV/0!
chr11	96074611	96074629	+	miRNA	hsa-miR-1260b	MIMAT0015041	AUCCCACCACUGCCACCAU	0	0	3	0	0	3	0	0	100	0	0
chr11	101390565	101390586	-	miRNA	hsa-miR-3920	MIMAT0018195	ACUGAUUAUCUUAACUCUCUGA	0	0	0	0	0	0	#DIV/0!	#DIV/0!	#DIV/0!	#DIV/0!	#DIV/0!
chr11	103720643	103720665	+	miRNA	hsa-miR-4693-5p	MIMAT0019784	AUACUGUGAAUUUCACUGUCACA	0	0	0	0	0	0	#DIV/0!	#DIV/0!	#DIV/0!	#DIV/0!	#DIV/0!
chr11	103720679	103720701	+	miRNA	hsa-miR-4693-3p	MIMAT0019785	UGAGAGUGGAAUUCACAGUAUUU	0	0	0	0	0	0	#DIV/0!	#DIV/0!	#DIV/0!	#DIV/0!	#DIV/0!
chr11	104123325	104123343	+	miRNA	hsa-miR-7641	MIMAT0029782	UUGAUCUCGGAAGCUAAGC	0	0	0	0	0	0	#DIV/0!	#DIV/0!	#DIV/0!	#DIV/0!	#DIV/0!
chr11	111218527	111218548	+	miRNA	hsa-miR-4491	MIMAT0019026	AAUGUGGACUGGUGUGACCAAA	0	0	0	0	0	0	#DIV/0!	#DIV/0!	#DIV/0!	#DIV/0!	#DIV/0!
chr11	111383675	111383697	+	miRNA	hsa-miR-34b-5p	MIMAT0000685	UAGGCAGUGUCAUUAGCUGAUUG	0	1	50	415	0	466	0	0.214592	10.7296	89.0558	0
chr11	111383712	111383733	+	miRNA	hsa-miR-34b-3p	MIMAT0004676	CAAUCACUAACUCCACUGCCAU	0	0	3	18	2	23	0	0	13.0435	78.2609	8.69565
chr11	111384176	111384198	+	miRNA	hsa-miR-34c-5p	MIMAT0000686	AGGCAGUGUAGUUAGCUGAUUGC	1	22	443	1	0	467	0.214133	4.71092	94.8608	0.214133	0
chr11	111384209	111384230	+	miRNA	hsa-miR-34c-3p	MIMAT0004677	AAUCACUAACCACACGGCCAGG	0	0	14	1	0	15	0	0	93.3333	6.66667	0
chr11	113320781	113320800	-	miRNA	hsa-miR-4301	MIMAT0016850	UCCCACUACUUCACUUGUGA	0	0	0	0	0	0	#DIV/0!	#DIV/0!	#DIV/0!	#DIV/0!	#DIV/0!
chr11	118514733	118514752	+	miRNA	hsa-miR-6716-5p	MIMAT0025844	UGGGAAUGGGGGUAAGGGCC	0	0	0	0	0	0	#DIV/0!	#DIV/0!	#DIV/0!	#DIV/0!	#DIV/0!
chr11	118514766	118514787	+	miRNA	hsa-miR-6716-3p	MIMAT0025845	UCCGAACUCUCCAUUCCUCUGC	0	0	3	0	0	3	0	0	100	0	0
chr11	118781474	118781490	+	miRNA	hsa-miR-4492	MIMAT0019027	GGGGCUGGGCGCGCGCC	0	0	0	0	0	0	#DIV/0!	#DIV/0!	#DIV/0!	#DIV/0!	#DIV/0!
chr11	118889702	118889718	+	miRNA	hsa-miR-3656	MIMAT0018076	GGCGGGUGCGGGGGUGG	0	0	0	0	0	0	#DIV/0!	#DIV/0!	#DIV/0!	#DIV/0!	#DIV/0!
chr11	119183695	119183717	-	miRNA	hsa-miR-6756-5p	MIMAT0027412	AGGGUGGGGCUGGAGGUGGGGCU	0	0	0	0	0	0	#DIV/0!	#DIV/0!	#DIV/0!	#DIV/0!	#DIV/0!
chr11	119183660	119183679	-	miRNA	hsa-miR-6756-3p	MIMAT0027413	UCCCCUUCCUCCCUGCCCAG	0	0	4	0	0	4	0	0	100	0	0
chr11	121970517	121970538	-	miRNA	hsa-miR-125b-5p	MIMAT0000423	UCCCUGAGACCCUAACUUGUGA	1	3	59077	191	7	59279	0.00168694	0.00506081	99.6592	0.322205	0.0118086
chr11	121970477	121970498	-	miRNA	hsa-miR-125b-1-3p	MIMAT0004592	ACGGGUUAGGCUCUUGGGAGCU	0	0	22	0	0	22	0	0	100	0	0
chr11	122017276	122017297	-	miRNA	hsa-let-7a-5p	MIMAT0000062	UGAGGUAGUAGGUUGUAUAGUU	0	3	9156	48	6	9213	0	0.0325627	99.3813	0.521003	0.0651254
chr11	122017231	122017252	-	miRNA	hsa-let-7a-2-3p	MIMAT0010195	CUGUACAGCCUCCUAGCUUUCC	1	1	9	0	0	11	9.09091	9.09091	81.8182	0	0
chr11	122022983	122023004	-	miRNA	hsa-miR-100-5p	MIMAT0000098	AACCCGUAGAUCCGAACUUGUG	0	118	14256	65	8	14447	0	0.816779	98.6779	0.44992	0.0553748
chr11	122022948	122022969	-	miRNA	hsa-miR-100-3p	MIMAT0004512	CAAGCUUGUAUCUAUAGGUAUG	0	0	7	0	0	7	0	0	100	0	0
chr11	123252149	123252169	-	miRNA	hsa-miR-4493	MIMAT0019028	AGAAGGCCUUUCCAUCUCUGU	0	0	0	0	0	0	#DIV/0!	#DIV/0!	#DIV/0!	#DIV/0!	#DIV/0!
chr11	126858364	126858385	-	miRNA	hsa-miR-3167	MIMAT0015042	AGGAUUUCAGAAAUACUGGUGU	0	0	0	0	0	0	#DIV/0!	#DIV/0!	#DIV/0!	#DIV/0!	#DIV/0!
chr11	128392325	128392343	+	miRNA	hsa-miR-6090	MIMAT0023715	GGGGAGCGAGGGGCGGGGC	0	0	0	0	0	0	#DIV/0!	#DIV/0!	#DIV/0!	#DIV/0!	#DIV/0!
chr11	130536640	130536661	+	miRNA	hsa-miR-8052	MIMAT0030979	CGGGACUGUAGAGGGCAUGAGC	0	0	0	0	0	0	#DIV/0!	#DIV/0!	#DIV/0!	#DIV/0!	#DIV/0!
chr11	133768446	133768467	-	miRNA	hsa-miR-4697-5p	MIMAT0019791	AGGGGGCGCAGUCACUGACGUG	0	0	0	0	0	0	#DIV/0!	#DIV/0!	#DIV/0!	#DIV/0!	#DIV/0!
chr11	133768401	133768424	-	miRNA	hsa-miR-4697-3p	MIMAT0019792	UGUCAGUGACUCCUGCCCCUUGGU	0	0	0	0	0	0	#DIV/0!	#DIV/0!	#DIV/0!	#DIV/0!	#DIV/0!
chr12	1769482	1769500	-	miRNA	hsa-miR-3649	MIMAT0018069	AGGGACCUGAGUGUCUAAG	0	0	0	0	0	0	#DIV/0!	#DIV/0!	#DIV/0!	#DIV/0!	#DIV/0!
chr12	7072866	7072887	+	miRNA	hsa-miR-200c-5p	MIMAT0004657	CGUCUUACCCAGCAGUGUUUGG	0	0	0	0	0	0	#DIV/0!	#DIV/0!	#DIV/0!	#DIV/0!	#DIV/0!
chr12	7072905	7072927	+	miRNA	hsa-miR-200c-3p	MIMAT0000617	UAAUACUGCCGGGUAAUGAUGGA	0	0	0	0	0	0	#DIV/0!	#DIV/0!	#DIV/0!	#DIV/0!	#DIV/0!
chr12	7073276	7073297	+	miRNA	hsa-miR-141-5p	MIMAT0004598	CAUCUUCCAGUACAGUGUUGGA	0	0	0	0	0	0	#DIV/0!	#DIV/0!	#DIV/0!	#DIV/0!	#DIV/0!
chr12	7073318	7073339	+	miRNA	hsa-miR-141-3p	MIMAT0000432	UAACACUGUCUGGUAAAGAUGG	0	0	0	0	1	1	0	0	0	0	100
chr12	9392068	9392093	-	miRNA	hsa-miR-1244	MIMAT0005896	AAGUAGUUGGUUUGUAUGAGAUGGUU	0	0	0	0	0	0	#DIV/0!	#DIV/0!	#DIV/0!	#DIV/0!	#DIV/0!
chr12	12264940	12264965	+	miRNA	hsa-miR-1244	MIMAT0005896	AAGUAGUUGGUUUGUAUGAGAUGGUU	0	0	0	0	0	0	#DIV/0!	#DIV/0!	#DIV/0!	#DIV/0!	#DIV/0!
chr12	12917643	12917662	+	miRNA	hsa-miR-613	MIMAT0003281	AGGAAUGUUCCUUCUUUGCC	0	0	0	0	0	0	#DIV/0!	#DIV/0!	#DIV/0!	#DIV/0!	#DIV/0!
chr12	13068816	13068838	+	miRNA	hsa-miR-614	MIMAT0003282	GAACGCCUGUUCUUGCCAGGUGG	0	0	0	0	0	0	#DIV/0!	#DIV/0!	#DIV/0!	#DIV/0!	#DIV/0!
chr12	17826242	17826264	+	miRNA	hsa-miR-3974	MIMAT0019359	AAAGGUCAUUGUAAGGUUAAUGC	0	0	0	0	0	0	#DIV/0!	#DIV/0!	#DIV/0!	#DIV/0!	#DIV/0!
chr12	24365405	24365424	+	miRNA	hsa-miR-920	MIMAT0004970	GGGGAGCUGUGGAAGCAGUA	0	0	0	0	0	0	#DIV/0!	#DIV/0!	#DIV/0!	#DIV/0!	#DIV/0!
chr12	26026985	26027002	-	miRNA	hsa-miR-4302	MIMAT0016855	CCAGUGUGGCUCAGCGAG	0	1	0	0	0	1	0	100	0	0	0
chr12	42717542	42717563	-	miRNA	hsa-miR-7851-3p	MIMAT0030426	UACCUGGGAGACUGAGGUUGGA	0	0	0	0	0	0	#DIV/0!	#DIV/0!	#DIV/0!	#DIV/0!	#DIV/0!
chr12	47581643	47581665	+	miRNA	hsa-miR-4698	MIMAT0019793	UCAAAAUGUAGAGGAAGACCCCA	0	0	0	0	0	0	#DIV/0!	#DIV/0!	#DIV/0!	#DIV/0!	#DIV/0!
chr12	47757980	47758001	-	miRNA	hsa-miR-4494	MIMAT0019029	CCAGACUGUGGCUGACCAGAGG	0	0	0	0	0	0	#DIV/0!	#DIV/0!	#DIV/0!	#DIV/0!	#DIV/0!
chr12	48526583	48526604	+	miRNA	hsa-miR-6505-5p	MIMAT0025466	UUGGAAUAGGGGAUAUCUCAGC	0	0	0	0	0	0	#DIV/0!	#DIV/0!	#DIV/0!	#DIV/0!	#DIV/0!
chr12	48526630	48526650	+	miRNA	hsa-miR-6505-3p	MIMAT0025467	UGACUUCUACCUCUUCCAAAG	0	0	4	0	0	4	0	0	100	0	0
chr12	49048277	49048300	-	miRNA	hsa-miR-1291	MIMAT0005881	UGGCCCUGACUGAAGACCAGCAGU	0	1	0	0	0	1	0	100	0	0	0
chr12	49165797	49165818	-	miRNA	hsa-miR-4701-5p	MIMAT0019798	UUGGCCACCACACCUACCCCUU	0	0	0	0	0	0	#DIV/0!	#DIV/0!	#DIV/0!	#DIV/0!	#DIV/0!
chr12	49165763	49165782	-	miRNA	hsa-miR-4701-3p	MIMAT0019799	AUGGGUGAUGGGUGUGGUGU	0	0	0	0	0	0	#DIV/0!	#DIV/0!	#DIV/0!	#DIV/0!	#DIV/0!
chr12	50627965	50627986	-	miRNA	hsa-miR-1293	MIMAT0005883	UGGGUGGUCUGGAGAUUUGUGC	0	0	0	0	0	0	#DIV/0!	#DIV/0!	#DIV/0!	#DIV/0!	#DIV/0!
chr12	53450733	53450754	+	miRNA	hsa-miR-6757-5p	MIMAT0027414	UAGGGAUGGGAGGCCAGGAUGA	0	0	0	0	0	0	#DIV/0!	#DIV/0!	#DIV/0!	#DIV/0!	#DIV/0!
chr12	53450774	53450795	+	miRNA	hsa-miR-6757-3p	MIMAT0027415	AACACUGGCCUUGCUAUCCCCA	0	0	0	0	0	0	#DIV/0!	#DIV/0!	#DIV/0!	#DIV/0!	#DIV/0!
chr12	54385546	54385567	+	miRNA	hsa-miR-196a-5p	MIMAT0000226	UAGGUAGUUUCAUGUUGUUGGG	0	0	0	0	0	0	#DIV/0!	#DIV/0!	#DIV/0!	#DIV/0!	#DIV/0!
chr12	54385583	54385604	+	miRNA	hsa-miR-196a-3p	MIMAT0004562	CGGCAACAAGAAACUGCCUGAG	0	0	0	0	0	0	#DIV/0!	#DIV/0!	#DIV/0!	#DIV/0!	#DIV/0!
chr12	54427751	54427772	+	miRNA	hsa-miR-615-5p	MIMAT0004804	GGGGGUCCCCGGUGCUCGGAUC	0	0	0	0	0	0	#DIV/0!	#DIV/0!	#DIV/0!	#DIV/0!	#DIV/0!
chr12	54427794	54427815	+	miRNA	hsa-miR-615-3p	MIMAT0003283	UCCGAGCCUGGGUCUCCCUCUU	0	0	1	0	0	1	0	0	100	0	0
chr12	54625191	54625212	-	miRNA	hsa-miR-3198	MIMAT0015083	GUGGAGUCCUGGGGAAUGGAGA	0	0	0	0	0	0	#DIV/0!	#DIV/0!	#DIV/0!	#DIV/0!	#DIV/0!
chr12	54731024	54731045	+	miRNA	hsa-miR-148b-5p	MIMAT0004699	AAGUUCUGUUAUACACUCAGGC	0	3	0	0	0	3	0	100	0	0	0
chr12	54731062	54731083	+	miRNA	hsa-miR-148b-3p	MIMAT0000759	UCAGUGCAUCACAGAACUUUGU	0	0	344	4	2	350	0	0	98.2857	1.14286	0.571429
chr12	57588287	57588307	+	miRNA	hsa-miR-1228-5p	MIMAT0005582	GUGGGCGGGGGCAGGUGUGUG	0	0	0	0	0	0	#DIV/0!	#DIV/0!	#DIV/0!	#DIV/0!	#DIV/0!
chr12	57588338	57588357	+	miRNA	hsa-miR-1228-3p	MIMAT0005583	UCACACCUGCCUCGCCCCCC	1	0	2	0	0	3	33.3333	0	66.6667	0	0
chr12	57906476	57906498	+	miRNA	hsa-miR-6758-5p	MIMAT0027416	UAGAGAGGGGAAGGAUGUGAUGU	0	0	0	0	0	0	#DIV/0!	#DIV/0!	#DIV/0!	#DIV/0!	#DIV/0!
chr12	57906514	57906533	+	miRNA	hsa-miR-6758-3p	MIMAT0027417	ACUCAUUCUCCUCUGUCCAG	0	0	1	0	0	1	0	0	100	0	0
chr12	57913006	57913027	-	miRNA	hsa-miR-616-5p	MIMAT0003284	ACUCAAAACCCUUCAGUGACUU	0	0	4	0	0	4	0	0	100	0	0
chr12	57912966	57912987	-	miRNA	hsa-miR-616-3p	MIMAT0004805	AGUCAUUGGAGGGUUUGAGCAG	0	0	0	0	0	0	#DIV/0!	#DIV/0!	#DIV/0!	#DIV/0!	#DIV/0!
chr12	58142439	58142460	-	miRNA	hsa-miR-6759-5p	MIMAT0027418	UUGUGGGUGGGCAGAAGUCUGU	0	0	1	0	0	1	0	0	100	0	0
chr12	58142401	58142422	-	miRNA	hsa-miR-6759-3p	MIMAT0027419	UGACCUUUGCCUCUCCCCUCAG	0	0	0	0	0	0	#DIV/0!	#DIV/0!	#DIV/0!	#DIV/0!	#DIV/0!
chr12	58218441	58218462	-	miRNA	hsa-miR-26a-5p	MIMAT0000082	UUCAAGUAAUCCAGGAUAGGCU	0	6	26465	196	20	26687	0	0.0224829	99.1681	0.73444	0.0749429
chr12	58218403	58218424	-	miRNA	hsa-miR-26a-2-3p	MIMAT0004681	CCUAUUCUUGAUUACUUGUUUC	0	0	24	0	0	24	0	0	100	0	0
chr12	62654199	62654218	+	miRNA	hsa-miR-6125	MIMAT0024598	GCGGAAGGCGGAGCGGCGGA	0	0	0	0	0	0	#DIV/0!	#DIV/0!	#DIV/0!	#DIV/0!	#DIV/0!
chr12	62997471	62997492	+	miRNA	hsa-let-7i-5p	MIMAT0000415	UGAGGUAGUAGUUUGUGCUGUU	0	1	305	1	0	307	0	0.325733	99.3485	0.325733	0
chr12	62997527	62997548	+	miRNA	hsa-let-7i-3p	MIMAT0004585	CUGCGCAAGCUACUGCCUUGCU	0	0	166	1	0	167	0	0	99.4012	0.598802	0
chr12	65016310	65016332	-	miRNA	hsa-miR-548z	MIMAT0018446	CAAAAACCGCAAUUACUUUUGCA	0	0	0	0	0	0	#DIV/0!	#DIV/0!	#DIV/0!	#DIV/0!	#DIV/0!
chr12	65016313	65016334	+	miRNA	hsa-miR-548c-5p	MIMAT0004806	AAAAGUAAUUGCGGUUUUUGCC	0	0	0	0	0	0	#DIV/0!	#DIV/0!	#DIV/0!	#DIV/0!	#DIV/0!
chr12	65016349	65016370	+	miRNA	hsa-miR-548c-3p	MIMAT0003285	CAAAAAUCUCAAUUACUUUUGC	0	0	0	0	0	0	#DIV/0!	#DIV/0!	#DIV/0!	#DIV/0!	#DIV/0!
chr12	66417430	66417449	-	miRNA	hsa-miR-6074	MIMAT0023699	GAUAUUCAGAGGCUAGGUGG	0	0	0	0	0	0	#DIV/0!	#DIV/0!	#DIV/0!	#DIV/0!	#DIV/0!
chr12	66644871	66644892	+	miRNA	hsa-miR-6502-5p	MIMAT0025460	AGCUCUAGAAAGAUUGUUGACC	0	0	0	0	0	0	#DIV/0!	#DIV/0!	#DIV/0!	#DIV/0!	#DIV/0!
chr12	66644908	66644928	+	miRNA	hsa-miR-6502-3p	MIMAT0025461	UAGACCAUCUUUCUAGAGUAU	0	0	0	0	0	0	#DIV/0!	#DIV/0!	#DIV/0!	#DIV/0!	#DIV/0!
chr12	69666968	69666984	-	miRNA	hsa-miR-1279	MIMAT0005937	UCAUAUUGCUUCUUUCU	0	0	0	0	0	0	#DIV/0!	#DIV/0!	#DIV/0!	#DIV/0!	#DIV/0!
chr12	69978560	69978581	-	miRNA	hsa-miR-3913-5p	MIMAT0018187	UUUGGGACUGAUCUUGAUGUCU	0	0	0	0	2	2	0	0	0	0	100
chr12	69978524	69978545	-	miRNA	hsa-miR-3913-3p	MIMAT0019225	AGACAUCAAGAUCAGUCCCAAA	0	0	0	0	0	0	#DIV/0!	#DIV/0!	#DIV/0!	#DIV/0!	#DIV/0!
chr12	69978524	69978545	+	miRNA	hsa-miR-3913-5p	MIMAT0018187	UUUGGGACUGAUCUUGAUGUCU	0	0	0	0	2	2	0	0	0	0	100
chr12	69978560	69978581	+	miRNA	hsa-miR-3913-3p	MIMAT0019225	AGACAUCAAGAUCAGUCCCAAA	0	0	0	0	0	0	#DIV/0!	#DIV/0!	#DIV/0!	#DIV/0!	#DIV/0!
chr12	79813041	79813062	+	miRNA	hsa-miR-1252-5p	MIMAT0005944	AGAAGGAAAUUGAAUUCAUUUA	0	0	0	0	0	0	#DIV/0!	#DIV/0!	#DIV/0!	#DIV/0!	#DIV/0!
chr12	79813076	79813097	+	miRNA	hsa-miR-1252-3p	MIMAT0026744	CAAAUGAGCUUAAUUUCCUUUU	0	0	0	0	0	0	#DIV/0!	#DIV/0!	#DIV/0!	#DIV/0!	#DIV/0!
chr12	81226372	81226393	-	miRNA	hsa-miR-617	MIMAT0003286	AGACUUCCCAUUUGAAGGUGGC	0	0	0	0	0	0	#DIV/0!	#DIV/0!	#DIV/0!	#DIV/0!	#DIV/0!
chr12	81329575	81329597	-	miRNA	hsa-miR-618	MIMAT0003287	AAACUCUACUUGUCCUUCUGAGU	0	0	14	0	0	14	0	0	100	0	0
chr12	81552176	81552197	+	miRNA	hsa-miR-4699-5p	MIMAT0019794	AGAAGAUUGCAGAGUAAGUUCC	0	0	0	0	0	0	#DIV/0!	#DIV/0!	#DIV/0!	#DIV/0!	#DIV/0!
chr12	81552212	81552233	+	miRNA	hsa-miR-4699-3p	MIMAT0019795	AAUUUACUCUGCAAUCUUCUCC	0	0	0	0	0	0	#DIV/0!	#DIV/0!	#DIV/0!	#DIV/0!	#DIV/0!
chr12	94955570	94955591	+	miRNA	hsa-miR-5700	MIMAT0022493	UAAUGCAUUAAAUUAUUGAAGG	0	0	0	0	0	0	#DIV/0!	#DIV/0!	#DIV/0!	#DIV/0!	#DIV/0!
chr12	94965082	94965103	-	miRNA	hsa-miR-7844-5p	MIMAT0030419	AAAACUAGGACUGUGUGGUGUA	0	0	0	0	0	0	#DIV/0!	#DIV/0!	#DIV/0!	#DIV/0!	#DIV/0!
chr12	95228203	95228225	+	miRNA	hsa-miR-492	MIMAT0002812	AGGACCUGCGGGACAAGAUUCUU	0	0	0	0	0	0	#DIV/0!	#DIV/0!	#DIV/0!	#DIV/0!	#DIV/0!
chr12	95702221	95702242	+	miRNA	hsa-miR-331-5p	MIMAT0004700	CUAGGUAUGGUCCCAGGGAUCC	5	0	2	0	0	7	71.4286	0	28.5714	0	0
chr12	95702256	95702276	+	miRNA	hsa-miR-331-3p	MIMAT0000760	GCCCCUGGGCCUAUCCUAGAA	0	0	3116	162	2	3280	0	0	95	4.93902	0.0609756
chr12	95703704	95703725	+	miRNA	hsa-miR-3685	MIMAT0018113	UUUCCUACCCUACCUGAAGACU	0	0	0	0	0	0	#DIV/0!	#DIV/0!	#DIV/0!	#DIV/0!	#DIV/0!
chr12	97885691	97885711	+	miRNA	hsa-miR-1251-5p	MIMAT0005903	ACUCUAGCUGCCAAAGGCGCU	0	0	1	0	0	1	0	0	100	0	0
chr12	97885729	97885749	+	miRNA	hsa-miR-1251-3p	MIMAT0026741	CGCUUUGCUCAGCCAGUGUAG	0	0	1	0	0	1	0	0	100	0	0
chr12	97957612	97957634	+	miRNA	hsa-miR-135a-5p	MIMAT0000428	UAUGGCUUUUUAUUCCUAUGUGA	0	1	2093	9	0	2103	0	0.0475511	99.5245	0.42796	0
chr12	98332875	98332895	-	miRNA	hsa-miR-4495	MIMAT0019030	AAUGUAAACAGGCUUUUUGCU	0	0	0	0	0	0	#DIV/0!	#DIV/0!	#DIV/0!	#DIV/0!	#DIV/0!
chr12	98389200	98389216	-	miRNA	hsa-miR-4303	MIMAT0016856	UUCUGAGCUGAGGACAG	0	0	0	0	0	0	#DIV/0!	#DIV/0!	#DIV/0!	#DIV/0!	#DIV/0!
chr12	100583710	100583727	+	miRNA	hsa-miR-1827	MIMAT0006767	UGAGGCAGUAGAUUGAAU	0	0	0	0	0	0	#DIV/0!	#DIV/0!	#DIV/0!	#DIV/0!	#DIV/0!
chr12	104324203	104324220	+	miRNA	hsa-miR-3652	MIMAT0018072	CGGCUGGAGGUGUGAGGA	0	0	0	0	0	0	#DIV/0!	#DIV/0!	#DIV/0!	#DIV/0!	#DIV/0!
chr12	104985472	104985493	+	miRNA	hsa-miR-3922-3p	MIMAT0018197	UCUGGCCUUGACUUGACUCUUU	0	0	0	0	0	0	#DIV/0!	#DIV/0!	#DIV/0!	#DIV/0!	#DIV/0!
chr12	104985423	104985445	+	miRNA	hsa-miR-3922-5p	MIMAT0019227	UCAAGGCCAGAGGUCCCACAGCA	0	0	0	0	0	0	#DIV/0!	#DIV/0!	#DIV/0!	#DIV/0!	#DIV/0!
chr12	109029625	109029646	+	miRNA	hsa-miR-4496	MIMAT0019031	GAGGAAACUGAAGCUGAGAGGG	0	0	0	0	0	0	#DIV/0!	#DIV/0!	#DIV/0!	#DIV/0!	#DIV/0!
chr12	109230699	109230722	-	miRNA	hsa-miR-619-3p	MIMAT0003288	GACCUGGACAUGUUUGUGCCCAGU	0	0	0	0	0	0	#DIV/0!	#DIV/0!	#DIV/0!	#DIV/0!	#DIV/0!
chr12	109230738	109230759	-	miRNA	hsa-miR-619-5p	MIMAT0026622	GCUGGGAUUACAGGCAUGAGCC	0	0	0	0	0	0	#DIV/0!	#DIV/0!	#DIV/0!	#DIV/0!	#DIV/0!
chr12	110271155	110271171	+	miRNA	hsa-miR-4497	MIMAT0019032	CUCCGGGACGGCUGGGC	0	0	0	0	0	0	#DIV/0!	#DIV/0!	#DIV/0!	#DIV/0!	#DIV/0!
chr12	111741951	111741973	+	miRNA	hsa-miR-6760-5p	MIMAT0027420	CAGGGAGAAGGUGGAAGUGCAGA	0	0	0	0	0	0	#DIV/0!	#DIV/0!	#DIV/0!	#DIV/0!	#DIV/0!
chr12	111741993	111742013	+	miRNA	hsa-miR-6760-3p	MIMAT0027421	ACACUGUCCCCUUCUCCCCAG	0	0	3	0	0	3	0	0	100	0	0
chr12	112237643	112237663	+	miRNA	hsa-miR-6761-5p	MIMAT0027422	UCUGAGAGAGCUCGAUGGCAG	0	0	0	0	0	0	#DIV/0!	#DIV/0!	#DIV/0!	#DIV/0!	#DIV/0!
chr12	112237686	112237707	+	miRNA	hsa-miR-6761-3p	MIMAT0027423	UCCUACGCUGCUCUCUCACUCC	0	0	0	0	0	0	#DIV/0!	#DIV/0!	#DIV/0!	#DIV/0!	#DIV/0!
chr12	112475431	112475451	-	miRNA	hsa-miR-3657	MIMAT0018077	UGUGUCCCAUUAUUGGUGAUU	0	0	0	0	0	0	#DIV/0!	#DIV/0!	#DIV/0!	#DIV/0!	#DIV/0!
chr12	112601099	112601120	-	miRNA	hsa-miR-6861-5p	MIMAT0027623	ACUGGGUAGGUGGGGCUCCAGG	0	0	0	0	0	0	#DIV/0!	#DIV/0!	#DIV/0!	#DIV/0!	#DIV/0!
chr12	112601069	112601086	-	miRNA	hsa-miR-6861-3p	MIMAT0027624	UGGACCUCUCCUCCCCAG	0	0	1	0	0	1	0	0	100	0	0
chr12	113132887	113132907	-	miRNA	hsa-miR-1302	MIMAT0005890	UUGGGACAUACUUAUGCUAAA	0	0	0	0	0	0	#DIV/0!	#DIV/0!	#DIV/0!	#DIV/0!	#DIV/0!
chr12	113596958	113596977	-	miRNA	hsa-miR-7106-5p	MIMAT0028109	UGGGAGGAGGGGAUCUUGGG	0	0	0	0	0	0	#DIV/0!	#DIV/0!	#DIV/0!	#DIV/0!	#DIV/0!
chr12	113596918	113596940	-	miRNA	hsa-miR-7106-3p	MIMAT0028110	AGCUCCCUGAAUCCCUGUCCCAG	0	0	0	0	0	0	#DIV/0!	#DIV/0!	#DIV/0!	#DIV/0!	#DIV/0!
chr12	113729333	113729355	+	miRNA	hsa-miR-6762-5p	MIMAT0027424	CGGGGCCAUGGAGCAGCCUGUGU	0	0	0	0	0	0	#DIV/0!	#DIV/0!	#DIV/0!	#DIV/0!	#DIV/0!
chr12	113729391	113729413	+	miRNA	hsa-miR-6762-3p	MIMAT0027425	UGGCUGCUUCCCUUGGUCUCCAG	0	0	5	0	0	5	0	0	100	0	0
chr12	116586380	116586399	-	miRNA	hsa-miR-620	MIMAT0003289	AUGGAGAUAGAUAUAGAAAU	0	0	0	0	0	0	#DIV/0!	#DIV/0!	#DIV/0!	#DIV/0!	#DIV/0!
chr12	116866099	116866116	-	miRNA	hsa-miR-4472	MIMAT0018999	GGUGGGGGGUGUUGUUUU	0	0	0	0	0	0	#DIV/0!	#DIV/0!	#DIV/0!	#DIV/0!	#DIV/0!
chr12	120151454	120151474	-	miRNA	hsa-miR-1178-3p	MIMAT0005823	UUGCUCACUGUUCUUCCCUAG	0	0	0	0	0	0	#DIV/0!	#DIV/0!	#DIV/0!	#DIV/0!	#DIV/0!
chr12	120151483	120151500	-	miRNA	hsa-miR-1178-5p	MIMAT0022940	CAGGGUCAGCUGAGCAUG	0	0	0	0	0	0	#DIV/0!	#DIV/0!	#DIV/0!	#DIV/0!	#DIV/0!
chr12	120593277	120593298	-	miRNA	hsa-miR-4498	MIMAT0019033	UGGGCUGGCAGGGCAAGUGCUG	0	0	0	0	0	0	#DIV/0!	#DIV/0!	#DIV/0!	#DIV/0!	#DIV/0!
chr12	121161005	121161026	+	miRNA	hsa-miR-4700-5p	MIMAT0019796	UCUGGGGAUGAGGACAGUGUGU	0	0	0	0	0	0	#DIV/0!	#DIV/0!	#DIV/0!	#DIV/0!	#DIV/0!
chr12	121161036	121161061	+	miRNA	hsa-miR-4700-3p	MIMAT0019797	CACAGGACUGACUCCUCACCCCAGUG	0	0	0	0	0	0	#DIV/0!	#DIV/0!	#DIV/0!	#DIV/0!	#DIV/0!
chr12	121882129	121882150	-	miRNA	hsa-miR-7107-5p	MIMAT0028111	UCGGCCUGGGGAGGAGGAAGGG	0	0	0	0	0	0	#DIV/0!	#DIV/0!	#DIV/0!	#DIV/0!	#DIV/0!
chr12	121882082	121882108	-	miRNA	hsa-miR-7107-3p	MIMAT0028112	UGGUCUGUUCAUUCUCUCUUUUUGGCC	0	0	0	0	0	0	#DIV/0!	#DIV/0!	#DIV/0!	#DIV/0!	#DIV/0!
chr12	123495249	123495265	-	miRNA	hsa-miR-4304	MIMAT0016854	CCGGCAUGUCCAGGGCA	0	0	0	0	0	0	#DIV/0!	#DIV/0!	#DIV/0!	#DIV/0!	#DIV/0!
chr12	123849361	123849380	-	miRNA	hsa-miR-8072	MIMAT0030999	GGCGGCGGGGAGGUAGGCAG	0	0	0	0	0	0	#DIV/0!	#DIV/0!	#DIV/0!	#DIV/0!	#DIV/0!
chr12	124020960	124020981	+	miRNA	hsa-miR-3908	MIMAT0018182	GAGCAAUGUAGGUAGACUGUUU	0	0	0	0	0	0	#DIV/0!	#DIV/0!	#DIV/0!	#DIV/0!	#DIV/0!
chr12	124821762	124821783	-	miRNA	hsa-miR-6880-5p	MIMAT0027660	UGGUGGAGGAAGAGGGCAGCUC	0	0	0	0	0	0	#DIV/0!	#DIV/0!	#DIV/0!	#DIV/0!	#DIV/0!
chr12	124821727	124821747	-	miRNA	hsa-miR-6880-3p	MIMAT0027661	CCGCCUUCUCUCCUCCCCCAG	0	0	0	0	0	0	#DIV/0!	#DIV/0!	#DIV/0!	#DIV/0!	#DIV/0!
chr12	125400156	125400178	+	miRNA	hsa-miR-5188	MIMAT0021119	AAUCGGACCCAUUUAAACCGGAG	0	0	0	1	0	1	0	0	0	100	0
chr12	128729092	128729109	+	miRNA	hsa-miR-4419b	MIMAT0019034	GAGGCUGAAGGAAGAUGG	0	0	0	0	0	0	#DIV/0!	#DIV/0!	#DIV/0!	#DIV/0!	#DIV/0!
chr12	128778650	128778671	+	miRNA	hsa-miR-3612	MIMAT0017989	AGGAGGCAUCUUGAGAAAUGGA	0	0	0	0	0	0	#DIV/0!	#DIV/0!	#DIV/0!	#DIV/0!	#DIV/0!
chr12	133158588	133158606	+	miRNA	hsa-miR-6763-5p	MIMAT0027426	CUGGGGAGUGGCUGGGGAG	0	0	0	0	0	0	#DIV/0!	#DIV/0!	#DIV/0!	#DIV/0!	#DIV/0!
chr12	133158627	133158647	+	miRNA	hsa-miR-6763-3p	MIMAT0027427	CUCCCCGGCCUCUGCCCCCAG	0	0	0	0	0	0	#DIV/0!	#DIV/0!	#DIV/0!	#DIV/0!	#DIV/0!
chr13	21007969	21007985	-	miRNA	hsa-miR-4499	MIMAT0019035	AAGACUGAGAGGAGGGA	0	0	0	0	0	0	#DIV/0!	#DIV/0!	#DIV/0!	#DIV/0!	#DIV/0!
chr13	24736608	24736629	+	miRNA	hsa-miR-2276-3p	MIMAT0011775	UCUGCAAGUGUCAGAGGCGAGG	0	0	0	0	0	0	#DIV/0!	#DIV/0!	#DIV/0!	#DIV/0!	#DIV/0!
chr13	24736570	24736591	+	miRNA	hsa-miR-2276-5p	MIMAT0026921	GCCCUCUGUCACCUUGCAGACG	0	0	0	0	0	0	#DIV/0!	#DIV/0!	#DIV/0!	#DIV/0!	#DIV/0!
chr13	40238245	40238262	-	miRNA	hsa-miR-4305	MIMAT0016857	CCUAGACACCUCCAGUUC	0	0	0	0	0	0	#DIV/0!	#DIV/0!	#DIV/0!	#DIV/0!	#DIV/0!
chr13	41301964	41301982	-	miRNA	hsa-miR-320d	MIMAT0006764	AAAAGCUGGGUUGAGAGGA	0	4	103	10	3	120	0	3.33333	85.8333	8.33333	2.5
chr13	41384962	41384982	+	miRNA	hsa-miR-621	MIMAT0003290	GGCUAGCAACAGCGCUUACCU	0	0	0	0	0	0	#DIV/0!	#DIV/0!	#DIV/0!	#DIV/0!	#DIV/0!
chr13	41675212	41675228	-	miRNA	hsa-miR-3168	MIMAT0015043	GAGUUCUACAGUCAGAC	0	0	0	0	0	0	#DIV/0!	#DIV/0!	#DIV/0!	#DIV/0!	#DIV/0!
chr13	42142491	42142511	-	miRNA	hsa-miR-5006-5p	MIMAT0021033	UUGCCAGGGCAGGAGGUGGAA	0	0	0	0	0	0	#DIV/0!	#DIV/0!	#DIV/0!	#DIV/0!	#DIV/0!
chr13	42142442	42142462	-	miRNA	hsa-miR-5006-3p	MIMAT0021034	UUUCCCUUUCCAUCCUGGCAG	0	0	1	0	0	1	0	0	100	0	0
chr13	44770307	44770326	-	miRNA	hsa-miR-8079	MIMAT0031006	CAGUGAUCGUCUCUGCUGGC	0	0	0	0	0	0	#DIV/0!	#DIV/0!	#DIV/0!	#DIV/0!	#DIV/0!
chr13	50570601	50570622	-	miRNA	hsa-miR-3613-5p	MIMAT0017990	UGUUGUACUUUUUUUUUUGUUC	0	0	4	0	0	4	0	0	100	0	0
chr13	50570562	50570585	-	miRNA	hsa-miR-3613-3p	MIMAT0017991	ACAAAAAAAAAAGCCCAACCCUUC	0	0	0	0	0	0	#DIV/0!	#DIV/0!	#DIV/0!	#DIV/0!	#DIV/0!
chr13	50623163	50623184	-	miRNA	hsa-miR-16-5p	MIMAT0000069	UAGCAGCACGUAAAUAUUGGCG	1	0	1263	7	0	1271	0.0786782	0	99.3706	0.550747	0
chr13	50623121	50623142	-	miRNA	hsa-miR-16-1-3p	MIMAT0004489	CCAGUAUUAACUGUGCUGCUGA	0	0	1	0	0	1	0	0	100	0	0
chr13	50623303	50623324	-	miRNA	hsa-miR-15a-5p	MIMAT0000068	UAGCAGCACAUAAUGGUUUGUG	0	0	784	8	0	792	0	0	98.9899	1.0101	0
chr13	50623266	50623287	-	miRNA	hsa-miR-15a-3p	MIMAT0004488	CAGGCCAUAUUGUGCUGCCUCA	0	4	6	0	0	10	0	40	60	0	0
chr13	51922712	51922733	-	miRNA	hsa-miR-5693	MIMAT0022486	GCAGUGGCUCUGAAAUGAACUC	0	0	0	0	0	0	#DIV/0!	#DIV/0!	#DIV/0!	#DIV/0!	#DIV/0!
chr13	52126735	52126757	+	miRNA	hsa-miR-4703-5p	MIMAT0019801	UAGCAAUACAGUACAAAUAUAGU	0	0	0	0	0	0	#DIV/0!	#DIV/0!	#DIV/0!	#DIV/0!	#DIV/0!
chr13	52126773	52126794	+	miRNA	hsa-miR-4703-3p	MIMAT0019802	UGUAGUUGUAUUGUAUUGCCAC	0	0	0	0	0	0	#DIV/0!	#DIV/0!	#DIV/0!	#DIV/0!	#DIV/0!
chr13	53384208	53384229	+	miRNA	hsa-miR-759	MIMAT0010497	GCAGAGUGCAAACAAUUUUGAC	0	0	0	0	0	0	#DIV/0!	#DIV/0!	#DIV/0!	#DIV/0!	#DIV/0!
chr13	54886116	54886132	-	miRNA	hsa-miR-1297	MIMAT0005886	UUCAAGUAAUUCAGGUG	0	1	96	0	0	97	0	1.03093	98.9691	0	0
chr13	55748609	55748630	+	miRNA	hsa-miR-5007-5p	MIMAT0021035	UAGAGUCUGGCUGAUAUGGUUU	0	0	0	0	0	0	#DIV/0!	#DIV/0!	#DIV/0!	#DIV/0!	#DIV/0!
chr13	55748644	55748665	+	miRNA	hsa-miR-5007-3p	MIMAT0021036	AUCAUAUGAACCAAACUCUAAU	0	0	0	0	0	0	#DIV/0!	#DIV/0!	#DIV/0!	#DIV/0!	#DIV/0!
chr13	61773982	61774003	-	miRNA	hsa-miR-3169	MIMAT0015044	UAGGACUGUGCUUGGCACAUAG	0	0	0	0	0	0	#DIV/0!	#DIV/0!	#DIV/0!	#DIV/0!	#DIV/0!
chr13	66540484	66540503	-	miRNA	hsa-miR-548x-3p	MIMAT0015081	UAAAAACUGCAAUUACUUUC	0	0	0	0	0	0	#DIV/0!	#DIV/0!	#DIV/0!	#DIV/0!	#DIV/0!
chr13	66792391	66792412	+	miRNA	hsa-miR-4704-5p	MIMAT0019803	GACACUAGGCAUGUGAGUGAUU	0	0	0	0	0	0	#DIV/0!	#DIV/0!	#DIV/0!	#DIV/0!	#DIV/0!
chr13	66792428	66792449	+	miRNA	hsa-miR-4704-3p	MIMAT0019804	UCAGUCACAUAUCUAGUGUCUA	0	0	0	0	0	0	#DIV/0!	#DIV/0!	#DIV/0!	#DIV/0!	#DIV/0!
chr13	78272210	78272227	-	miRNA	hsa-miR-3665	MIMAT0018087	AGCAGGUGCGGGGCGGCG	0	0	0	0	0	0	#DIV/0!	#DIV/0!	#DIV/0!	#DIV/0!	#DIV/0!
chr13	88270926	88270942	-	miRNA	hsa-miR-4500	MIMAT0019036	UGAGGUAGUAGUUUCUU	0	0	1	0	0	1	0	0	100	0	0
chr13	90883496	90883516	+	miRNA	hsa-miR-622	MIMAT0003291	ACAGUCUGCUGAGGUUGGAGC	0	0	0	0	0	0	#DIV/0!	#DIV/0!	#DIV/0!	#DIV/0!	#DIV/0!
chr13	92002872	92002894	+	miRNA	hsa-miR-17-5p	MIMAT0000070	CAAAGUGCUUACAGUGCAGGUAG	0	23	1008	19	0	1050	0	2.19048	96	1.80952	0
chr13	92002909	92002930	+	miRNA	hsa-miR-17-3p	MIMAT0000071	ACUGCAGUGAAGGCACUUGUAG	0	0	274	1	0	275	0	0	99.6364	0.363636	0
chr13	92003010	92003032	+	miRNA	hsa-miR-18a-5p	MIMAT0000072	UAAGGUGCAUCUAGUGCAGAUAG	0	0	201	7	0	208	0	0	96.6346	3.36538	0
chr13	92003051	92003073	+	miRNA	hsa-miR-18a-3p	MIMAT0002891	ACUGCCCUAAGUGCUCCUUCUGG	0	0	11	0	0	11	0	0	100	0	0
chr13	92003158	92003179	+	miRNA	hsa-miR-19a-5p	MIMAT0004490	AGUUUUGCAUAGUUGCACUACA	0	0	1	0	0	1	0	0	100	0	0
chr13	92003193	92003215	+	miRNA	hsa-miR-19a-3p	MIMAT0000073	UGUGCAAAUCUAUGCAAAACUGA	0	5	401	0	0	406	0	1.23153	98.7685	0	0
chr13	92003326	92003348	+	miRNA	hsa-miR-20a-5p	MIMAT0000075	UAAAGUGCUUAUAGUGCAGGUAG	0	0	578	5	0	583	0	0	99.1424	0.857633	0
chr13	92003362	92003383	+	miRNA	hsa-miR-20a-3p	MIMAT0004493	ACUGCAUUAUGAGCACUUAAAG	0	0	11	0	0	11	0	0	100	0	0
chr13	92003461	92003483	+	miRNA	hsa-miR-19b-1-5p	MIMAT0004491	AGUUUUGCAGGUUUGCAUCCAGC	0	0	13	0	0	13	0	0	100	0	0
chr13	92003499	92003521	+	miRNA	hsa-miR-19b-3p	MIMAT0000074	UGUGCAAAUCCAUGCAAAACUGA	0	8	6969	13	0	6990	0	0.114449	99.6996	0.18598	0
chr13	92003578	92003600	+	miRNA	hsa-miR-92a-1-5p	MIMAT0004507	AGGUUGGGAUCGGUUGCAAUGCU	0	0	1	0	0	1	0	0	100	0	0
chr13	92003615	92003636	+	miRNA	hsa-miR-92a-3p	MIMAT0000092	UAUUGCACUUGUCCCGGCCUGU	0	0	778	14	0	792	0	0	98.2323	1.76768	0
chr13	93142416	93142437	+	miRNA	hsa-miR-548as-5p	MIMAT0022267	AAAAGUAAUUGCGGGUUUUGCC	0	0	1	0	0	1	0	0	100	0	0
chr13	93142452	93142473	+	miRNA	hsa-miR-548as-3p	MIMAT0022268	UAAAACCCACAAUUAUGUUUGU	0	0	0	0	0	0	#DIV/0!	#DIV/0!	#DIV/0!	#DIV/0!	#DIV/0!
chr13	97079483	97079503	+	miRNA	hsa-miR-4501	MIMAT0019037	UAUGUGACCUCGGAUGAAUCA	0	0	0	0	0	0	#DIV/0!	#DIV/0!	#DIV/0!	#DIV/0!	#DIV/0!
chr13	98860787	98860808	+	miRNA	hsa-miR-3170	MIMAT0015045	CUGGGGUUCUGAGACAGACAGU	0	0	0	0	0	0	#DIV/0!	#DIV/0!	#DIV/0!	#DIV/0!	#DIV/0!
chr13	100008400	100008422	+	miRNA	hsa-miR-623	MIMAT0003292	AUCCCUUGCAGGGGCUGUUGGGU	0	0	0	0	0	0	#DIV/0!	#DIV/0!	#DIV/0!	#DIV/0!	#DIV/0!
chr13	100295377	100295393	+	miRNA	hsa-miR-4306	MIMAT0016858	UGGAGAGAAAGGCAGUA	0	0	10	0	0	10	0	0	100	0	0
chr13	102620054	102620075	-	miRNA	hsa-miR-2681-5p	MIMAT0013515	GUUUUACCACCUCCAGGAGACU	0	0	0	1	0	1	0	0	0	100	0
chr13	102620015	102620036	-	miRNA	hsa-miR-2681-3p	MIMAT0013516	UAUCAUGGAGUUGGUAAAGCAC	0	0	4	0	0	4	0	0	100	0	0
chr13	102698324	102698345	-	miRNA	hsa-miR-4705	MIMAT0019805	UCAAUCACUUGGUAAUUGCUGU	0	0	23	0	0	23	0	0	100	0	0
chr13	108183565	108183585	-	miRNA	hsa-miR-1267	MIMAT0005921	CCUGUUGAAGUGUAAUCCCCA	0	0	3	0	0	3	0	0	100	0	0
chr13	110993315	110993336	+	miRNA	hsa-miR-8073	MIMAT0031000	ACCUGGCAGCAGGGAGCGUCGU	0	0	0	0	0	0	#DIV/0!	#DIV/0!	#DIV/0!	#DIV/0!	#DIV/0!
chr13	113917280	113917303	+	miRNA	hsa-miR-8075	MIMAT0031002	UGCUGAUGGCAGAUGUCGGGUCUG	0	0	0	0	0	0	#DIV/0!	#DIV/0!	#DIV/0!	#DIV/0!	#DIV/0!
chr13	115009980	115010000	+	miRNA	hsa-miR-548ar-5p	MIMAT0022265	AAAAGUAAUUGCAGUUUUUGC	0	0	0	0	0	0	#DIV/0!	#DIV/0!	#DIV/0!	#DIV/0!	#DIV/0!
chr13	115010016	115010036	+	miRNA	hsa-miR-548ar-3p	MIMAT0022266	UAAAACUGCAGUUAUUUUUGC	0	0	0	0	0	0	#DIV/0!	#DIV/0!	#DIV/0!	#DIV/0!	#DIV/0!
chr13	115039360	115039381	+	miRNA	hsa-miR-4502	MIMAT0019038	GCUGAUGAUGAUGGUGCUGAAG	0	0	0	0	0	0	#DIV/0!	#DIV/0!	#DIV/0!	#DIV/0!	#DIV/0!
chr14	21491514	21491535	-	miRNA	hsa-miR-6717-5p	MIMAT0025846	AGGCGAUGUGGGGAUGUAGAGA	0	0	1	0	0	1	0	0	100	0	0
chr14	23426207	23426229	-	miRNA	hsa-miR-4707-5p	MIMAT0019807	GCCCCGGCGCGGGCGGGUUCUGG	0	0	0	0	0	0	#DIV/0!	#DIV/0!	#DIV/0!	#DIV/0!	#DIV/0!
chr14	23426166	23426187	-	miRNA	hsa-miR-4707-3p	MIMAT0019808	AGCCCGCCCCAGCCGAGGUUCU	0	0	2	0	0	2	0	0	100	0	0
chr14	23857811	23857832	-	miRNA	hsa-miR-208a-3p	MIMAT0000241	AUAAGACGAGCAAAAAGCUUGU	0	0	0	0	0	0	#DIV/0!	#DIV/0!	#DIV/0!	#DIV/0!	#DIV/0!
chr14	23857846	23857867	-	miRNA	hsa-miR-208a-5p	MIMAT0026474	GAGCUUUUGGCCCGGGUUAUAC	0	0	0	0	0	0	#DIV/0!	#DIV/0!	#DIV/0!	#DIV/0!	#DIV/0!
chr14	23887206	23887227	-	miRNA	hsa-miR-208b-3p	MIMAT0004960	AUAAGACGAACAAAAGGUUUGU	0	0	0	0	0	0	#DIV/0!	#DIV/0!	#DIV/0!	#DIV/0!	#DIV/0!
chr14	23887241	23887262	-	miRNA	hsa-miR-208b-5p	MIMAT0026722	AAGCUUUUUGCUCGAAUUAUGU	0	0	0	0	0	0	#DIV/0!	#DIV/0!	#DIV/0!	#DIV/0!	#DIV/0!
chr14	24612698	24612720	-	miRNA	hsa-miR-7703	MIMAT0030018	UUGCACUCUGGCCUUCUCCCAGG	0	0	0	0	0	0	#DIV/0!	#DIV/0!	#DIV/0!	#DIV/0!	#DIV/0!
chr14	27377903	27377921	+	miRNA	hsa-miR-4307	MIMAT0016860	AAUGUUUUUUCCUGUUUCC	0	0	0	0	0	0	#DIV/0!	#DIV/0!	#DIV/0!	#DIV/0!	#DIV/0!
chr14	28102452	28102475	-	miRNA	hsa-miR-3171	MIMAT0015046	AGAUGUAUGGAAUCUGUAUAUAUC	0	0	0	0	0	0	#DIV/0!	#DIV/0!	#DIV/0!	#DIV/0!	#DIV/0!
chr14	31483912	31483933	-	miRNA	hsa-miR-624-5p	MIMAT0003293	UAGUACCAGUACCUUGUGUUCA	0	0	3	0	0	3	0	0	100	0	0
chr14	31483875	31483895	-	miRNA	hsa-miR-624-3p	MIMAT0004807	CACAAGGUAUUGGUAUUACCU	2	0	0	0	0	2	100	0	0	0	0
chr14	37421563	37421584	-	miRNA	hsa-miR-4503	MIMAT0019039	UUUAAGCAGGAAAUAGAAUUUA	0	0	0	0	0	0	#DIV/0!	#DIV/0!	#DIV/0!	#DIV/0!	#DIV/0!
chr14	48230264	48230285	-	miRNA	hsa-miR-548y	MIMAT0018354	AAAAGUAAUCACUGUUUUUGCC	0	0	0	0	0	0	#DIV/0!	#DIV/0!	#DIV/0!	#DIV/0!	#DIV/0!
chr14	50433117	50433137	+	miRNA	hsa-miR-6076	MIMAT0023701	AGCAUGACAGAGGAGAGGUGG	0	0	0	0	0	0	#DIV/0!	#DIV/0!	#DIV/0!	#DIV/0!	#DIV/0!
chr14	50766589	50766610	-	miRNA	hsa-miR-4504	MIMAT0019040	UGUGACAAUAGAGAUGAACAUG	0	0	0	0	0	0	#DIV/0!	#DIV/0!	#DIV/0!	#DIV/0!	#DIV/0!
chr14	54415181	54415202	-	miRNA	hsa-miR-5580-5p	MIMAT0022273	UGCUGGCUCAUUUCAUAUGUGU	0	0	0	0	0	0	#DIV/0!	#DIV/0!	#DIV/0!	#DIV/0!	#DIV/0!
chr14	54415145	54415166	-	miRNA	hsa-miR-5580-3p	MIMAT0022274	CACAUAUGAAGUGAGCCAGCAC	0	0	0	0	0	0	#DIV/0!	#DIV/0!	#DIV/0!	#DIV/0!	#DIV/0!
chr14	55344841	55344858	-	miRNA	hsa-miR-4308	MIMAT0016861	UCCCUGGAGUUUCUUCUU	0	0	0	0	0	0	#DIV/0!	#DIV/0!	#DIV/0!	#DIV/0!	#DIV/0!
chr14	60113717	60113738	-	miRNA	hsa-miR-5586-5p	MIMAT0022287	UAUCCAGCUUGUUACUAUAUGC	0	10	1	1	0	12	0	83.3333	8.33333	8.33333	0
chr14	60113680	60113701	-	miRNA	hsa-miR-5586-3p	MIMAT0022288	CAGAGUGACAAGCUGGUUAAAG	0	0	0	0	0	0	#DIV/0!	#DIV/0!	#DIV/0!	#DIV/0!	#DIV/0!
chr14	64561802	64561823	-	miRNA	hsa-miR-548h-5p	MIMAT0005928	AAAAGUAAUCGCGGUUUUUGUC	0	0	0	0	0	0	#DIV/0!	#DIV/0!	#DIV/0!	#DIV/0!	#DIV/0!
chr14	65252381	65252402	-	miRNA	hsa-miR-7855-5p	MIMAT0030430	UUGGUGAGGACCCCAAGCUCGG	0	0	0	0	0	0	#DIV/0!	#DIV/0!	#DIV/0!	#DIV/0!	#DIV/0!
chr14	65511415	65511439	+	miRNA	hsa-miR-4706	MIMAT0019806	AGCGGGGAGGAAGUGGGCGCUGCUU	0	0	0	0	0	0	#DIV/0!	#DIV/0!	#DIV/0!	#DIV/0!	#DIV/0!
chr14	65801873	65801893	-	miRNA	hsa-miR-4708-5p	MIMAT0019809	AGAGAUGCCGCCUUGCUCCUU	0	0	0	0	0	0	#DIV/0!	#DIV/0!	#DIV/0!	#DIV/0!	#DIV/0!
chr14	65801841	65801862	-	miRNA	hsa-miR-4708-3p	MIMAT0019810	AGCAAGGCGGCAUCUCUCUGAU	0	0	0	0	0	0	#DIV/0!	#DIV/0!	#DIV/0!	#DIV/0!	#DIV/0!
chr14	65937834	65937854	+	miRNA	hsa-miR-625-5p	MIMAT0003294	AGGGGGAAAGUUCUAUAGUCC	0	0	44	0	0	44	0	0	100	0	0
chr14	65937871	65937892	+	miRNA	hsa-miR-625-3p	MIMAT0004808	GACUAUAGAACUUUCCCCCUCA	0	0	63	7	0	70	0	0	90	10	0
chr14	67908619	67908639	-	miRNA	hsa-miR-5694	MIMAT0022487	CAGAUCAUGGGACUGUCUCAG	0	0	0	0	0	0	#DIV/0!	#DIV/0!	#DIV/0!	#DIV/0!	#DIV/0!
chr14	72983539	72983560	+	miRNA	hsa-miR-7843-5p	MIMAT0030411	GAGGGCAGAGCCAGCUUCCUGA	0	0	0	0	0	0	#DIV/0!	#DIV/0!	#DIV/0!	#DIV/0!	#DIV/0!
chr14	72983574	72983595	+	miRNA	hsa-miR-7843-3p	MIMAT0030412	AUGAAGCCUUCUCUGCCUUACG	0	0	2	0	0	2	0	0	100	0	0
chr14	74225452	74225469	+	miRNA	hsa-miR-4505	MIMAT0019041	AGGCUGGGCUGGGACGGA	0	0	0	0	0	0	#DIV/0!	#DIV/0!	#DIV/0!	#DIV/0!	#DIV/0!
chr14	74946878	74946899	-	miRNA	hsa-miR-4709-5p	MIMAT0019811	ACAACAGUGACUUGCUCUCCAA	0	0	1	0	0	1	0	0	100	0	0
chr14	74946838	74946860	-	miRNA	hsa-miR-4709-3p	MIMAT0019812	UUGAAGAGGAGGUGCUCUGUAGC	0	0	0	0	0	0	#DIV/0!	#DIV/0!	#DIV/0!	#DIV/0!	#DIV/0!
chr14	76070554	76070572	+	miRNA	hsa-miR-7641	MIMAT0029782	UUGAUCUCGGAAGCUAAGC	0	0	0	0	0	0	#DIV/0!	#DIV/0!	#DIV/0!	#DIV/0!	#DIV/0!
chr14	77732574	77732591	+	miRNA	hsa-miR-1260a	MIMAT0005911	AUCCCACCUCUGCCACCA	0	0	2	0	0	2	0	0	100	0	0
chr14	94414579	94414598	-	miRNA	hsa-miR-4506	MIMAT0019042	AAAUGGGUGGUCUGAGGCAA	0	0	0	0	0	0	#DIV/0!	#DIV/0!	#DIV/0!	#DIV/0!	#DIV/0!
chr14	95604260	95604281	-	miRNA	hsa-miR-3173-3p	MIMAT0015048	AAAGGAGGAAAUAGGCAGGCCA	0	0	0	0	0	0	#DIV/0!	#DIV/0!	#DIV/0!	#DIV/0!	#DIV/0!
chr14	95604298	95604319	-	miRNA	hsa-miR-3173-5p	MIMAT0019214	UGCCCUGCCUGUUUUCUCCUUU	0	0	4	0	0	4	0	0	100	0	0
chr14	100575775	100575792	-	miRNA	hsa-miR-151b	MIMAT0010214	UCGAGGAGCUCACAGUCU	0	10	257	3	0	270	0	3.7037	95.1852	1.11111	0
chr14	100576010	100576030	+	miRNA	hsa-miR-342-5p	MIMAT0004694	AGGGGUGCUAUCUGUGAUUGA	0	0	12	15	0	27	0	0	44.4444	55.5556	0
chr14	100576052	100576074	+	miRNA	hsa-miR-342-3p	MIMAT0000753	UCUCACACAGAAAUCGCACCCGU	0	1	403	1	71	476	0	0.210084	84.6639	0.210084	14.916
chr14	100743699	100743720	+	miRNA	hsa-miR-6764-5p	MIMAT0027428	UCCCAGGGUCUGGUCAGAGUUG	0	0	1	0	0	1	0	0	100	0	0
chr14	100743734	100743754	+	miRNA	hsa-miR-6764-3p	MIMAT0027429	UCUCUGGUCUUUCCUUGACAG	0	0	0	0	0	0	#DIV/0!	#DIV/0!	#DIV/0!	#DIV/0!	#DIV/0!
chr14	100774213	100774234	+	miRNA	hsa-miR-345-5p	MIMAT0000772	GCUGACUCCUAGUCCAGGGCUC	0	0	64	0	0	64	0	0	100	0	0
chr14	100774249	100774270	+	miRNA	hsa-miR-345-3p	MIMAT0022698	GCCCUGAACGAGGGGUCUGGAG	0	0	0	0	0	0	#DIV/0!	#DIV/0!	#DIV/0!	#DIV/0!	#DIV/0!
chr14	101280888	101280907	+	miRNA	hsa-miR-2392	MIMAT0019043	UAGGAUGGGGGUGAGAGGUG	0	0	0	0	0	0	#DIV/0!	#DIV/0!	#DIV/0!	#DIV/0!	#DIV/0!
chr14	101318746	101318768	+	miRNA	hsa-miR-770-5p	MIMAT0003948	UCCAGUACCACGUGUCAGGGCCA	0	0	81	0	0	81	0	0	100	0	0
chr14	101335412	101335433	+	miRNA	hsa-miR-493-5p	MIMAT0002813	UUGUACAUGGUAGGCUUUCAUU	0	0	8	0	0	8	0	0	100	0	0
chr14	101335453	101335474	+	miRNA	hsa-miR-493-3p	MIMAT0003161	UGAAGGUCUACUGUGUGCCAGG	0	0	0	0	0	0	#DIV/0!	#DIV/0!	#DIV/0!	#DIV/0!	#DIV/0!
chr14	101340852	101340872	+	miRNA	hsa-miR-337-5p	MIMAT0004695	GAACGGCUUCAUACAGGAGUU	0	0	46	0	0	46	0	0	100	0	0
chr14	101340890	101340911	+	miRNA	hsa-miR-337-3p	MIMAT0000754	CUCCUAUAUGAUGCCUUUCUUC	0	1	9	72	1	83	0	1.20482	10.8434	86.747	1.20482
chr14	101341412	101341431	+	miRNA	hsa-miR-665	MIMAT0004952	ACCAGGAGGCUGAGGCCCCU	0	0	2	0	0	2	0	0	100	0	0
chr14	101347363	101347383	+	miRNA	hsa-miR-431-5p	MIMAT0001625	UGUCUUGCAGGCCGUCAUGCA	0	0	6	0	0	6	0	0	100	0	0
chr14	101347406	101347427	+	miRNA	hsa-miR-431-3p	MIMAT0004757	CAGGUCGUCUUGCAGGGCUUCU	6	0	62	0	0	68	8.82353	0	91.1765	0	0
chr14	101348286	101348307	+	miRNA	hsa-miR-433-3p	MIMAT0001627	AUCAUGAUGGGCUCCUCGGUGU	0	5	217	7	0	229	0	2.18341	94.7598	3.05677	0
chr14	101348234	101348255	+	miRNA	hsa-miR-433-5p	MIMAT0026554	UACGGUGAGCCUGUCAUUAUUC	0	0	18	0	0	18	0	0	100	0	0
chr14	101349338	101349359	+	miRNA	hsa-miR-127-5p	MIMAT0004604	CUGAAGCUCAGAGGGCUCUGAU	0	0	30	0	6	36	0	0	83.3333	0	16.6667
chr14	101349372	101349393	+	miRNA	hsa-miR-127-3p	MIMAT0000446	UCGGAUCCGUCUGAGCUUGGCU	4	16	998	4	0	1022	0.391389	1.56556	97.6517	0.391389	0
chr14	101350833	101350855	+	miRNA	hsa-miR-432-5p	MIMAT0002814	UCUUGGAGUAGGUCAUUGGGUGG	0	0	36	0	0	36	0	0	100	0	0
chr14	101350881	101350901	+	miRNA	hsa-miR-432-3p	MIMAT0002815	CUGGAUGGCUCCUCCAUGUCU	0	13	10	0	0	23	0	56.5217	43.4783	0	0
chr14	101351053	101351075	+	miRNA	hsa-miR-136-5p	MIMAT0000448	ACUCCAUUUGUUUUGAUGAUGGA	61	7	911	6	0	985	6.19289	0.71066	92.4873	0.609137	0
chr14	101351087	101351108	+	miRNA	hsa-miR-136-3p	MIMAT0004606	CAUCAUCGUCUCAAAUGAGUCU	0	0	81	69	21	171	0	0	47.3684	40.3509	12.2807
chr14	101377523	101377544	+	miRNA	hsa-miR-370-3p	MIMAT0000722	GCCUGCUGGGGUGGAACCUGGU	0	1	46	0	0	47	0	2.12766	97.8723	0	0
chr14	101377488	101377509	+	miRNA	hsa-miR-370-5p	MIMAT0026483	CAGGUCACGUCUCUGCAGUUAC	0	0	1	0	0	1	0	0	100	0	0
chr14	101488408	101488428	+	miRNA	hsa-miR-379-5p	MIMAT0000733	UGGUAGACUAUGGAACGUAGG	0	2	309	1	0	312	0	0.641026	99.0385	0.320513	0
chr14	101488446	101488467	+	miRNA	hsa-miR-379-3p	MIMAT0004690	UAUGUAACAUGGUCCACUAACU	0	0	39	0	0	39	0	0	100	0	0
chr14	101489677	101489697	+	miRNA	hsa-miR-411-5p	MIMAT0003329	UAGUAGACCGUAUAGCGUACG	0	22	27	1	0	50	0	44	54	2	0
chr14	101489712	101489733	+	miRNA	hsa-miR-411-3p	MIMAT0004813	UAUGUAACACGGUCCACUAACC	0	0	86	1	0	87	0	0	98.8506	1.14943	0
chr14	101490137	101490158	+	miRNA	hsa-miR-299-5p	MIMAT0002890	UGGUUUACCGUCCCACAUACAU	0	64	466	7	0	537	0	11.9181	86.7784	1.30354	0
chr14	101490169	101490190	+	miRNA	hsa-miR-299-3p	MIMAT0000687	UAUGUGGGAUGGUAAACCGCUU	0	4	19	1	0	24	0	16.6667	79.1667	4.16667	0
chr14	101491358	101491379	+	miRNA	hsa-miR-380-5p	MIMAT0000734	UGGUUGACCAUAGAACAUGCGC	0	2	0	0	0	2	0	100	0	0	0
chr14	101491393	101491414	+	miRNA	hsa-miR-380-3p	MIMAT0000735	UAUGUAAUAUGGUCCACAUCUU	0	0	247	0	0	247	0	0	100	0	0
chr14	101491957	101491977	+	miRNA	hsa-miR-1197	MIMAT0005955	UAGGACACAUGGUCUACUUCU	0	0	50	1	0	51	0	0	98.0392	1.96078	0
chr14	101492084	101492105	+	miRNA	hsa-miR-323a-5p	MIMAT0004696	AGGUGGUCCGUGGCGCGUUCGC	0	0	11	0	0	11	0	0	100	0	0
chr14	101492119	101492139	+	miRNA	hsa-miR-323a-3p	MIMAT0000755	CACAUUACACGGUCGACCUCU	2	745	120	0	0	867	0.230681	85.9285	13.8408	0	0
chr14	101492408	101492429	+	miRNA	hsa-miR-758-3p	MIMAT0003879	UUUGUGACCUGGUCCACUAACC	0	0	8	1	0	9	0	0	88.8889	11.1111	0
chr14	101492371	101492392	+	miRNA	hsa-miR-758-5p	MIMAT0022929	GAUGGUUGACCAGAGAGCACAC	0	0	0	22	0	22	0	0	0	100	0
chr14	101493171	101493192	+	miRNA	hsa-miR-329-3p	MIMAT0001629	AACACACCUGGUUAACCUCUUU	0	9	781	117	0	907	0	0.992282	86.108	12.8997	0
chr14	101493134	101493156	+	miRNA	hsa-miR-329-5p	MIMAT0026555	GAGGUUUUCUGGGUUUCUGUUUC	0	0	3	0	0	3	0	0	100	0	0
chr14	101493488	101493509	+	miRNA	hsa-miR-329-3p	MIMAT0001629	AACACACCUGGUUAACCUCUUU	0	9	779	117	0	905	0	0.994475	86.0773	12.9282	0
chr14	101493451	101493473	+	miRNA	hsa-miR-329-5p	MIMAT0026555	GAGGUUUUCUGGGUUUCUGUUUC	0	0	3	0	0	3	0	0	100	0	0
chr14	101496018	101496039	+	miRNA	hsa-miR-494-3p	MIMAT0002816	UGAAACAUACACGGGAAACCUC	0	0	594	4	2	600	0	0	99	0.666667	0.333333
chr14	101495985	101496007	+	miRNA	hsa-miR-494-5p	MIMAT0026607	AGGUUGUCCGUGUUGUCUUCUCU	0	0	0	0	0	0	#DIV/0!	#DIV/0!	#DIV/0!	#DIV/0!	#DIV/0!
chr14	101496398	101496420	+	miRNA	hsa-miR-1193	MIMAT0015049	GGGAUGGUAGACCGGUGACGUGC	0	0	0	0	0	0	#DIV/0!	#DIV/0!	#DIV/0!	#DIV/0!	#DIV/0!
chr14	101498370	101498391	+	miRNA	hsa-miR-543	MIMAT0004954	AAACAUUCGCGGUGCACUUCUU	1	0	368	0	0	369	0.271003	0	99.729	0	0
chr14	101500141	101500162	+	miRNA	hsa-miR-495-3p	MIMAT0002817	AAACAAACAUGGUGCACUUCUU	0	0	947	5	4	956	0	0	99.0586	0.523013	0.41841
chr14	101500105	101500126	+	miRNA	hsa-miR-495-5p	MIMAT0022924	GAAGUUGCCCAUGUUAUUUUCG	0	0	7	0	0	7	0	0	100	0	0
chr14	101506069	101506089	+	miRNA	hsa-miR-376c-3p	MIMAT0000720	AACAUAGAGGAAAUUCCACGU	1	2	249	2	0	254	0.393701	0.787402	98.0315	0.787402	0
chr14	101506031	101506051	+	miRNA	hsa-miR-376c-5p	MIMAT0022861	GGUGGAUAUUCCUUCUAUGUU	0	0	8	110	52	170	0	0	4.70588	64.7059	30.5882
chr14	101506455	101506475	+	miRNA	hsa-miR-376a-3p	MIMAT0000729	AUCAUAGAGGAAAAUCCACGU	0	7	235	1	0	243	0	2.88066	96.7078	0.411523	0
chr14	101506417	101506437	+	miRNA	hsa-miR-376a-2-5p	MIMAT0022928	GGUAGAUUUUCCUUCUAUGGU	0	0	0	2	0	2	0	0	0	100	0
chr14	101506571	101506592	+	miRNA	hsa-miR-654-5p	MIMAT0003330	UGGUGGGCCGCAGAACAUGUGC	0	1	4	0	0	5	0	20	80	0	0
chr14	101506606	101506627	+	miRNA	hsa-miR-654-3p	MIMAT0004814	UAUGUCUGCUGACCAUCACCUU	10	0	155	2	0	167	5.98802	0	92.8144	1.1976	0
chr14	101506834	101506855	+	miRNA	hsa-miR-376b-3p	MIMAT0002172	AUCAUAGAGGAAAAUCCAUGUU	0	1	33	0	0	34	0	2.94118	97.0588	0	0
chr14	101506796	101506817	+	miRNA	hsa-miR-376b-5p	MIMAT0022923	CGUGGAUAUUCCUUCUAUGUUU	0	0	0	110	52	162	0	0	0	67.9012	32.0988
chr14	101507125	101507146	+	miRNA	hsa-miR-376a-5p	MIMAT0003386	GUAGAUUCUCCUUCUAUGAGUA	0	4	154	6	0	164	0	2.43902	93.9024	3.65854	0
chr14	101507162	101507182	+	miRNA	hsa-miR-376a-3p	MIMAT0000729	AUCAUAGAGGAAAAUCCACGU	0	7	235	1	0	243	0	2.88066	96.7078	0.411523	0
chr14	101507751	101507772	+	miRNA	hsa-miR-300	MIMAT0004903	UAUACAAGGGCAGACUCUCUCU	0	0	0	0	0	0	#DIV/0!	#DIV/0!	#DIV/0!	#DIV/0!	#DIV/0!
chr14	101509328	101509348	+	miRNA	hsa-miR-1185-5p	MIMAT0005798	AGAGGAUACCCUUUGUAUGUU	0	0	25	0	0	25	0	0	100	0	0
chr14	101509366	101509387	+	miRNA	hsa-miR-1185-1-3p	MIMAT0022838	AUAUACAGGGGGAGACUCUUAU	0	0	2	0	0	2	0	0	100	0	0
chr14	101510549	101510569	+	miRNA	hsa-miR-1185-5p	MIMAT0005798	AGAGGAUACCCUUUGUAUGUU	0	0	25	0	0	25	0	0	100	0	0
chr14	101510587	101510608	+	miRNA	hsa-miR-1185-2-3p	MIMAT0022713	AUAUACAGGGGGAGACUCUCAU	0	0	1	1	0	2	0	0	50	50	0
chr14	101512305	101512326	+	miRNA	hsa-miR-381-3p	MIMAT0000736	UAUACAAGGGCAAGCUCUCUGU	0	1	161	0	0	162	0	0.617284	99.3827	0	0
chr14	101512264	101512285	+	miRNA	hsa-miR-381-5p	MIMAT0022862	AGCGAGGUUGCCCUUUGUAUAU	0	0	38	0	1	39	0	0	97.4359	0	2.5641
chr14	101512842	101512863	+	miRNA	hsa-miR-487b-3p	MIMAT0003180	AAUCGUACAGGGUCAUCCACUU	0	0	3717	245	748	4710	0	0	78.9172	5.2017	15.8811
chr14	101512806	101512827	+	miRNA	hsa-miR-487b-5p	MIMAT0026614	GUGGUUAUCCCUGUCCUGUUCG	0	2	1	1	0	4	0	50	25	25	0
chr14	101513666	101513687	+	miRNA	hsa-miR-539-5p	MIMAT0003163	GGAGAAAUUAUCCUUGGUGUGU	0	0	15	0	0	15	0	0	100	0	0
chr14	101513706	101513727	+	miRNA	hsa-miR-539-3p	MIMAT0022705	AUCAUACAAGGACAAUUUCUUU	0	0	8	0	1	9	0	0	88.8889	0	11.1111
chr14	101514286	101514306	+	miRNA	hsa-miR-889-3p	MIMAT0004921	UUAAUAUCGGACAACCAUUGU	0	1	48	1	1	51	0	1.96078	94.1176	1.96078	1.96078
chr14	101514248	101514269	+	miRNA	hsa-miR-889-5p	MIMAT0026719	AAUGGCUGUCCGUAGUAUGGUC	0	1	0	0	0	1	0	100	0	0	0
chr14	101515049	101515070	+	miRNA	hsa-miR-544a	MIMAT0003164	AUUCUGCAUUUUUAGCAAGUUC	0	0	20	1	0	21	0	0	95.2381	4.7619	0
chr14	101515947	101515968	+	miRNA	hsa-miR-655-3p	MIMAT0003331	AUAAUACAUGGUUAACCUCUUU	1	1	22	0	0	24	4.16667	4.16667	91.6667	0	0
chr14	101515909	101515930	+	miRNA	hsa-miR-655-5p	MIMAT0026626	AGAGGUUAUCCGUGUUAUGUUC	0	0	1	0	0	1	0	0	100	0	0
chr14	101518831	101518852	+	miRNA	hsa-miR-487a-3p	MIMAT0002178	AAUCAUACAGGGACAUCCAGUU	0	0	311	3	0	314	0	0	99.0446	0.955414	0
chr14	101518795	101518816	+	miRNA	hsa-miR-487a-5p	MIMAT0026559	GUGGUUAUCCCUGCUGUGUUCG	0	0	1	0	0	1	0	0	100	0	0
chr14	101520653	101520674	+	miRNA	hsa-miR-382-5p	MIMAT0000737	GAAGUUGUUCGUGGUGGAUUCG	0	0	168	16	22	206	0	0	81.5534	7.76699	10.6796
chr14	101520689	101520709	+	miRNA	hsa-miR-382-3p	MIMAT0022697	AAUCAUUCACGGACAACACUU	1	0	144	4	0	149	0.671141	0	96.6443	2.68456	0
chr14	101521031	101521052	+	miRNA	hsa-miR-134-5p	MIMAT0000447	UGUGACUGGUUGACCAGAGGGG	0	0	65	0	0	65	0	0	100	0	0
chr14	101521069	101521091	+	miRNA	hsa-miR-134-3p	MIMAT0026481	CCUGUGGGCCACCUAGUCACCAA	0	0	0	4	0	4	0	0	0	100	0
chr14	101521637	101521659	+	miRNA	hsa-miR-668-3p	MIMAT0003881	UGUCACUCGGCUCGGCCCACUAC	0	2	12	0	0	14	0	14.2857	85.7143	0	0
chr14	101521601	101521619	+	miRNA	hsa-miR-668-5p	MIMAT0026636	UGCGCCUCGGGUGAGCAUG	0	0	0	0	0	0	#DIV/0!	#DIV/0!	#DIV/0!	#DIV/0!	#DIV/0!
chr14	101521764	101521785	+	miRNA	hsa-miR-485-5p	MIMAT0002175	AGAGGCUGGCCGUGAUGAAUUC	0	0	11	0	0	11	0	0	100	0	0
chr14	101521801	101521822	+	miRNA	hsa-miR-485-3p	MIMAT0002176	GUCAUACACGGCUCUCCUCUCU	0	2	163	0	0	165	0	1.21212	98.7879	0	0
chr14	101522570	101522592	+	miRNA	hsa-miR-323b-5p	MIMAT0001630	AGGUUGUCCGUGGUGAGUUCGCA	0	0	0	0	0	0	#DIV/0!	#DIV/0!	#DIV/0!	#DIV/0!	#DIV/0!
chr14	101522606	101522627	+	miRNA	hsa-miR-323b-3p	MIMAT0015050	CCCAAUACACGGUCGACCUCUU	1	1	107	0	0	109	0.917431	0.917431	98.1651	0	0
chr14	101526106	101526127	+	miRNA	hsa-miR-154-5p	MIMAT0000452	UAGGUUAUCCGUGUUGCCUUCG	0	0	159	1	0	160	0	0	99.375	0.625	0
chr14	101526142	101526163	+	miRNA	hsa-miR-154-3p	MIMAT0000453	AAUCAUACACGGUUGACCUAUU	0	1	393	0	0	394	0	0.253807	99.7462	0	0
chr14	101526965	101526986	+	miRNA	hsa-miR-496	MIMAT0002818	UGAGUAUUACAUGGCCAAUCUC	0	0	6	0	4	10	0	0	60	0	40
chr14	101528393	101528414	+	miRNA	hsa-miR-377-5p	MIMAT0004689	AGAGGUUGCCCUUGGUGAAUUC	0	0	18	0	0	18	0	0	100	0	0
chr14	101528431	101528452	+	miRNA	hsa-miR-377-3p	MIMAT0000730	AUCACACAAAGGCAACUUUUGU	0	0	10	0	0	10	0	0	100	0	0
chr14	101530841	101530865	+	miRNA	hsa-miR-541-5p	MIMAT0004919	AAAGGAUUCUGCUGUCGGUCCCACU	0	0	0	0	0	0	#DIV/0!	#DIV/0!	#DIV/0!	#DIV/0!	#DIV/0!
chr14	101530885	101530906	+	miRNA	hsa-miR-541-3p	MIMAT0004920	UGGUGGGCACAGAAUCUGGACU	0	0	1	0	0	1	0	0	100	0	0
chr14	101531651	101531673	+	miRNA	hsa-miR-409-5p	MIMAT0001638	AGGUUACCCGAGCAACUUUGCAU	0	0	144	0	0	144	0	0	100	0	0
chr14	101531683	101531704	+	miRNA	hsa-miR-409-3p	MIMAT0001639	GAAUGUUGCUCGGUGAACCCCU	0	104	342	75	0	521	0	19.9616	65.643	14.3954	0
chr14	101531837	101531859	+	miRNA	hsa-miR-412-3p	MIMAT0002170	ACUUCACCUGGUCCACUAGCCGU	0	0	0	0	0	0	#DIV/0!	#DIV/0!	#DIV/0!	#DIV/0!	#DIV/0!
chr14	101531802	101531824	+	miRNA	hsa-miR-412-5p	MIMAT0026557	UGGUCGACCAGUUGGAAAGUAAU	0	0	0	0	0	0	#DIV/0!	#DIV/0!	#DIV/0!	#DIV/0!	#DIV/0!
chr14	101531943	101531964	+	miRNA	hsa-miR-369-5p	MIMAT0001621	AGAUCGACCGUGUUAUAUUCGC	0	1	58	1	0	60	0	1.66667	96.6667	1.66667	0
chr14	101531978	101531998	+	miRNA	hsa-miR-369-3p	MIMAT0000721	AAUAAUACAUGGUUGAUCUUU	1	3	37	1	0	42	2.38095	7.14286	88.0952	2.38095	0
chr14	101532298	101532318	+	miRNA	hsa-miR-410-3p	MIMAT0002171	AAUAUAACACAGAUGGCCUGU	0	0	6	1	0	7	0	0	85.7143	14.2857	0
chr14	101532262	101532282	+	miRNA	hsa-miR-410-5p	MIMAT0026558	AGGUUGUCUGUGAUGAGUUCG	0	0	0	0	0	0	#DIV/0!	#DIV/0!	#DIV/0!	#DIV/0!	#DIV/0!
chr14	101533103	101533123	+	miRNA	hsa-miR-656-3p	MIMAT0003332	AAUAUUAUACAGUCAACCUCU	0	0	212	0	0	212	0	0	100	0	0
chr14	101533068	101533088	+	miRNA	hsa-miR-656-5p	MIMAT0026627	AGGUUGCCUGUGAGGUGUUCA	0	0	3	0	0	3	0	0	100	0	0
chr14	102026699	102026720	-	miRNA	hsa-miR-1247-5p	MIMAT0005899	ACCCGUCCCGUUCGUCCCCGGA	0	0	26	0	0	26	0	0	100	0	0
chr14	102026663	102026686	-	miRNA	hsa-miR-1247-3p	MIMAT0022721	CCCCGGGAACGUCGAGACUGGAGC	0	0	0	0	0	0	#DIV/0!	#DIV/0!	#DIV/0!	#DIV/0!	#DIV/0!
chr14	103005991	103006008	+	miRNA	hsa-miR-4309	MIMAT0016859	CUGGAGUCUAGGAUUCCA	0	0	0	0	0	0	#DIV/0!	#DIV/0!	#DIV/0!	#DIV/0!	#DIV/0!
chr14	104583806	104583827	+	miRNA	hsa-miR-203a	MIMAT0000264	GUGAAAUGUUUAGGACCACUAG	0	0	51	8	0	59	0	0	86.4407	13.5593	0
chr14	104583805	104583826	-	miRNA	hsa-miR-203b-5p	MIMAT0019813	UAGUGGUCCUAAACAUUUCACA	0	0	0	0	0	0	#DIV/0!	#DIV/0!	#DIV/0!	#DIV/0!	#DIV/0!
chr14	104583765	104583787	-	miRNA	hsa-miR-203b-3p	MIMAT0019814	UUGAACUGUUAAGAACCACUGGA	0	0	1	0	0	1	0	0	100	0	0
chr14	105144060	105144077	-	miRNA	hsa-miR-4710	MIMAT0019815	GGGUGAGGGCAGGUGGUU	0	0	0	0	0	0	#DIV/0!	#DIV/0!	#DIV/0!	#DIV/0!	#DIV/0!
chr14	105617177	105617201	-	miRNA	hsa-miR-6765-5p	MIMAT0027430	GUGAGGCGGGGCCAGGAGGGUGUGU	0	0	0	0	0	0	#DIV/0!	#DIV/0!	#DIV/0!	#DIV/0!	#DIV/0!
chr14	105617115	105617135	-	miRNA	hsa-miR-6765-3p	MIMAT0027431	UCACCUGGCUGGCCCGCCCAG	0	0	0	0	0	0	#DIV/0!	#DIV/0!	#DIV/0!	#DIV/0!	#DIV/0!
chr14	106087488	106087507	+	miRNA	hsa-miR-8071	MIMAT0030998	CGGUGGACUGGAGUGGGUGG	0	0	0	0	0	0	#DIV/0!	#DIV/0!	#DIV/0!	#DIV/0!	#DIV/0!
chr14	106106540	106106559	+	miRNA	hsa-miR-8071	MIMAT0030998	CGGUGGACUGGAGUGGGUGG	0	0	0	0	0	0	#DIV/0!	#DIV/0!	#DIV/0!	#DIV/0!	#DIV/0!
chr14	106323682	106323703	-	miRNA	hsa-miR-4539	MIMAT0019082	GCUGAACUGGGCUGAGCUGGGC	0	0	0	0	0	0	#DIV/0!	#DIV/0!	#DIV/0!	#DIV/0!	#DIV/0!
chr14	106324294	106324313	-	miRNA	hsa-miR-4507	MIMAT0019044	CUGGGUUGGGCUGGGCUGGG	0	0	0	0	0	0	#DIV/0!	#DIV/0!	#DIV/0!	#DIV/0!	#DIV/0!
chr14	106324390	106324411	-	miRNA	hsa-miR-4538	MIMAT0019081	GAGCUUGGAUGAGCUGGGCUGA	0	0	0	0	0	0	#DIV/0!	#DIV/0!	#DIV/0!	#DIV/0!	#DIV/0!
chr14	106325701	106325722	-	miRNA	hsa-miR-4537	MIMAT0019080	UGAGCCGAGCUGAGCUUAGCUG	0	0	0	0	0	0	#DIV/0!	#DIV/0!	#DIV/0!	#DIV/0!	#DIV/0!
chr14	107259158	107259179	-	miRNA	hsa-miR-5195-5p	MIMAT0021126	AACCCCUAAGGCAACUGGAUGG	0	0	0	0	0	0	#DIV/0!	#DIV/0!	#DIV/0!	#DIV/0!	#DIV/0!
chr14	107259125	107259145	-	miRNA	hsa-miR-5195-3p	MIMAT0021127	AUCCAGUUCUCUGAGGGGGCU	0	0	0	0	0	0	#DIV/0!	#DIV/0!	#DIV/0!	#DIV/0!	#DIV/0!
chr15	21038167	21038189	+	miRNA	hsa-miR-3118	MIMAT0014980	UGUGACUGCAUUAUGAAAAUUCU	0	0	0	0	0	0	#DIV/0!	#DIV/0!	#DIV/0!	#DIV/0!	#DIV/0!
chr15	21145590	21145608	+	miRNA	hsa-miR-5701	MIMAT0022494	UUAUUGUCACGUUCUGAUU	0	0	0	0	0	0	#DIV/0!	#DIV/0!	#DIV/0!	#DIV/0!	#DIV/0!
chr15	22049317	22049339	+	miRNA	hsa-miR-3118	MIMAT0014980	UGUGACUGCAUUAUGAAAAUUCU	0	0	0	0	0	0	#DIV/0!	#DIV/0!	#DIV/0!	#DIV/0!	#DIV/0!
chr15	22156775	22156793	+	miRNA	hsa-miR-5701	MIMAT0022494	UUAUUGUCACGUUCUGAUU	0	0	0	0	0	0	#DIV/0!	#DIV/0!	#DIV/0!	#DIV/0!	#DIV/0!
chr15	22513259	22513276	-	miRNA	hsa-miR-1268a	MIMAT0005922	CGGGCGUGGUGGUGGGGG	0	0	0	0	0	0	#DIV/0!	#DIV/0!	#DIV/0!	#DIV/0!	#DIV/0!
chr15	22675203	22675224	-	miRNA	hsa-miR-4509	MIMAT0019046	ACUAAAGGAUAUAGAAGGUUUU	0	0	0	0	0	0	#DIV/0!	#DIV/0!	#DIV/0!	#DIV/0!	#DIV/0!
chr15	23807254	23807270	-	miRNA	hsa-miR-4508	MIMAT0019045	GCGGGGCUGGGCGCGCG	0	0	0	0	0	0	#DIV/0!	#DIV/0!	#DIV/0!	#DIV/0!	#DIV/0!
chr15	26093942	26093963	-	miRNA	hsa-miR-4715-5p	MIMAT0019824	AAGUUGGCUGCAGUUAAGGUGG	0	0	0	0	0	0	#DIV/0!	#DIV/0!	#DIV/0!	#DIV/0!	#DIV/0!
chr15	26093905	26093927	-	miRNA	hsa-miR-4715-3p	MIMAT0019825	GUGCCACCUUAACUGCAGCCAAU	0	0	0	0	0	0	#DIV/0!	#DIV/0!	#DIV/0!	#DIV/0!	#DIV/0!
chr15	28671654	28671675	+	miRNA	hsa-miR-4509	MIMAT0019046	ACUAAAGGAUAUAGAAGGUUUU	0	0	0	0	0	0	#DIV/0!	#DIV/0!	#DIV/0!	#DIV/0!	#DIV/0!
chr15	28735953	28735974	-	miRNA	hsa-miR-4509	MIMAT0019046	ACUAAAGGAUAUAGAAGGUUUU	0	0	0	0	0	0	#DIV/0!	#DIV/0!	#DIV/0!	#DIV/0!	#DIV/0!
chr15	31357298	31357319	-	miRNA	hsa-miR-211-5p	MIMAT0000268	UUCCCUUUGUCAUCCUUCGCCU	0	0	658	3	0	661	0	0	99.5461	0.453858	0
chr15	31357262	31357282	-	miRNA	hsa-miR-211-3p	MIMAT0022694	GCAGGGACAGCAAAGGGGUGC	0	0	0	0	0	0	#DIV/0!	#DIV/0!	#DIV/0!	#DIV/0!	#DIV/0!
chr15	34674270	34674289	-	miRNA	hsa-miR-1233-3p	MIMAT0005588	UGAGCCCUGUCCUCCCGCAG	0	0	0	0	0	0	#DIV/0!	#DIV/0!	#DIV/0!	#DIV/0!	#DIV/0!
chr15	34674327	34674348	-	miRNA	hsa-miR-1233-5p	MIMAT0022943	AGUGGGAGGCCAGGGCACGGCA	0	0	0	0	0	0	#DIV/0!	#DIV/0!	#DIV/0!	#DIV/0!	#DIV/0!
chr15	34820491	34820510	-	miRNA	hsa-miR-1233-3p	MIMAT0005588	UGAGCCCUGUCCUCCCGCAG	0	0	0	0	0	0	#DIV/0!	#DIV/0!	#DIV/0!	#DIV/0!	#DIV/0!
chr15	34820548	34820569	-	miRNA	hsa-miR-1233-5p	MIMAT0022943	AGUGGGAGGCCAGGGCACGGCA	0	0	0	0	0	0	#DIV/0!	#DIV/0!	#DIV/0!	#DIV/0!	#DIV/0!
chr15	35664522	35664543	-	miRNA	hsa-miR-3942-5p	MIMAT0018358	AAGCAAUACUGUUACCUGAAAU	0	0	0	0	0	0	#DIV/0!	#DIV/0!	#DIV/0!	#DIV/0!	#DIV/0!
chr15	35664481	35664501	-	miRNA	hsa-miR-3942-3p	MIMAT0019230	UUUCAGAUAACAGUAUUACAU	0	0	1	0	0	1	0	0	100	0	0
chr15	36219064	36219085	+	miRNA	hsa-miR-4510	MIMAT0019047	UGAGGGAGUAGGAUGUAUGGUU	0	0	0	0	0	0	#DIV/0!	#DIV/0!	#DIV/0!	#DIV/0!	#DIV/0!
chr15	37265032	37265053	-	miRNA	hsa-miR-8063	MIMAT0030990	UCAAAAUCAGGAGUCGGGGCUU	0	0	0	0	0	0	#DIV/0!	#DIV/0!	#DIV/0!	#DIV/0!	#DIV/0!
chr15	41983843	41983861	+	miRNA	hsa-miR-626	MIMAT0003295	AGCUGUCUGAAAAUGUCUU	0	0	0	0	0	0	#DIV/0!	#DIV/0!	#DIV/0!	#DIV/0!	#DIV/0!
chr15	42158703	42158718	-	miRNA	hsa-miR-4310	MIMAT0016862	GCAGCAUUCAUGUCCC	0	1	0	0	0	1	0	100	0	0	0
chr15	42491828	42491849	-	miRNA	hsa-miR-627-5p	MIMAT0003296	GUGAGUCUCUAAGAAAAGAGGA	0	0	0	0	0	0	#DIV/0!	#DIV/0!	#DIV/0!	#DIV/0!	#DIV/0!
chr15	42491791	42491810	-	miRNA	hsa-miR-627-3p	MIMAT0026623	UCUUUUCUUUGAGACUCACU	0	0	0	0	0	0	#DIV/0!	#DIV/0!	#DIV/0!	#DIV/0!	#DIV/0!
chr15	44085930	44085949	-	miRNA	hsa-miR-1282	MIMAT0005940	UCGUUUGCCUUUUUCUGCUU	0	0	0	0	0	0	#DIV/0!	#DIV/0!	#DIV/0!	#DIV/0!	#DIV/0!
chr15	45725296	45725317	+	miRNA	hsa-miR-147b	MIMAT0004928	GUGUGCGGAAAUGCUUCUGCUA	0	0	0	0	0	0	#DIV/0!	#DIV/0!	#DIV/0!	#DIV/0!	#DIV/0!
chr15	49461318	49461339	-	miRNA	hsa-miR-4716-5p	MIMAT0019826	UCCAUGUUUCCUUCCCCCUUCU	0	0	1	0	0	1	0	0	100	0	0
chr15	49461276	49461297	-	miRNA	hsa-miR-4716-3p	MIMAT0019827	AAGGGGGAAGGAAACAUGGAGA	0	0	0	0	0	0	#DIV/0!	#DIV/0!	#DIV/0!	#DIV/0!	#DIV/0!
chr15	50652534	50652555	+	miRNA	hsa-miR-4712-5p	MIMAT0019818	UCCAGUACAGGUCUCUCAUUUC	0	0	0	0	0	0	#DIV/0!	#DIV/0!	#DIV/0!	#DIV/0!	#DIV/0!
chr15	50652582	50652602	+	miRNA	hsa-miR-4712-3p	MIMAT0019819	AAUGAGAGACCUGUACUGUAU	0	0	0	0	0	0	#DIV/0!	#DIV/0!	#DIV/0!	#DIV/0!	#DIV/0!
chr15	51534397	51534418	+	miRNA	hsa-miR-4713-5p	MIMAT0019820	UUCUCCCACUACCAGGCUCCCA	0	0	0	0	0	0	#DIV/0!	#DIV/0!	#DIV/0!	#DIV/0!	#DIV/0!
chr15	51534430	51534451	+	miRNA	hsa-miR-4713-3p	MIMAT0019821	UGGGAUCCAGACAGUGGGAGAA	0	0	0	0	0	0	#DIV/0!	#DIV/0!	#DIV/0!	#DIV/0!	#DIV/0!
chr15	51606285	51606304	-	miRNA	hsa-miR-7973	MIMAT0031176	UGUGACCCUAGAAUAAUUAC	0	0	0	0	0	0	#DIV/0!	#DIV/0!	#DIV/0!	#DIV/0!	#DIV/0!
chr15	51606231	51606250	+	miRNA	hsa-miR-7973	MIMAT0031176	UGUGACCCUAGAAUAAUUAC	0	0	0	0	0	0	#DIV/0!	#DIV/0!	#DIV/0!	#DIV/0!	#DIV/0!
chr15	52569363	52569385	-	miRNA	hsa-miR-1266-5p	MIMAT0005920	CCUCAGGGCUGUAGAACAGGGCU	0	0	0	0	0	0	#DIV/0!	#DIV/0!	#DIV/0!	#DIV/0!	#DIV/0!
chr15	52569328	52569349	-	miRNA	hsa-miR-1266-3p	MIMAT0026742	CCCUGUUCUAUGCCCUGAGGGA	0	0	0	0	0	0	#DIV/0!	#DIV/0!	#DIV/0!	#DIV/0!	#DIV/0!
chr15	55665189	55665210	-	miRNA	hsa-miR-628-5p	MIMAT0004809	AUGCUGACAUAUUUACUAGAGG	0	2	240	2	1	245	0	0.816327	97.9592	0.816327	0.408163
chr15	55665152	55665172	-	miRNA	hsa-miR-628-3p	MIMAT0003297	UCUAGUAAGAGUGGCAGUCGA	0	0	4	0	0	4	0	0	100	0	0
chr15	59463428	59463448	-	miRNA	hsa-miR-2116-5p	MIMAT0011160	GGUUCUUAGCAUAGGAGGUCU	0	0	4	0	0	4	0	0	100	0	0
chr15	59463391	59463411	-	miRNA	hsa-miR-2116-3p	MIMAT0011161	CCUCCCAUGCCAAGAACUCCC	2	1	2	0	0	5	40	20	40	0	0
chr15	62596902	62596923	-	miRNA	hsa-miR-8067	MIMAT0030994	CCUAGAAACUGUAAACUUAGUC	0	0	0	0	0	0	#DIV/0!	#DIV/0!	#DIV/0!	#DIV/0!	#DIV/0!
chr15	62635310	62635328	+	miRNA	hsa-miR-6085	MIMAT0023710	AAGGGGCUGGGGGAGCACA	0	0	1	0	0	1	0	0	100	0	0
chr15	63116170	63116191	+	miRNA	hsa-miR-190a-5p	MIMAT0000458	UGAUAUGUUUGAUAUAUUAGGU	0	0	51	2	0	53	0	0	96.2264	3.77358	0
chr15	63116207	63116227	+	miRNA	hsa-miR-190a-3p	MIMAT0026482	CUAUAUAUCAAACAUAUUCCU	0	119	10	0	0	129	0	92.2481	7.75194	0	0
chr15	64163188	64163209	-	miRNA	hsa-miR-422a	MIMAT0001339	ACUGGACUUAGGGUCAGAAGGC	0	0	0	0	0	0	#DIV/0!	#DIV/0!	#DIV/0!	#DIV/0!	#DIV/0!
chr15	65054670	65054695	-	miRNA	hsa-miR-1272	MIMAT0005925	GAUGAUGAUGGCAGCAAAUUCUGAAA	0	0	0	0	0	0	#DIV/0!	#DIV/0!	#DIV/0!	#DIV/0!	#DIV/0!
chr15	66011635	66011656	-	miRNA	hsa-miR-4511	MIMAT0019048	GAAGAACUGUUGCAUUUGCCCU	0	0	0	0	0	0	#DIV/0!	#DIV/0!	#DIV/0!	#DIV/0!	#DIV/0!
chr15	66332581	66332598	+	miRNA	hsa-miR-4311	MIMAT0016863	GAAAGAGAGCUGAGUGUG	0	0	0	0	0	0	#DIV/0!	#DIV/0!	#DIV/0!	#DIV/0!	#DIV/0!
chr15	66789303	66789324	-	miRNA	hsa-miR-4512	MIMAT0019049	CAGGGCCUCACUGUAUCGCCCA	0	0	0	0	0	0	#DIV/0!	#DIV/0!	#DIV/0!	#DIV/0!	#DIV/0!
chr15	69094199	69094217	-	miRNA	hsa-miR-4312	MIMAT0016864	GGCCUUGUUCCUGUCCCCA	0	0	0	0	0	0	#DIV/0!	#DIV/0!	#DIV/0!	#DIV/0!	#DIV/0!
chr15	70371766	70371786	-	miRNA	hsa-miR-629-5p	MIMAT0004810	UGGGUUUACGUUGGGAGAACU	0	0	314	5	1	320	0	0	98.125	1.5625	0.3125
chr15	70371726	70371747	-	miRNA	hsa-miR-629-3p	MIMAT0003298	GUUCUCCCAACGUAAGCCCAGC	0	0	7	0	0	7	0	0	100	0	0
chr15	72879618	72879639	+	miRNA	hsa-miR-630	MIMAT0003299	AGUAUUCUGUACCAGGGAAGGU	0	0	0	0	0	0	#DIV/0!	#DIV/0!	#DIV/0!	#DIV/0!	#DIV/0!
chr15	74703747	74703768	-	miRNA	hsa-miR-6881-5p	MIMAT0027662	UGGGGUAAGGAUAGGAGGGUCA	0	0	0	0	0	0	#DIV/0!	#DIV/0!	#DIV/0!	#DIV/0!	#DIV/0!
chr15	74703702	74703723	-	miRNA	hsa-miR-6881-3p	MIMAT0027663	AUCCUCUUUCGUCCUUCCCACU	1	0	3	0	0	4	25	0	75	0	0
chr15	75081064	75081085	-	miRNA	hsa-miR-4513	MIMAT0019050	AGACUGACGGCUGGAGGCCCAU	0	0	0	0	0	0	#DIV/0!	#DIV/0!	#DIV/0!	#DIV/0!	#DIV/0!
chr15	75133022	75133043	-	miRNA	hsa-miR-6882-5p	MIMAT0027664	UACAAGUCAGGAGCUGAAGCAG	0	0	0	0	0	0	#DIV/0!	#DIV/0!	#DIV/0!	#DIV/0!	#DIV/0!
chr15	75132983	75133006	-	miRNA	hsa-miR-6882-3p	MIMAT0027665	UGCUGCCUCUCCUCUUGCCUGCAG	0	0	0	0	0	0	#DIV/0!	#DIV/0!	#DIV/0!	#DIV/0!	#DIV/0!
chr15	75645991	75646011	-	miRNA	hsa-miR-631	MIMAT0003300	AGACCUGGCCCAGACCUCAGC	0	0	0	0	0	0	#DIV/0!	#DIV/0!	#DIV/0!	#DIV/0!	#DIV/0!
chr15	76054627	76054646	-	miRNA	hsa-miR-4313	MIMAT0016865	AGCCCCCUGGCCCCAAACCC	0	0	0	0	0	0	#DIV/0!	#DIV/0!	#DIV/0!	#DIV/0!	#DIV/0!
chr15	76878988	76879007	+	miRNA	hsa-miR-3713	MIMAT0018164	GGUAUCCGUUUGGGGAUGGU	0	76	0	0	0	76	0	100	0	0	0
chr15	79502182	79502203	+	miRNA	hsa-miR-184	MIMAT0000454	UGGACGGAGAACUGAUAAGGGU	0	0	10	0	0	10	0	0	100	0	0
chr15	80873520	80873540	+	miRNA	hsa-miR-5572	MIMAT0022260	GUUGGGGUGCAGGGGUCUGCU	0	0	0	0	1	1	0	0	0	0	100
chr15	81134334	81134354	-	miRNA	hsa-miR-549a	MIMAT0003333	UGACAACUAUGGAUGAGCUCU	0	0	1	0	0	1	0	0	100	0	0
chr15	81289791	81289808	-	miRNA	hsa-miR-4514	MIMAT0019051	ACAGGCAGGAUUGGGGAA	0	0	0	0	0	0	#DIV/0!	#DIV/0!	#DIV/0!	#DIV/0!	#DIV/0!
chr15	83736101	83736122	+	miRNA	hsa-miR-4515	MIMAT0019052	AGGACUGGACUCCCGGCAGCCC	0	0	0	0	0	0	#DIV/0!	#DIV/0!	#DIV/0!	#DIV/0!	#DIV/0!
chr15	85923870	85923893	+	miRNA	hsa-miR-7706	MIMAT0030021	UGAAGCGCCUGUGCUCUGCCGAGA	0	0	1	1	0	2	0	0	50	50	0
chr15	86313779	86313798	-	miRNA	hsa-miR-1276	MIMAT0005930	UAAAGAGCCCUGUGGAGACA	0	0	1	0	0	1	0	0	100	0	0
chr15	86368886	86368904	+	miRNA	hsa-miR-548ap-5p	MIMAT0021037	AAAAGUAAUUGCGGUCUUU	0	0	0	0	0	0	#DIV/0!	#DIV/0!	#DIV/0!	#DIV/0!	#DIV/0!
chr15	86368923	86368941	+	miRNA	hsa-miR-548ap-3p	MIMAT0021038	AAAAACCACAAUUACUUUU	0	0	0	0	0	0	#DIV/0!	#DIV/0!	#DIV/0!	#DIV/0!	#DIV/0!
chr15	89151352	89151372	+	miRNA	hsa-miR-1179	MIMAT0005824	AAGCAUUCUUUCAUUGGUUGG	3	0	31	0	0	34	8.82353	0	91.1765	0	0
chr15	89155087	89155109	+	miRNA	hsa-miR-7-5p	MIMAT0000252	UGGAAGACUAGUGAUUUUGUUGU	0	0	540	3	0	543	0	0	99.4475	0.552486	0
chr15	89155127	89155148	+	miRNA	hsa-miR-7-2-3p	MIMAT0004554	CAACAAAUCCCAGUCUACCUAA	0	151	80	5	0	236	0	63.9831	33.8983	2.11864	0
chr15	89155125	89155146	-	miRNA	hsa-miR-3529-5p	MIMAT0019828	AGGUAGACUGGGAUUUGUUGUU	0	0	0	0	0	0	#DIV/0!	#DIV/0!	#DIV/0!	#DIV/0!	#DIV/0!
chr15	89155087	89155110	-	miRNA	hsa-miR-3529-3p	MIMAT0022741	AACAACAAAAUCACUAGUCUUCCA	0	0	0	0	0	0	#DIV/0!	#DIV/0!	#DIV/0!	#DIV/0!	#DIV/0!
chr15	89870013	89870036	-	miRNA	hsa-miR-6766-5p	MIMAT0027432	CGGGUGGGAGCAGAUCUUAUUGAG	0	0	0	0	0	0	#DIV/0!	#DIV/0!	#DIV/0!	#DIV/0!	#DIV/0!
chr15	89869973	89869994	-	miRNA	hsa-miR-6766-3p	MIMAT0027433	UGAUUGUCUUCCCCCACCCUCA	0	0	1	0	0	1	0	0	100	0	0
chr15	89911263	89911285	+	miRNA	hsa-miR-9-5p	MIMAT0000441	UCUUUGGUUAUCUAGCUGUAUGA	0	2	10629	786	66	11483	0	0.0174171	92.5629	6.8449	0.574763
chr15	89911302	89911323	+	miRNA	hsa-miR-9-3p	MIMAT0000442	AUAAAGCUAGAUAACCGAAAGU	1	1	2853	1275	55	4185	0.0238949	0.0238949	68.172	30.4659	1.31422
chr15	90393922	90393943	-	miRNA	hsa-miR-5094	MIMAT0021086	AAUCAGUGAAUGCCUUGAACCU	0	0	0	0	0	0	#DIV/0!	#DIV/0!	#DIV/0!	#DIV/0!	#DIV/0!
chr15	90427219	90427242	-	miRNA	hsa-miR-5009-5p	MIMAT0021041	UUGGACUUUUUCAGAUUUGGGGAU	0	0	0	0	0	0	#DIV/0!	#DIV/0!	#DIV/0!	#DIV/0!	#DIV/0!
chr15	90427181	90427202	-	miRNA	hsa-miR-5009-3p	MIMAT0021042	UCCUAAAUCUGAAAGUCCAAAA	0	0	0	0	0	0	#DIV/0!	#DIV/0!	#DIV/0!	#DIV/0!	#DIV/0!
chr15	90549996	90550018	+	miRNA	hsa-miR-3174	MIMAT0015051	UAGUGAGUUAGAGAUGCAGAGCC	0	0	0	0	0	0	#DIV/0!	#DIV/0!	#DIV/0!	#DIV/0!	#DIV/0!
chr15	93447638	93447659	+	miRNA	hsa-miR-3175	MIMAT0015052	CGGGGAGAGAACGCAGUGACGU	0	0	0	0	0	0	#DIV/0!	#DIV/0!	#DIV/0!	#DIV/0!	#DIV/0!
chr15	96876490	96876511	+	miRNA	hsa-miR-1469	MIMAT0007347	CUCGGCGCGGGGCGCGGGCUCC	0	0	0	0	0	0	#DIV/0!	#DIV/0!	#DIV/0!	#DIV/0!	#DIV/0!
chr15	99327664	99327685	+	miRNA	hsa-miR-4714-5p	MIMAT0019822	AACUCUGACCCCUUAGGUUGAU	0	0	0	1	0	1	0	0	0	100	0
chr15	99327702	99327723	+	miRNA	hsa-miR-4714-3p	MIMAT0019823	CCAACCUAGGUGGUCAGAGUUG	0	0	0	0	0	0	#DIV/0!	#DIV/0!	#DIV/0!	#DIV/0!	#DIV/0!
chr15	102500707	102500727	-	miRNA	hsa-miR-1302	MIMAT0005890	UUGGGACAUACUUAUGCUAAA	0	0	0	0	0	0	#DIV/0!	#DIV/0!	#DIV/0!	#DIV/0!	#DIV/0!
chr15	102513732	102513754	+	miRNA	hsa-miR-6859-5p	MIMAT0027618	GAGAGGAACAUGGGCUCAGGACA	0	0	0	0	0	0	#DIV/0!	#DIV/0!	#DIV/0!	#DIV/0!	#DIV/0!
chr15	102513772	102513794	+	miRNA	hsa-miR-6859-3p	MIMAT0027619	UGACCCCCAUGUCGCCUCUGUAG	0	0	0	0	0	0	#DIV/0!	#DIV/0!	#DIV/0!	#DIV/0!	#DIV/0!
chr16	67092	67114	-	miRNA	hsa-miR-6859-5p	MIMAT0027618	GAGAGGAACAUGGGCUCAGGACA	0	0	0	0	0	0	#DIV/0!	#DIV/0!	#DIV/0!	#DIV/0!	#DIV/0!
chr16	67052	67074	-	miRNA	hsa-miR-6859-3p	MIMAT0027619	UGACCCCCAUGUCGCCUCUGUAG	0	0	0	0	0	0	#DIV/0!	#DIV/0!	#DIV/0!	#DIV/0!	#DIV/0!
chr16	585316	585333	+	miRNA	hsa-miR-5587-5p	MIMAT0022289	AUGGUCACCUCCGGGACU	0	0	0	0	0	0	#DIV/0!	#DIV/0!	#DIV/0!	#DIV/0!	#DIV/0!
chr16	585348	585368	+	miRNA	hsa-miR-5587-3p	MIMAT0022290	GCCCCGGGCAGUGUGAUCAUC	0	0	0	0	0	0	#DIV/0!	#DIV/0!	#DIV/0!	#DIV/0!	#DIV/0!
chr16	593336	593354	+	miRNA	hsa-miR-3176	MIMAT0015053	ACUGGCCUGGGACUACCGG	0	0	0	0	0	0	#DIV/0!	#DIV/0!	#DIV/0!	#DIV/0!	#DIV/0!
chr16	820243	820263	+	miRNA	hsa-miR-662	MIMAT0003325	UCCCACGUUGUGGCCCAGCAG	0	0	0	0	0	0	#DIV/0!	#DIV/0!	#DIV/0!	#DIV/0!	#DIV/0!
chr16	1785039	1785059	+	miRNA	hsa-miR-3177-3p	MIMAT0015054	UGCACGGCACUGGGGACACGU	0	0	2	0	0	2	0	0	100	0	0
chr16	1784996	1785018	+	miRNA	hsa-miR-3177-5p	MIMAT0019215	UGUGUACACACGUGCCAGGCGCU	0	0	0	0	0	0	#DIV/0!	#DIV/0!	#DIV/0!	#DIV/0!	#DIV/0!
chr16	2140264	2140285	-	miRNA	hsa-miR-1225-5p	MIMAT0005572	GUGGGUACGGCCCAGUGGGGGG	0	0	0	0	0	0	#DIV/0!	#DIV/0!	#DIV/0!	#DIV/0!	#DIV/0!
chr16	2140196	2140217	-	miRNA	hsa-miR-1225-3p	MIMAT0005573	UGAGCCCCUGUGCCGCCCCCAG	0	0	0	0	0	0	#DIV/0!	#DIV/0!	#DIV/0!	#DIV/0!	#DIV/0!
chr16	2156721	2156744	-	miRNA	hsa-miR-6511b-5p	MIMAT0025847	CUGCAGGCAGAAGUGGGGCUGACA	0	0	0	0	0	0	#DIV/0!	#DIV/0!	#DIV/0!	#DIV/0!	#DIV/0!
chr16	2156680	2156702	-	miRNA	hsa-miR-6511b-3p	MIMAT0025848	CCUCACCACCCCUUCUGCCUGCA	0	0	15	0	17	32	0	0	46.875	0	53.125
chr16	2183121	2183137	+	miRNA	hsa-miR-4516	MIMAT0019053	GGGAGAAGGGUCGGGGC	0	0	0	0	0	0	#DIV/0!	#DIV/0!	#DIV/0!	#DIV/0!	#DIV/0!
chr16	2186077	2186095	-	miRNA	hsa-miR-3180	MIMAT0018178	UGGGGCGGAGCUUCCGGAG	0	0	3	0	0	3	0	0	100	0	0
chr16	2320752	2320773	+	miRNA	hsa-miR-3677-3p	MIMAT0018101	CUCGUGGGCUCUGGCCACGGCC	0	0	0	0	0	0	#DIV/0!	#DIV/0!	#DIV/0!	#DIV/0!	#DIV/0!
chr16	2320716	2320737	+	miRNA	hsa-miR-3677-5p	MIMAT0019221	CAGUGGCCAGAGCCCUGCAGUG	0	0	0	0	0	0	#DIV/0!	#DIV/0!	#DIV/0!	#DIV/0!	#DIV/0!
chr16	2321807	2321827	+	miRNA	hsa-miR-940	MIMAT0004983	AAGGCAGGGCCCCCGCUCCCC	0	0	4	0	0	4	0	0	100	0	0
chr16	2324630	2324651	+	miRNA	hsa-miR-4717-5p	MIMAT0019829	UAGGCCACAGCCACCCAUGUGU	0	0	0	0	0	0	#DIV/0!	#DIV/0!	#DIV/0!	#DIV/0!	#DIV/0!
chr16	2324662	2324682	+	miRNA	hsa-miR-4717-3p	MIMAT0019830	ACACAUGGGUGGCUGUGGCCU	0	0	0	0	0	0	#DIV/0!	#DIV/0!	#DIV/0!	#DIV/0!	#DIV/0!
chr16	2495398	2495420	+	miRNA	hsa-miR-6767-5p	MIMAT0027434	UCGCAGACAGGGACACAUGGAGA	0	0	0	0	0	0	#DIV/0!	#DIV/0!	#DIV/0!	#DIV/0!	#DIV/0!
chr16	2495437	2495458	+	miRNA	hsa-miR-6767-3p	MIMAT0027435	CCACGUGCUUCUCUUUCCGCAG	0	0	0	0	0	0	#DIV/0!	#DIV/0!	#DIV/0!	#DIV/0!	#DIV/0!
chr16	2513973	2513995	+	miRNA	hsa-miR-6768-5p	MIMAT0027436	CACACAGGAAAAGCGGGGCCCUG	0	0	0	0	0	0	#DIV/0!	#DIV/0!	#DIV/0!	#DIV/0!	#DIV/0!
chr16	2514012	2514035	+	miRNA	hsa-miR-6768-3p	MIMAT0027437	CAAAGGCCACAUUCUCCUGUGCAC	0	0	0	0	0	0	#DIV/0!	#DIV/0!	#DIV/0!	#DIV/0!	#DIV/0!
chr16	2581980	2581996	-	miRNA	hsa-miR-3178	MIMAT0015055	GGGGCGCGGCCGGAUCG	0	0	0	0	0	0	#DIV/0!	#DIV/0!	#DIV/0!	#DIV/0!	#DIV/0!
chr16	3535422	3535439	-	miRNA	hsa-miR-6126	MIMAT0024599	GUGAAGGCCCGGCGGAGA	0	0	0	0	0	0	#DIV/0!	#DIV/0!	#DIV/0!	#DIV/0!	#DIV/0!
chr16	4721324	4721344	+	miRNA	hsa-miR-6769a-5p	MIMAT0027438	AGGUGGGUAUGGAGGAGCCCU	0	0	0	0	0	0	#DIV/0!	#DIV/0!	#DIV/0!	#DIV/0!	#DIV/0!
chr16	4721371	4721391	+	miRNA	hsa-miR-6769a-3p	MIMAT0027439	GAGCCCCUCUCUGCUCUCCAG	0	0	0	0	0	0	#DIV/0!	#DIV/0!	#DIV/0!	#DIV/0!	#DIV/0!
chr16	5682534	5682557	+	miRNA	hsa-miR-8065	MIMAT0030992	UGUAGGAACAGUUGAAUUUUGGCU	0	0	0	0	0	0	#DIV/0!	#DIV/0!	#DIV/0!	#DIV/0!	#DIV/0!
chr16	11400348	11400369	-	miRNA	hsa-miR-548h-5p	MIMAT0005928	AAAAGUAAUCGCGGUUUUUGUC	0	0	0	0	0	0	#DIV/0!	#DIV/0!	#DIV/0!	#DIV/0!	#DIV/0!
chr16	12814178	12814198	+	miRNA	hsa-miR-4718	MIMAT0019831	AGCUGUACCUGAAACCAAGCA	0	0	0	0	0	0	#DIV/0!	#DIV/0!	#DIV/0!	#DIV/0!	#DIV/0!
chr16	14397837	14397858	+	miRNA	hsa-miR-193b-5p	MIMAT0004767	CGGGGUUUUGAGGGCGAGAUGA	0	1	3	0	0	4	0	25	75	0	0
chr16	14397874	14397895	+	miRNA	hsa-miR-193b-3p	MIMAT0002819	AACUGGCCCUCAAAGUCCCGCU	0	0	207	12	0	219	0	0	94.5205	5.47945	0
chr16	14403197	14403218	+	miRNA	hsa-miR-365a-3p	MIMAT0000710	UAAUGCCCCUAAAAAUCCUUAU	0	1	1825	41	1	1868	0	0.0535332	97.6981	2.19486	0.0535332
chr16	14403157	14403179	+	miRNA	hsa-miR-365a-5p	MIMAT0009199	AGGGACUUUUGGGGGCAGAUGUG	0	0	0	0	0	0	#DIV/0!	#DIV/0!	#DIV/0!	#DIV/0!	#DIV/0!
chr16	14995416	14995437	+	miRNA	hsa-miR-3179	MIMAT0015056	AGAAGGGGUGAAAUUUAAACGU	0	0	0	0	0	0	#DIV/0!	#DIV/0!	#DIV/0!	#DIV/0!	#DIV/0!
chr16	15001613	15001636	+	miRNA	hsa-miR-3670	MIMAT0018093	AGAGCUCACAGCUGUCCUUCUCUA	0	0	0	0	0	0	#DIV/0!	#DIV/0!	#DIV/0!	#DIV/0!	#DIV/0!
chr16	15005094	15005118	+	miRNA	hsa-miR-3180-5p	MIMAT0015057	CUUCCAGACGCUCCGCCCCACGUCG	0	0	0	0	0	0	#DIV/0!	#DIV/0!	#DIV/0!	#DIV/0!	#DIV/0!
chr16	15005138	15005159	+	miRNA	hsa-miR-3180-3p	MIMAT0015058	UGGGGCGGAGCUUCCGGAGGCC	0	0	3	0	0	3	0	0	100	0	0
chr16	15019798	15019820	+	miRNA	hsa-miR-6511a-5p	MIMAT0025478	CAGGCAGAAGUGGGGCUGACAGG	0	0	0	0	0	0	#DIV/0!	#DIV/0!	#DIV/0!	#DIV/0!	#DIV/0!
chr16	15019837	15019858	+	miRNA	hsa-miR-6511a-3p	MIMAT0025479	CCUCACCAUCCCUUCUGCCUGC	0	0	58	1	10	69	0	0	84.058	1.44928	14.4928
chr16	15024682	15024705	+	miRNA	hsa-miR-6770-5p	MIMAT0027440	UGAGAAGGCACAGCUUGCACGUGA	0	0	0	0	0	0	#DIV/0!	#DIV/0!	#DIV/0!	#DIV/0!	#DIV/0!
chr16	15024716	15024736	+	miRNA	hsa-miR-6770-3p	MIMAT0027441	CUGGCGGCUGUGUCUUCACAG	0	0	0	0	0	0	#DIV/0!	#DIV/0!	#DIV/0!	#DIV/0!	#DIV/0!
chr16	15104186	15104207	-	miRNA	hsa-miR-1972	MIMAT0009447	UCAGGCCAGGCACAGUGGCUCA	0	0	0	0	0	0	#DIV/0!	#DIV/0!	#DIV/0!	#DIV/0!	#DIV/0!
chr16	15227974	15227997	-	miRNA	hsa-miR-6511b-5p	MIMAT0025847	CUGCAGGCAGAAGUGGGGCUGACA	0	0	0	0	0	0	#DIV/0!	#DIV/0!	#DIV/0!	#DIV/0!	#DIV/0!
chr16	15227933	15227955	-	miRNA	hsa-miR-6511b-3p	MIMAT0025848	CCUCACCACCCCUUCUGCCUGCA	0	0	15	0	17	32	0	0	46.875	0	53.125
chr16	15248806	15248824	-	miRNA	hsa-miR-3180	MIMAT0018178	UGGGGCGGAGCUUCCGGAG	0	0	3	0	0	3	0	0	100	0	0
chr16	15704929	15704951	-	miRNA	hsa-miR-6506-5p	MIMAT0025468	ACUGGGAUGUCACUGAAUAUGGU	0	0	1	0	0	1	0	0	100	0	0
chr16	15704888	15704909	-	miRNA	hsa-miR-6506-3p	MIMAT0025469	UCGUAUCAGAGAUUCCAGACAC	0	0	0	0	0	0	#DIV/0!	#DIV/0!	#DIV/0!	#DIV/0!	#DIV/0!
chr16	15737158	15737179	+	miRNA	hsa-miR-484	MIMAT0002174	UCAGGCUCAGUCCCCUCCCGAU	0	0	1577	6	3	1586	0	0	99.4325	0.37831	0.189155
chr16	16394067	16394088	+	miRNA	hsa-miR-3179	MIMAT0015056	AGAAGGGGUGAAAUUUAAACGU	0	0	0	0	0	0	#DIV/0!	#DIV/0!	#DIV/0!	#DIV/0!	#DIV/0!
chr16	16400266	16400289	+	miRNA	hsa-miR-3670	MIMAT0018093	AGAGCUCACAGCUGUCCUUCUCUA	0	0	0	0	0	0	#DIV/0!	#DIV/0!	#DIV/0!	#DIV/0!	#DIV/0!
chr16	16403749	16403773	+	miRNA	hsa-miR-3180-5p	MIMAT0015057	CUUCCAGACGCUCCGCCCCACGUCG	0	0	0	0	0	0	#DIV/0!	#DIV/0!	#DIV/0!	#DIV/0!	#DIV/0!
chr16	16403793	16403814	+	miRNA	hsa-miR-3180-3p	MIMAT0015058	UGGGGCGGAGCUUCCGGAGGCC	0	0	3	0	0	3	0	0	100	0	0
chr16	16418449	16418471	+	miRNA	hsa-miR-6511a-5p	MIMAT0025478	CAGGCAGAAGUGGGGCUGACAGG	0	0	0	0	0	0	#DIV/0!	#DIV/0!	#DIV/0!	#DIV/0!	#DIV/0!
chr16	16418488	16418509	+	miRNA	hsa-miR-6511a-3p	MIMAT0025479	CCUCACCAUCCCUUCUGCCUGC	0	0	59	1	10	70	0	0	84.2857	1.42857	14.2857
chr16	16423167	16423190	+	miRNA	hsa-miR-6770-5p	MIMAT0027440	UGAGAAGGCACAGCUUGCACGUGA	0	0	0	0	0	0	#DIV/0!	#DIV/0!	#DIV/0!	#DIV/0!	#DIV/0!
chr16	16423201	16423221	+	miRNA	hsa-miR-6770-3p	MIMAT0027441	CUGGCGGCUGUGUCUUCACAG	0	0	0	0	0	0	#DIV/0!	#DIV/0!	#DIV/0!	#DIV/0!	#DIV/0!
chr16	16462737	16462759	+	miRNA	hsa-miR-6511a-5p	MIMAT0025478	CAGGCAGAAGUGGGGCUGACAGG	0	0	0	0	0	0	#DIV/0!	#DIV/0!	#DIV/0!	#DIV/0!	#DIV/0!
chr16	16462776	16462797	+	miRNA	hsa-miR-6511a-3p	MIMAT0025479	CCUCACCAUCCCUUCUGCCUGC	0	0	57	1	10	68	0	0	83.8235	1.47059	14.7059
chr16	18437910	18437932	-	miRNA	hsa-miR-6511a-5p	MIMAT0025478	CAGGCAGAAGUGGGGCUGACAGG	0	0	0	0	0	0	#DIV/0!	#DIV/0!	#DIV/0!	#DIV/0!	#DIV/0!
chr16	18437872	18437893	-	miRNA	hsa-miR-6511a-3p	MIMAT0025479	CCUCACCAUCCCUUCUGCCUGC	0	0	55	1	10	66	0	0	83.3333	1.51515	15.1515
chr16	18473239	18473262	-	miRNA	hsa-miR-6770-5p	MIMAT0027440	UGAGAAGGCACAGCUUGCACGUGA	0	0	0	0	0	0	#DIV/0!	#DIV/0!	#DIV/0!	#DIV/0!	#DIV/0!
chr16	18473208	18473228	-	miRNA	hsa-miR-6770-3p	MIMAT0027441	CUGGCGGCUGUGUCUUCACAG	0	0	0	0	0	0	#DIV/0!	#DIV/0!	#DIV/0!	#DIV/0!	#DIV/0!
chr16	18496087	18496111	-	miRNA	hsa-miR-3180-5p	MIMAT0015057	CUUCCAGACGCUCCGCCCCACGUCG	0	0	0	0	0	0	#DIV/0!	#DIV/0!	#DIV/0!	#DIV/0!	#DIV/0!
chr16	18496046	18496067	-	miRNA	hsa-miR-3180-3p	MIMAT0015058	UGGGGCGGAGCUUCCGGAGGCC	0	0	3	0	0	3	0	0	100	0	0
chr16	18505762	18505783	-	miRNA	hsa-miR-3179	MIMAT0015056	AGAAGGGGUGAAAUUUAAACGU	0	0	0	0	0	0	#DIV/0!	#DIV/0!	#DIV/0!	#DIV/0!	#DIV/0!
chr16	21517422	21517443	-	miRNA	hsa-miR-3680-5p	MIMAT0018106	GACUCACUCACAGGAUUGUGCA	0	0	0	0	0	0	#DIV/0!	#DIV/0!	#DIV/0!	#DIV/0!	#DIV/0!
chr16	21517385	21517407	-	miRNA	hsa-miR-3680-3p	MIMAT0018107	UUUUGCAUGACCCUGGGAGUAGG	0	0	0	0	0	0	#DIV/0!	#DIV/0!	#DIV/0!	#DIV/0!	#DIV/0!
chr16	24214469	24214489	+	miRNA	hsa-miR-1273h-5p	MIMAT0030415	CUGGGAGGUCAAGGCUGCAGU	0	0	0	0	0	0	#DIV/0!	#DIV/0!	#DIV/0!	#DIV/0!	#DIV/0!
chr16	24214507	24214528	+	miRNA	hsa-miR-1273h-3p	MIMAT0030416	CUGCAGACUCGACCUCCCAGGC	0	0	0	0	0	0	#DIV/0!	#DIV/0!	#DIV/0!	#DIV/0!	#DIV/0!
chr16	26036567	26036589	+	miRNA	hsa-miR-548w	MIMAT0015060	AAAAGUAACUGCGGUUUUUGCCU	0	0	0	0	0	0	#DIV/0!	#DIV/0!	#DIV/0!	#DIV/0!	#DIV/0!
chr16	28402346	28402367	-	miRNA	hsa-miR-6862-5p	MIMAT0027625	CGGGCAUGCUGGGAGAGACUUU	0	0	0	0	0	0	#DIV/0!	#DIV/0!	#DIV/0!	#DIV/0!	#DIV/0!
chr16	28402305	28402328	-	miRNA	hsa-miR-6862-3p	MIMAT0027626	CCUCACCCAGCUCUCUGGCCCUCU	0	0	0	0	0	0	#DIV/0!	#DIV/0!	#DIV/0!	#DIV/0!	#DIV/0!
chr16	28735578	28735599	+	miRNA	hsa-miR-6862-5p	MIMAT0027625	CGGGCAUGCUGGGAGAGACUUU	0	0	0	0	0	0	#DIV/0!	#DIV/0!	#DIV/0!	#DIV/0!	#DIV/0!
chr16	28735617	28735640	+	miRNA	hsa-miR-6862-3p	MIMAT0027626	CCUCACCCAGCUCUCUGGCCCUCU	0	0	0	0	0	0	#DIV/0!	#DIV/0!	#DIV/0!	#DIV/0!	#DIV/0!
chr16	28855248	28855269	-	miRNA	hsa-miR-4721	MIMAT0019835	UGAGGGCUCCAGGUGACGGUGG	0	0	0	0	0	0	#DIV/0!	#DIV/0!	#DIV/0!	#DIV/0!	#DIV/0!
chr16	28969908	28969932	+	miRNA	hsa-miR-4517	MIMAT0019054	AAAUAUGAUGAAACUCACAGCUGAG	0	0	0	0	0	0	#DIV/0!	#DIV/0!	#DIV/0!	#DIV/0!	#DIV/0!
chr16	29610552	29610573	-	miRNA	hsa-miR-3680-5p	MIMAT0018106	GACUCACUCACAGGAUUGUGCA	0	0	0	0	0	0	#DIV/0!	#DIV/0!	#DIV/0!	#DIV/0!	#DIV/0!
chr16	29610515	29610537	-	miRNA	hsa-miR-3680-3p	MIMAT0018107	UUUUGCAUGACCCUGGGAGUAGG	0	0	0	0	0	0	#DIV/0!	#DIV/0!	#DIV/0!	#DIV/0!	#DIV/0!
chr16	30515289	30515314	+	miRNA	hsa-miR-4518	MIMAT0019055	GCUCAGGGAUGAUAACUGUGCUGAGA	0	0	0	0	0	0	#DIV/0!	#DIV/0!	#DIV/0!	#DIV/0!	#DIV/0!
chr16	30886622	30886639	-	miRNA	hsa-miR-4519	MIMAT0019056	CAGCAGUGCGCAGGGCUG	0	0	0	0	0	0	#DIV/0!	#DIV/0!	#DIV/0!	#DIV/0!	#DIV/0!
chr16	30905272	30905293	+	miRNA	hsa-miR-762	MIMAT0010313	GGGGCUGGGGCCGGGGCCGAGC	0	0	0	0	0	0	#DIV/0!	#DIV/0!	#DIV/0!	#DIV/0!	#DIV/0!
chr16	50326532	50326553	+	miRNA	hsa-miR-6771-5p	MIMAT0027442	CUCGGGAGGGCAUGGGCCAGGC	0	0	0	0	0	0	#DIV/0!	#DIV/0!	#DIV/0!	#DIV/0!	#DIV/0!
chr16	50326566	50326586	+	miRNA	hsa-miR-6771-3p	MIMAT0027443	CAAACCCCUGUCUACCCGCAG	0	0	0	0	0	0	#DIV/0!	#DIV/0!	#DIV/0!	#DIV/0!	#DIV/0!
chr16	50776224	50776242	+	miRNA	hsa-miR-3181	MIMAT0015061	AUCGGGCCCUCGGCGCCGG	0	0	0	0	0	0	#DIV/0!	#DIV/0!	#DIV/0!	#DIV/0!	#DIV/0!
chr16	56279489	56279510	+	miRNA	hsa-miR-3935	MIMAT0018350	UGUAGAUACGAGCACCAGCCAC	0	0	0	0	0	0	#DIV/0!	#DIV/0!	#DIV/0!	#DIV/0!	#DIV/0!
chr16	56892439	56892461	+	miRNA	hsa-miR-138-5p	MIMAT0000430	AGCUGGUGUUGUGAAUCAGGCCG	0	8	7068	15	0	7091	0	0.112819	99.6756	0.211536	0
chr16	56892486	56892507	+	miRNA	hsa-miR-138-2-3p	MIMAT0004596	GCUAUUUCACGACACCAGGGUU	0	0	58	0	0	58	0	0	100	0	0
chr16	56938239	56938261	+	miRNA	hsa-miR-6863	MIMAT0027627	UAGACGUGGUGAAGGAUUGAGUG	0	0	0	0	0	0	#DIV/0!	#DIV/0!	#DIV/0!	#DIV/0!	#DIV/0!
chr16	57806238	57806259	-	miRNA	hsa-miR-6772-5p	MIMAT0027444	UGGGUGUAGGCUGGAGCUGAGG	0	0	0	0	0	0	#DIV/0!	#DIV/0!	#DIV/0!	#DIV/0!	#DIV/0!
chr16	57806202	57806224	-	miRNA	hsa-miR-6772-3p	MIMAT0027445	UUGCUCCUGACUCUGUGCCCACA	0	0	0	0	0	0	#DIV/0!	#DIV/0!	#DIV/0!	#DIV/0!	#DIV/0!
chr16	67236230	67236251	-	miRNA	hsa-miR-328-3p	MIMAT0000752	CUGGCCCUCUCUGCCCUUCCGU	0	1	546	1	0	548	0	0.182482	99.635	0.182482	0
chr16	67236270	67236292	-	miRNA	hsa-miR-328-5p	MIMAT0026486	GGGGGGGCAGGAGGGGCUCAGGG	0	0	0	0	0	0	#DIV/0!	#DIV/0!	#DIV/0!	#DIV/0!	#DIV/0!
chr16	68267375	68267397	-	miRNA	hsa-miR-6773-5p	MIMAT0027446	UUGGGCCCAGGAGUAAACAGGAU	0	0	0	0	0	0	#DIV/0!	#DIV/0!	#DIV/0!	#DIV/0!	#DIV/0!
chr16	68267329	68267350	-	miRNA	hsa-miR-6773-3p	MIMAT0027447	ACUGUCACUUCUCUGCCCAUAG	0	0	0	0	0	0	#DIV/0!	#DIV/0!	#DIV/0!	#DIV/0!	#DIV/0!
chr16	69599711	69599733	-	miRNA	hsa-miR-1538	MIMAT0007400	CGGCCCGGGCUGCUGCUGUUCCU	0	0	0	0	0	0	#DIV/0!	#DIV/0!	#DIV/0!	#DIV/0!	#DIV/0!
chr16	69967006	69967027	+	miRNA	hsa-miR-140-5p	MIMAT0000431	CAGUGGUUUUACCCUAUGGUAG	0	4	280	1	0	285	0	1.40351	98.2456	0.350877	0
chr16	69967045	69967065	+	miRNA	hsa-miR-140-3p	MIMAT0004597	UACCACAGGGUAGAACCACGG	0	3	1430	4335	92	5860	0	0.0511945	24.4027	73.9761	1.56997
chr16	70064296	70064317	+	miRNA	hsa-miR-1972	MIMAT0009447	UCAGGCCAGGCACAGUGGCUCA	0	0	0	0	0	0	#DIV/0!	#DIV/0!	#DIV/0!	#DIV/0!	#DIV/0!
chr16	76902885	76902906	+	miRNA	hsa-miR-4719	MIMAT0019832	UCACAAAUCUAUAAUAUGCAGG	0	0	0	0	0	0	#DIV/0!	#DIV/0!	#DIV/0!	#DIV/0!	#DIV/0!
chr16	81418626	81418647	+	miRNA	hsa-miR-4720-5p	MIMAT0019833	CCUGGCAUAUUUGGUAUAACUU	0	0	0	0	0	0	#DIV/0!	#DIV/0!	#DIV/0!	#DIV/0!	#DIV/0!
chr16	81418668	81418688	+	miRNA	hsa-miR-4720-3p	MIMAT0019834	UGCUUAAGUUGUACCAAGUAU	0	0	0	0	0	0	#DIV/0!	#DIV/0!	#DIV/0!	#DIV/0!	#DIV/0!
chr16	81567547	81567567	+	miRNA	hsa-miR-7854-3p	MIMAT0030429	UGAGGUGACCGCAGAUGGGAA	0	0	0	0	0	0	#DIV/0!	#DIV/0!	#DIV/0!	#DIV/0!	#DIV/0!
chr16	81644957	81644977	+	miRNA	hsa-miR-6504-5p	MIMAT0025464	UCUGGCUGUGCUGUAAUGCAG	0	0	0	0	0	0	#DIV/0!	#DIV/0!	#DIV/0!	#DIV/0!	#DIV/0!
chr16	81644992	81645011	+	miRNA	hsa-miR-6504-3p	MIMAT0025465	CAUUACAGCACAGCCAUUCU	0	0	0	0	0	0	#DIV/0!	#DIV/0!	#DIV/0!	#DIV/0!	#DIV/0!
chr16	82722593	82722614	+	miRNA	hsa-miR-8058	MIMAT0030985	CUGGACUUUGAUCUUGCCAUAA	0	0	0	0	0	0	#DIV/0!	#DIV/0!	#DIV/0!	#DIV/0!	#DIV/0!
chr16	83541954	83541970	+	miRNA	hsa-miR-3182	MIMAT0015062	GCUUCUGUAGUGUAGUC	0	0	3	0	0	3	0	0	100	0	0
chr16	85339842	85339864	-	miRNA	hsa-miR-5093	MIMAT0021085	AGGAAAUGAGGCUGGCUAGGAGC	0	0	0	0	0	0	#DIV/0!	#DIV/0!	#DIV/0!	#DIV/0!	#DIV/0!
chr16	85775275	85775295	-	miRNA	hsa-miR-1910-5p	MIMAT0007884	CCAGUCCUGUGCCUGCCGCCU	0	0	1	0	0	1	0	0	100	0	0
chr16	85775237	85775256	-	miRNA	hsa-miR-1910-3p	MIMAT0026917	GAGGCAGAAGCAGGAUGACA	0	0	0	0	0	0	#DIV/0!	#DIV/0!	#DIV/0!	#DIV/0!	#DIV/0!
chr16	85951958	85951982	+	miRNA	hsa-miR-6774-5p	MIMAT0027448	ACUUGGGCAGGAGGGACCCUGUAUG	0	0	0	0	0	0	#DIV/0!	#DIV/0!	#DIV/0!	#DIV/0!	#DIV/0!
chr16	85952002	85952022	+	miRNA	hsa-miR-6774-3p	MIMAT0027449	UCGUGUCCCUCUUGUCCACAG	1	0	0	0	0	1	100	0	0	0	0
chr16	87868237	87868261	-	miRNA	hsa-miR-6775-5p	MIMAT0027450	UCGGGGCAUGGGGGAGGGAGGCUGG	0	0	0	0	0	0	#DIV/0!	#DIV/0!	#DIV/0!	#DIV/0!	#DIV/0!
chr16	87868198	87868218	-	miRNA	hsa-miR-6775-3p	MIMAT0027451	AGGCCCUGUCCUCUGCCCCAG	0	0	0	0	0	0	#DIV/0!	#DIV/0!	#DIV/0!	#DIV/0!	#DIV/0!
chr16	88535351	88535374	+	miRNA	hsa-miR-5189-5p	MIMAT0021120	UCUGGGCACAGGCGGAUGGACAGG	0	0	0	0	0	0	#DIV/0!	#DIV/0!	#DIV/0!	#DIV/0!	#DIV/0!
chr16	88535392	88535412	+	miRNA	hsa-miR-5189-3p	MIMAT0027088	UGCCAACCGUCAGAGCCCAGA	0	0	0	0	0	0	#DIV/0!	#DIV/0!	#DIV/0!	#DIV/0!	#DIV/0!
chr16	88782723	88782745	-	miRNA	hsa-miR-4722-5p	MIMAT0019836	GGCAGGAGGGCUGUGCCAGGUUG	0	0	0	0	0	0	#DIV/0!	#DIV/0!	#DIV/0!	#DIV/0!	#DIV/0!
chr16	88782686	88782707	-	miRNA	hsa-miR-4722-3p	MIMAT0019837	ACCUGCCAGCACCUCCCUGCAG	0	0	0	0	0	0	#DIV/0!	#DIV/0!	#DIV/0!	#DIV/0!	#DIV/0!
chr17	925769	925790	-	miRNA	hsa-miR-3183	MIMAT0015063	GCCUCUCUCGGAGUCGCUCGGA	0	0	0	0	0	0	#DIV/0!	#DIV/0!	#DIV/0!	#DIV/0!	#DIV/0!
chr17	1617246	1617267	-	miRNA	hsa-miR-22-5p	MIMAT0004495	AGUUCUUCAGUGGCAAGCUUUA	0	1	778	0	0	779	0	0.12837	99.8716	0	0
chr17	1617208	1617229	-	miRNA	hsa-miR-22-3p	MIMAT0000077	AAGCUGCCAGUUGAAGAACUGU	0	0	694	0	1	695	0	0	99.8561	0	0.143885
chr17	1953259	1953280	-	miRNA	hsa-miR-132-5p	MIMAT0004594	ACCGUGGCUUUCGAUUGUUACU	1	157	1545	0	0	1703	0.0587199	9.21903	90.7223	0	0
chr17	1953223	1953244	-	miRNA	hsa-miR-132-3p	MIMAT0000426	UAACAGUCUACAGCCAUGGUCG	0	0	2454	89	7	2550	0	0	96.2353	3.4902	0.27451
chr17	1953584	1953604	-	miRNA	hsa-miR-212-3p	MIMAT0000269	UAACAGUCUCCAGUCACGGCC	0	0	41	1	0	42	0	0	97.619	2.38095	0
chr17	1953622	1953644	-	miRNA	hsa-miR-212-5p	MIMAT0022695	ACCUUGGCUCUAGACUGCUUACU	0	0	4	1	0	5	0	0	80	20	0
chr17	2596190	2596208	-	miRNA	hsa-miR-6776-5p	MIMAT0027452	UCUGGGUGCAGUGGGGGUU	0	0	0	0	0	0	#DIV/0!	#DIV/0!	#DIV/0!	#DIV/0!	#DIV/0!
chr17	2596155	2596177	-	miRNA	hsa-miR-6776-3p	MIMAT0027453	CAACCACCACUGUCUCUCCCCAG	0	0	0	0	0	0	#DIV/0!	#DIV/0!	#DIV/0!	#DIV/0!	#DIV/0!
chr17	2651433	2651453	-	miRNA	hsa-miR-1253	MIMAT0005904	AGAGAAGAAGAUCAGCCUGCA	0	0	0	0	0	0	#DIV/0!	#DIV/0!	#DIV/0!	#DIV/0!	#DIV/0!
chr17	4873038	4873061	-	miRNA	hsa-miR-6864-5p	MIMAT0027628	UUGAAGGGACAAGUCAGAUAUGCC	0	0	0	0	0	0	#DIV/0!	#DIV/0!	#DIV/0!	#DIV/0!	#DIV/0!
chr17	4872997	4873017	-	miRNA	hsa-miR-6864-3p	MIMAT0027629	GUGAGACUUCUCUCCCUUCAG	0	0	0	0	0	0	#DIV/0!	#DIV/0!	#DIV/0!	#DIV/0!	#DIV/0!
chr17	4873418	4873440	-	miRNA	hsa-miR-6865-5p	MIMAT0027630	UAGGUGGCAGAGGAGGGACUUCA	0	0	0	0	0	0	#DIV/0!	#DIV/0!	#DIV/0!	#DIV/0!	#DIV/0!
chr17	4873386	4873406	-	miRNA	hsa-miR-6865-3p	MIMAT0027631	ACACCCUCUUUCCCUACCGCC	0	0	3	0	0	3	0	0	100	0	0
chr17	6558801	6558820	-	miRNA	hsa-miR-4520a-5p	MIMAT0019235	CCUGCGUGUUUUCUGUCCAA	0	0	0	0	0	0	#DIV/0!	#DIV/0!	#DIV/0!	#DIV/0!	#DIV/0!
chr17	6558766	6558787	-	miRNA	hsa-miR-4520a-3p	MIMAT0019057	UUGGACAGAAAACACGCAGGAA	0	0	0	0	0	0	#DIV/0!	#DIV/0!	#DIV/0!	#DIV/0!	#DIV/0!
chr17	6558768	6558787	+	miRNA	hsa-miR-4520b-5p	MIMAT0020299		0	0	0	0	0	0	#DIV/0!	#DIV/0!	#DIV/0!	#DIV/0!	#DIV/0!
chr17	6558800	6558821	+	miRNA	hsa-miR-4520b-3p	MIMAT0020300	UUUGGACAGAAAACACGCAGGU	0	0	0	0	0	0	#DIV/0!	#DIV/0!	#DIV/0!	#DIV/0!	#DIV/0!
chr17	6920986	6921006	-	miRNA	hsa-miR-195-5p	MIMAT0000461	UAGCAGCACAGAAAUAUUGGC	0	0	1642	11	0	1653	0	0	99.3345	0.665457	0
chr17	6920947	6920968	-	miRNA	hsa-miR-195-3p	MIMAT0004615	CCAAUAUUGGCUGUGCUGCUCC	0	0	12	0	0	12	0	0	100	0	0
chr17	6921298	6921318	-	miRNA	hsa-miR-497-5p	MIMAT0002820	CAGCAGCACACUGUGGUUUGU	0	0	332	14	0	346	0	0	95.9538	4.04624	0
chr17	6921257	6921278	-	miRNA	hsa-miR-497-3p	MIMAT0004768	CAAACCACACUGUGGUGUUAGA	5	1	2	0	0	8	62.5	12.5	25	0	0
chr17	7126661	7126683	-	miRNA	hsa-miR-324-5p	MIMAT0000761	CGCAUCCCCUAGGGCAUUGGUGU	0	0	200	0	0	200	0	0	100	0	0
chr17	7126627	7126646	-	miRNA	hsa-miR-324-3p	MIMAT0000762	ACUGCCCCAGGUGCUGCUGG	0	0	5	0	0	5	0	0	100	0	0
chr17	7991384	7991401	+	miRNA	hsa-miR-4314	MIMAT0016868	CUCUGGGAAAUGGGACAG	0	0	0	0	0	0	#DIV/0!	#DIV/0!	#DIV/0!	#DIV/0!	#DIV/0!
chr17	8048363	8048384	-	miRNA	hsa-miR-6883-5p	MIMAT0027666	AGGGAGGGUGUGGUAUGGAUGU	0	0	0	0	0	0	#DIV/0!	#DIV/0!	#DIV/0!	#DIV/0!	#DIV/0!
chr17	8048312	8048333	-	miRNA	hsa-miR-6883-3p	MIMAT0027667	UUCCCUAUCUCACUCUCCUCAG	0	0	2	0	0	2	0	0	100	0	0
chr17	8090266	8090287	+	miRNA	hsa-miR-4521	MIMAT0019058	GCUAAGGAAGUCCUGUGCUCAG	0	0	0	0	0	0	#DIV/0!	#DIV/0!	#DIV/0!	#DIV/0!	#DIV/0!
chr17	11985226	11985247	+	miRNA	hsa-miR-744-5p	MIMAT0004945	UGCGGGGCUAGGGCUAACAGCA	0	1	810	13	0	824	0	0.121359	98.301	1.57767	0
chr17	11985283	11985304	+	miRNA	hsa-miR-744-3p	MIMAT0004946	CUGUUGCCACUAACCUCAACCU	2	0	208	0	0	210	0.952381	0	99.0476	0	0
chr17	12820630	12820651	-	miRNA	hsa-miR-1269b	MIMAT0019059	CUGGACUGAGCCAUGCUACUGG	0	0	0	0	0	0	#DIV/0!	#DIV/0!	#DIV/0!	#DIV/0!	#DIV/0!
chr17	13446914	13446935	-	miRNA	hsa-miR-548h-5p	MIMAT0005928	AAAAGUAAUCGCGGUUUUUGUC	0	0	0	0	0	0	#DIV/0!	#DIV/0!	#DIV/0!	#DIV/0!	#DIV/0!
chr17	15154983	15155004	-	miRNA	hsa-miR-4731-5p	MIMAT0019853	UGCUGGGGGCCACAUGAGUGUG	0	0	0	0	0	0	#DIV/0!	#DIV/0!	#DIV/0!	#DIV/0!	#DIV/0!
chr17	15154951	15154972	-	miRNA	hsa-miR-4731-3p	MIMAT0019854	CACACAAGUGGCCCCCAACACU	0	0	0	0	0	0	#DIV/0!	#DIV/0!	#DIV/0!	#DIV/0!	#DIV/0!
chr17	16185372	16185392	+	miRNA	hsa-miR-1288-3p	MIMAT0005942	UGGACUGCCCUGAUCUGGAGA	0	0	0	0	0	0	#DIV/0!	#DIV/0!	#DIV/0!	#DIV/0!	#DIV/0!
chr17	16185342	16185364	+	miRNA	hsa-miR-1288-5p	MIMAT0026743	GCAGAUCAGGACUGUAACUCACC	0	0	0	0	0	0	#DIV/0!	#DIV/0!	#DIV/0!	#DIV/0!	#DIV/0!
chr17	17716832	17716854	-	miRNA	hsa-miR-6777-5p	MIMAT0027454	ACGGGGAGUCAGGCAGUGGUGGA	0	0	0	0	0	0	#DIV/0!	#DIV/0!	#DIV/0!	#DIV/0!	#DIV/0!
chr17	17716794	17716813	-	miRNA	hsa-miR-6777-3p	MIMAT0027455	UCCACUCUCCUGGCCCCCAG	0	0	1	0	0	1	0	0	100	0	0
chr17	17717211	17717230	-	miRNA	hsa-miR-33b-5p	MIMAT0003301	GUGCAUUGCUGUUGCAUUGC	0	0	107	0	0	107	0	0	100	0	0
chr17	17717171	17717192	-	miRNA	hsa-miR-33b-3p	MIMAT0004811	CAGUGCCUCGGCAGUGCAGCCC	0	0	0	0	0	0	#DIV/0!	#DIV/0!	#DIV/0!	#DIV/0!	#DIV/0!
chr17	18244174	18244195	-	miRNA	hsa-miR-6778-5p	MIMAT0027456	AGUGGGAGGACAGGAGGCAGGU	0	0	0	0	0	0	#DIV/0!	#DIV/0!	#DIV/0!	#DIV/0!	#DIV/0!
chr17	18244128	18244148	-	miRNA	hsa-miR-6778-3p	MIMAT0027457	UGCCUCCCUGACAUUCCACAG	0	0	0	0	0	0	#DIV/0!	#DIV/0!	#DIV/0!	#DIV/0!	#DIV/0!
chr17	19247826	19247847	-	miRNA	hsa-miR-1180-3p	MIMAT0005825	UUUCCGGCUCGCGUGGGUGUGU	0	0	48	1	1	50	0	0	96	2	2
chr17	19247861	19247881	-	miRNA	hsa-miR-1180-5p	MIMAT0026735	GGACCCACCCGGCCGGGAAUA	0	0	0	0	0	0	#DIV/0!	#DIV/0!	#DIV/0!	#DIV/0!	#DIV/0!
chr17	25620948	25620968	-	miRNA	hsa-miR-4522	MIMAT0019060	UGACUCUGCCUGUAGGCCGGU	0	0	0	0	0	0	#DIV/0!	#DIV/0!	#DIV/0!	#DIV/0!	#DIV/0!
chr17	26687683	26687706	+	miRNA	hsa-miR-4723-5p	MIMAT0019838	UGGGGGAGCCAUGAGAUAAGAGCA	0	0	0	0	0	0	#DIV/0!	#DIV/0!	#DIV/0!	#DIV/0!	#DIV/0!
chr17	26687735	26687756	+	miRNA	hsa-miR-4723-3p	MIMAT0019839	CCCUCUCUGGCUCCUCCCCAAA	0	0	0	0	0	0	#DIV/0!	#DIV/0!	#DIV/0!	#DIV/0!	#DIV/0!
chr17	27188421	27188442	-	miRNA	hsa-miR-451a	MIMAT0001631	AAACCGUUACCAUUACUGAGUU	0	34	117376	132	35	117577	0	0.0289172	99.829	0.112267	0.0297677
chr17	27188395	27188416	+	miRNA	hsa-miR-451b	MIMAT0019840	UAGCAAGAGAACCAUUACCAUU	0	0	0	0	0	0	#DIV/0!	#DIV/0!	#DIV/0!	#DIV/0!	#DIV/0!
chr17	27188601	27188622	-	miRNA	hsa-miR-144-5p	MIMAT0004600	GGAUAUCAUCAUAUACUGUAAG	0	0	100	1	0	101	0	0	99.0099	0.990099	0
chr17	27188566	27188585	-	miRNA	hsa-miR-144-3p	MIMAT0000436	UACAGUAUAGAUGAUGUACU	0	2	119	0	0	121	0	1.65289	98.3471	0	0
chr17	27188718	27188740	-	miRNA	hsa-miR-4732-5p	MIMAT0019855	UGUAGAGCAGGGAGCAGGAAGCU	0	0	0	0	0	0	#DIV/0!	#DIV/0!	#DIV/0!	#DIV/0!	#DIV/0!
chr17	27188686	27188706	-	miRNA	hsa-miR-4732-3p	MIMAT0019856	GCCCUGACCUGUCCUGUUCUG	0	0	1	0	0	1	0	0	100	0	0
chr17	27717686	27717706	+	miRNA	hsa-miR-4523	MIMAT0019061	GACCGAGAGGGCCUCGGCUGU	0	0	0	0	0	0	#DIV/0!	#DIV/0!	#DIV/0!	#DIV/0!	#DIV/0!
chr17	28444113	28444135	+	miRNA	hsa-miR-423-5p	MIMAT0004748	UGAGGGGCAGAGAGCGAGACUUU	0	0	44	2	2	48	0	0	91.6667	4.16667	4.16667
chr17	28444149	28444171	+	miRNA	hsa-miR-423-3p	MIMAT0001340	AGCUCGGUCUGAGGCCCCUCAGU	0	21	260	1	0	282	0	7.44681	92.1986	0.35461	0
chr17	28444146	28444169	-	miRNA	hsa-miR-3184-5p	MIMAT0015064	UGAGGGGCCUCAGACCGAGCUUUU	0	0	0	0	0	0	#DIV/0!	#DIV/0!	#DIV/0!	#DIV/0!	#DIV/0!
chr17	28444113	28444135	-	miRNA	hsa-miR-3184-3p	MIMAT0022731	AAAGUCUCGCUCUCUGCCCCUCA	0	0	0	0	0	0	#DIV/0!	#DIV/0!	#DIV/0!	#DIV/0!	#DIV/0!
chr17	29421413	29421434	-	miRNA	hsa-miR-4733-5p	MIMAT0019857	AAUCCCAAUGCUAGACCCGGUG	0	0	0	0	0	0	#DIV/0!	#DIV/0!	#DIV/0!	#DIV/0!	#DIV/0!
chr17	29421376	29421397	-	miRNA	hsa-miR-4733-3p	MIMAT0019858	CCACCAGGUCUAGCAUUGGGAU	0	0	0	0	0	0	#DIV/0!	#DIV/0!	#DIV/0!	#DIV/0!	#DIV/0!
chr17	29861911	29861933	+	miRNA	hsa-miR-4724-5p	MIMAT0019841	AACUGAACCAGGAGUGAGCUUCG	0	0	0	0	0	0	#DIV/0!	#DIV/0!	#DIV/0!	#DIV/0!	#DIV/0!
chr17	29861959	29861979	+	miRNA	hsa-miR-4724-3p	MIMAT0019842	GUACCUUCUGGUUCAGCUAGU	0	0	0	0	0	0	#DIV/0!	#DIV/0!	#DIV/0!	#DIV/0!	#DIV/0!
chr17	29887035	29887056	+	miRNA	hsa-miR-193a-5p	MIMAT0004614	UGGGUCUUUGCGGGCGAGAUGA	0	0	31	1	0	32	0	0	96.875	3.125	0
chr17	29887069	29887090	+	miRNA	hsa-miR-193a-3p	MIMAT0000459	AACUGGCCUACAAAGUCCCAGU	0	0	25	0	0	25	0	0	100	0	0
chr17	29902300	29902320	+	miRNA	hsa-miR-4725-5p	MIMAT0019843	AGACCCUGCAGCCUUCCCACC	0	0	0	0	0	0	#DIV/0!	#DIV/0!	#DIV/0!	#DIV/0!	#DIV/0!
chr17	29902345	29902366	+	miRNA	hsa-miR-4725-3p	MIMAT0019844	UGGGGAAGGCGUCAGUGUCGGG	0	0	0	0	0	0	#DIV/0!	#DIV/0!	#DIV/0!	#DIV/0!	#DIV/0!
chr17	29902458	29902479	+	miRNA	hsa-miR-365b-5p	MIMAT0022833	AGGGACUUUCAGGGGCAGCUGU	0	0	0	0	0	0	#DIV/0!	#DIV/0!	#DIV/0!	#DIV/0!	#DIV/0!
chr17	29902497	29902518	+	miRNA	hsa-miR-365b-3p	MIMAT0022834	UAAUGCCCCUAAAAAUCCUUAU	0	1	1827	41	1	1870	0	0.0534759	97.7005	2.19251	0.0534759
chr17	30677188	30677206	+	miRNA	hsa-miR-632	MIMAT0003302	GUGUCUGCUUCCUGUGGGA	0	0	0	0	0	0	#DIV/0!	#DIV/0!	#DIV/0!	#DIV/0!	#DIV/0!
chr17	35391045	35391065	+	miRNA	hsa-miR-2909	MIMAT0013863	GUUAGGGCCAACAUCUCUUGG	0	0	0	0	0	0	#DIV/0!	#DIV/0!	#DIV/0!	#DIV/0!	#DIV/0!
chr17	35975046	35975064	-	miRNA	hsa-miR-378j	MIMAT0024612	ACUGGAUUUGGAGCCAGAA	0	0	0	0	0	0	#DIV/0!	#DIV/0!	#DIV/0!	#DIV/0!	#DIV/0!
chr17	36858523	36858544	-	miRNA	hsa-miR-4734	MIMAT0019859	GCUGCGGGCUGCGGUCAGGGCG	0	0	0	0	0	0	#DIV/0!	#DIV/0!	#DIV/0!	#DIV/0!	#DIV/0!
chr17	36875944	36875966	+	miRNA	hsa-miR-4726-5p	MIMAT0019845	AGGGCCAGAGGAGCCUGGAGUGG	0	0	0	0	0	0	#DIV/0!	#DIV/0!	#DIV/0!	#DIV/0!	#DIV/0!
chr17	36875980	36876001	+	miRNA	hsa-miR-4726-3p	MIMAT0019846	ACCCAGGUUCCCUCUGGCCGCA	0	0	0	0	0	0	#DIV/0!	#DIV/0!	#DIV/0!	#DIV/0!	#DIV/0!
chr17	36982092	36982112	+	miRNA	hsa-miR-4727-5p	MIMAT0019847	AUCUGCCAGCUUCCACAGUGG	0	0	0	0	0	0	#DIV/0!	#DIV/0!	#DIV/0!	#DIV/0!	#DIV/0!
chr17	36982124	36982145	+	miRNA	hsa-miR-4727-3p	MIMAT0019848	AUAGUGGGAAGCUGGCAGAUUC	0	0	0	0	0	0	#DIV/0!	#DIV/0!	#DIV/0!	#DIV/0!	#DIV/0!
chr17	37071237	37071257	+	miRNA	hsa-miR-6779-5p	MIMAT0027458	CUGGGAGGGGCUGGGUUUGGC	0	0	0	0	0	0	#DIV/0!	#DIV/0!	#DIV/0!	#DIV/0!	#DIV/0!
chr17	37071270	37071290	+	miRNA	hsa-miR-6779-3p	MIMAT0027459	AAGCCCUGUCUCCUCCCAUCU	0	0	0	0	0	0	#DIV/0!	#DIV/0!	#DIV/0!	#DIV/0!	#DIV/0!
chr17	37882749	37882771	+	miRNA	hsa-miR-4728-5p	MIMAT0019849	UGGGAGGGGAGAGGCAGCAAGCA	0	0	0	0	0	0	#DIV/0!	#DIV/0!	#DIV/0!	#DIV/0!	#DIV/0!
chr17	37882790	37882814	+	miRNA	hsa-miR-4728-3p	MIMAT0019850	CAUGCUGACCUCCCUCCUGCCCCAG	0	0	0	0	0	0	#DIV/0!	#DIV/0!	#DIV/0!	#DIV/0!	#DIV/0!
chr17	38182636	38182657	-	miRNA	hsa-miR-6884-5p	MIMAT0027668	AGAGGCUGAGAAGGUGAUGUUG	0	0	0	0	0	0	#DIV/0!	#DIV/0!	#DIV/0!	#DIV/0!	#DIV/0!
chr17	38182587	38182609	-	miRNA	hsa-miR-6884-3p	MIMAT0027669	CCCAUCACCUUUCCGUCUCCCCU	0	0	3	0	0	3	0	0	100	0	0
chr17	38318191	38318213	+	miRNA	hsa-miR-6866-5p	MIMAT0027632	UUAGAGGCUGGAAUAGAGAUUCU	0	0	0	0	0	0	#DIV/0!	#DIV/0!	#DIV/0!	#DIV/0!	#DIV/0!
chr17	38318233	38318254	+	miRNA	hsa-miR-6866-3p	MIMAT0027633	GAUCCCUUUAUCUGUCCUCUAG	0	0	0	0	0	0	#DIV/0!	#DIV/0!	#DIV/0!	#DIV/0!	#DIV/0!
chr17	38349854	38349876	+	miRNA	hsa-miR-6867-5p	MIMAT0027634	UGUGUGUGUAGAGGAAGAAGGGA	0	0	0	0	0	0	#DIV/0!	#DIV/0!	#DIV/0!	#DIV/0!	#DIV/0!
chr17	38349895	38349915	+	miRNA	hsa-miR-6867-3p	MIMAT0027635	CUCUCCCUCUUUACCCACUAG	0	1	1	0	0	2	0	50	50	0	0
chr17	39673446	39673467	-	miRNA	hsa-miR-6510-5p	MIMAT0025476	CAGCAGGGGAGAGAGAGGAGUC	0	0	0	0	0	0	#DIV/0!	#DIV/0!	#DIV/0!	#DIV/0!	#DIV/0!
chr17	39673418	39673438	-	miRNA	hsa-miR-6510-3p	MIMAT0025477	CACCGACUCUGUCUCCUGCAG	0	0	0	0	0	0	#DIV/0!	#DIV/0!	#DIV/0!	#DIV/0!	#DIV/0!
chr17	40646791	40646812	+	miRNA	hsa-miR-548at-5p	MIMAT0022277	AAAAGUUAUUGCGGUUUUGGCU	0	0	0	0	0	0	#DIV/0!	#DIV/0!	#DIV/0!	#DIV/0!	#DIV/0!
chr17	40646828	40646848	+	miRNA	hsa-miR-548at-3p	MIMAT0022278	CAAAACCGCAGUAACUUUUGU	0	0	0	0	0	0	#DIV/0!	#DIV/0!	#DIV/0!	#DIV/0!	#DIV/0!
chr17	40666226	40666247	+	miRNA	hsa-miR-5010-5p	MIMAT0021043	AGGGGGAUGGCAGAGCAAAAUU	0	0	5	0	0	5	0	0	100	0	0
chr17	40666285	40666306	+	miRNA	hsa-miR-5010-3p	MIMAT0021044	UUUUGUGUCUCCCAUUCCCCAG	0	0	5	0	0	5	0	0	100	0	0
chr17	40860142	40860164	-	miRNA	hsa-miR-6780a-5p	MIMAT0027460	UUGGGAGGGAAGACAGCUGGAGA	0	0	0	0	0	0	#DIV/0!	#DIV/0!	#DIV/0!	#DIV/0!	#DIV/0!
chr17	40860102	40860122	-	miRNA	hsa-miR-6780a-3p	MIMAT0027461	CUCCUCUGUUUUCUUUCCUAG	0	0	0	0	0	0	#DIV/0!	#DIV/0!	#DIV/0!	#DIV/0!	#DIV/0!
chr17	40975936	40975956	-	miRNA	hsa-miR-6781-5p	MIMAT0027462	CGGGCCGGAGGUCAAGGGCGU	0	0	0	0	0	0	#DIV/0!	#DIV/0!	#DIV/0!	#DIV/0!	#DIV/0!
chr17	40975898	40975919	-	miRNA	hsa-miR-6781-3p	MIMAT0027463	UGCCUCUUUUCCACGGCCUCAG	0	0	2	0	0	2	0	0	100	0	0
chr17	41522224	41522244	+	miRNA	hsa-miR-2117	MIMAT0011162	UGUUCUCUUUGCCAAGGACAG	0	0	0	0	0	0	#DIV/0!	#DIV/0!	#DIV/0!	#DIV/0!	#DIV/0!
chr17	42285178	42285202	-	miRNA	hsa-miR-6782-5p	MIMAT0027464	UAGGGGUGGGGGAAUUCAGGGGUGU	0	0	0	0	0	0	#DIV/0!	#DIV/0!	#DIV/0!	#DIV/0!	#DIV/0!
chr17	42285140	42285162	-	miRNA	hsa-miR-6782-3p	MIMAT0027465	CACCUUUGUGUCCCCAUCCUGCA	0	0	0	0	0	0	#DIV/0!	#DIV/0!	#DIV/0!	#DIV/0!	#DIV/0!
chr17	43012023	43012044	-	miRNA	hsa-miR-6783-5p	MIMAT0027466	UAGGGGAAAAGUCCUGAUCCGG	0	0	0	0	0	0	#DIV/0!	#DIV/0!	#DIV/0!	#DIV/0!	#DIV/0!
chr17	43011986	43012007	-	miRNA	hsa-miR-6783-3p	MIMAT0027467	UUCCUGGGCUUCUCCUCUGUAG	0	0	0	0	0	0	#DIV/0!	#DIV/0!	#DIV/0!	#DIV/0!	#DIV/0!
chr17	43191777	43191796	-	miRNA	hsa-miR-6784-5p	MIMAT0027468	GCCGGGGCUUUGGGUGAGGG	0	0	0	0	0	0	#DIV/0!	#DIV/0!	#DIV/0!	#DIV/0!	#DIV/0!
chr17	43191735	43191756	-	miRNA	hsa-miR-6784-3p	MIMAT0027469	UCUCACCCCAACUCUGCCCCAG	0	0	0	0	0	0	#DIV/0!	#DIV/0!	#DIV/0!	#DIV/0!	#DIV/0!
chr17	43552774	43552791	-	miRNA	hsa-miR-4315	MIMAT0016866	CCGCUUUCUGAGCUGGAC	0	0	1	0	0	1	0	0	100	0	0
chr17	45050393	45050413	+	miRNA	hsa-miR-5089-5p	MIMAT0021081	GUGGGAUUUCUGAGUAGCAUC	0	0	0	0	0	0	#DIV/0!	#DIV/0!	#DIV/0!	#DIV/0!	#DIV/0!
chr17	45050435	45050457	+	miRNA	hsa-miR-5089-3p	MIMAT0022984	AUGCUACUCGGAAAUCCCACUGA	0	0	0	0	0	0	#DIV/0!	#DIV/0!	#DIV/0!	#DIV/0!	#DIV/0!
chr17	46114540	46114560	-	miRNA	hsa-miR-152-3p	MIMAT0000438	UCAGUGCAUGACAGAACUUGG	0	0	85	1	0	86	0	0	98.8372	1.16279	0
chr17	46114576	46114598	-	miRNA	hsa-miR-152-5p	MIMAT0026479	AGGUUCUGUGAUACACUCCGACU	0	1	1	0	0	2	0	50	50	0	0
chr17	46233848	46233868	-	miRNA	hsa-miR-1203	MIMAT0005866	CCCGGAGCCAGGAUGCAGCUC	0	0	0	0	0	0	#DIV/0!	#DIV/0!	#DIV/0!	#DIV/0!	#DIV/0!
chr17	46657266	46657288	-	miRNA	hsa-miR-10a-5p	MIMAT0000253	UACCCUGUAGAUCCGAAUUUGUG	0	1	32	5	0	38	0	2.63158	84.2105	13.1579	0
chr17	46657226	46657247	-	miRNA	hsa-miR-10a-3p	MIMAT0004555	CAAAUUCGUAUCUAGGGGAAUA	0	0	0	0	0	0	#DIV/0!	#DIV/0!	#DIV/0!	#DIV/0!	#DIV/0!
chr17	46709894	46709915	-	miRNA	hsa-miR-196a-5p	MIMAT0000226	UAGGUAGUUUCAUGUUGUUGGG	0	0	0	0	0	0	#DIV/0!	#DIV/0!	#DIV/0!	#DIV/0!	#DIV/0!
chr17	46801808	46801830	-	miRNA	hsa-miR-3185	MIMAT0015065	AGAAGAAGGCGGUCGGUCUGCGG	0	0	0	0	0	0	#DIV/0!	#DIV/0!	#DIV/0!	#DIV/0!	#DIV/0!
chr17	47365778	47365796	-	miRNA	hsa-miR-6129	MIMAT0024613	UGAGGGAGUUGGGUGUAUA	0	0	0	0	0	0	#DIV/0!	#DIV/0!	#DIV/0!	#DIV/0!	#DIV/0!
chr17	47588187	47588205	+	miRNA	hsa-miR-6165	MIMAT0024782	CAGCAGGAGGUGAGGGGAG	0	0	0	0	0	0	#DIV/0!	#DIV/0!	#DIV/0!	#DIV/0!	#DIV/0!
chr17	48846021	48846042	+	miRNA	hsa-miR-8059	MIMAT0030986	GGGGAACUGUAGAUGAAAAGGC	0	0	0	0	0	0	#DIV/0!	#DIV/0!	#DIV/0!	#DIV/0!	#DIV/0!
chr17	54968680	54968702	-	miRNA	hsa-miR-3614-5p	MIMAT0017992	CCACUUGGAUCUGAAGGCUGCCC	0	0	0	0	0	0	#DIV/0!	#DIV/0!	#DIV/0!	#DIV/0!	#DIV/0!
chr17	54968642	54968664	-	miRNA	hsa-miR-3614-3p	MIMAT0017993	UAGCCUUCAGAUCUUGGUGUUUU	0	0	0	0	0	0	#DIV/0!	#DIV/0!	#DIV/0!	#DIV/0!	#DIV/0!
chr17	56408644	56408664	-	miRNA	hsa-miR-142-5p	MIMAT0000433	CAUAAAGUAGAAAGCACUACU	102	0	29	1	0	132	77.2727	0	21.9697	0.757576	0
chr17	56408606	56408628	-	miRNA	hsa-miR-142-3p	MIMAT0000434	UGUAGUGUUUCCUACUUUAUGGA	0	0	127	24	0	151	0	0	84.106	15.894	0
chr17	56413365	56413383	-	miRNA	hsa-miR-4736	MIMAT0019862	AGGCAGGUUAUCUGGGCUG	0	0	0	0	0	0	#DIV/0!	#DIV/0!	#DIV/0!	#DIV/0!	#DIV/0!
chr17	57215189	57215210	-	miRNA	hsa-miR-454-5p	MIMAT0003884	ACCCUAUCAAUAUUGUCUCUGC	0	0	1	0	0	1	0	0	100	0	0
chr17	57215148	57215170	-	miRNA	hsa-miR-454-3p	MIMAT0003885	UAGUGCAAUAUUGCUUAUAGGGU	0	0	2	0	0	2	0	0	100	0	0
chr17	57228510	57228532	-	miRNA	hsa-miR-301a-3p	MIMAT0000688	CAGUGCAAUAGUAUUGUCAAAGC	0	0	33	2	1	36	0	0	91.6667	5.55556	2.77778
chr17	57228548	57228569	-	miRNA	hsa-miR-301a-5p	MIMAT0022696	GCUCUGACUUUAUUGCACUACU	0	0	36	0	0	36	0	0	100	0	0
chr17	57443453	57443474	+	miRNA	hsa-miR-4729	MIMAT0019851	UCAUUUAUCUGUUGGGAAGCUA	0	0	0	0	0	0	#DIV/0!	#DIV/0!	#DIV/0!	#DIV/0!	#DIV/0!
chr17	57918634	57918655	+	miRNA	hsa-miR-21-5p	MIMAT0000076	UAGCUUAUCAGACUGAUGUUGA	0	2	3215	23	0	3240	0	0.0617284	99.2284	0.709877	0
chr17	57918672	57918692	+	miRNA	hsa-miR-21-3p	MIMAT0004494	CAACACCAGUCGAUGGGCUGU	0	0	5	0	0	5	0	0	100	0	0
chr17	58120438	58120457	-	miRNA	hsa-miR-4737	MIMAT0019863	AUGCGAGGAUGCUGACAGUG	0	0	0	0	0	0	#DIV/0!	#DIV/0!	#DIV/0!	#DIV/0!	#DIV/0!
chr17	61021636	61021658	+	miRNA	hsa-miR-633	MIMAT0003303	CUAAUAGUAUCUACCACAAUAAA	0	0	0	0	0	0	#DIV/0!	#DIV/0!	#DIV/0!	#DIV/0!	#DIV/0!
chr17	62496935	62496955	-	miRNA	hsa-miR-3064-5p	MIMAT0019864	UCUGGCUGUUGUGGUGUGCAA	0	0	1	1	0	2	0	0	50	50	0
chr17	62496893	62496915	-	miRNA	hsa-miR-3064-3p	MIMAT0019865	UUGCCACACUGCAACACCUUACA	0	2	0	2	0	4	0	50	0	50	0
chr17	62497348	62497368	-	miRNA	hsa-miR-5047	MIMAT0020541	UUGCAGCUGCGGUUGUAAGGU	0	0	0	0	0	0	#DIV/0!	#DIV/0!	#DIV/0!	#DIV/0!	#DIV/0!
chr17	62776914	62776932	+	miRNA	hsa-miR-6080	MIMAT0023705	UCUAGUGCGGGCGUUCCCG	0	0	0	0	0	0	#DIV/0!	#DIV/0!	#DIV/0!	#DIV/0!	#DIV/0!
chr17	62818193	62818210	-	miRNA	hsa-miR-4315	MIMAT0016866	CCGCUUUCUGAGCUGGAC	0	0	1	0	0	1	0	0	100	0	0
chr17	64783250	64783271	+	miRNA	hsa-miR-634	MIMAT0003304	AACCAGCACCCCAACUUUGGAC	0	0	0	0	0	0	#DIV/0!	#DIV/0!	#DIV/0!	#DIV/0!	#DIV/0!
chr17	65467659	65467683	+	miRNA	hsa-miR-548aa	MIMAT0018447	AAAAACCACAAUUACUUUUGCACCA	0	0	0	0	0	0	#DIV/0!	#DIV/0!	#DIV/0!	#DIV/0!	#DIV/0!
chr17	65467656	65467677	-	miRNA	hsa-miR-548d-5p	MIMAT0004812	AAAAGUAAUUGUGGUUUUUGCC	0	0	0	0	0	0	#DIV/0!	#DIV/0!	#DIV/0!	#DIV/0!	#DIV/0!
chr17	65467620	65467641	-	miRNA	hsa-miR-548d-3p	MIMAT0003323	CAAAAACCACAGUUUCUUUUGC	0	0	0	0	0	0	#DIV/0!	#DIV/0!	#DIV/0!	#DIV/0!	#DIV/0!
chr17	66420652	66420674	-	miRNA	hsa-miR-635	MIMAT0003305	ACUUGGGCACUGAAACAAUGUCC	0	0	0	0	0	0	#DIV/0!	#DIV/0!	#DIV/0!	#DIV/0!	#DIV/0!
chr17	67095711	67095731	+	miRNA	hsa-miR-4524b-5p	MIMAT0022255	AUAGCAGCAUAAGCCUGUCUC	0	0	0	0	0	0	#DIV/0!	#DIV/0!	#DIV/0!	#DIV/0!	#DIV/0!
chr17	67095748	67095767	+	miRNA	hsa-miR-4524b-3p	MIMAT0022256	GAGACAGGUUCAUGCUGCUA	0	0	0	0	0	0	#DIV/0!	#DIV/0!	#DIV/0!	#DIV/0!	#DIV/0!
chr17	67095747	67095768	-	miRNA	hsa-miR-4524a-5p	MIMAT0019062	AUAGCAGCAUGAACCUGUCUCA	0	0	0	0	0	0	#DIV/0!	#DIV/0!	#DIV/0!	#DIV/0!	#DIV/0!
chr17	67095711	67095732	-	miRNA	hsa-miR-4524a-3p	MIMAT0019063	UGAGACAGGCUUAUGCUGCUAU	0	0	3	0	0	3	0	0	100	0	0
chr17	72744802	72744822	+	miRNA	hsa-miR-3615	MIMAT0017994	UCUCUCGGCUCCUCGCGGCUC	0	0	5	0	0	5	0	0	100	0	0
chr17	73402158	73402177	+	miRNA	hsa-miR-3678-5p	MIMAT0018102	UCCGUACAAACUCUGCUGUG	0	0	0	0	0	0	#DIV/0!	#DIV/0!	#DIV/0!	#DIV/0!	#DIV/0!
chr17	73402218	73402239	+	miRNA	hsa-miR-3678-3p	MIMAT0018103	CUGCAGAGUUUGUACGGACCGG	0	0	0	0	0	0	#DIV/0!	#DIV/0!	#DIV/0!	#DIV/0!	#DIV/0!
chr17	73494634	73494655	+	miRNA	hsa-miR-6785-5p	MIMAT0027470	UGGGAGGGCGUGGAUGAUGGUG	0	0	0	0	0	0	#DIV/0!	#DIV/0!	#DIV/0!	#DIV/0!	#DIV/0!
chr17	73494689	73494709	+	miRNA	hsa-miR-6785-3p	MIMAT0027471	ACAUCGCCCCACCUUCCCCAG	0	0	0	0	0	0	#DIV/0!	#DIV/0!	#DIV/0!	#DIV/0!	#DIV/0!
chr17	73780648	73780669	-	miRNA	hsa-miR-4738-5p	MIMAT0019866	ACCAGCGCGUUUUCAGUUUCAU	0	0	0	0	0	0	#DIV/0!	#DIV/0!	#DIV/0!	#DIV/0!	#DIV/0!
chr17	73780611	73780632	-	miRNA	hsa-miR-4738-3p	MIMAT0019867	UGAAACUGGAGCGCCUGGAGGA	0	0	0	0	0	0	#DIV/0!	#DIV/0!	#DIV/0!	#DIV/0!	#DIV/0!
chr17	74094131	74094152	-	miRNA	hsa-miR-6868-5p	MIMAT0027636	ACUGGCAGAACACUGAAGCAGC	0	0	0	0	0	0	#DIV/0!	#DIV/0!	#DIV/0!	#DIV/0!	#DIV/0!
chr17	74094100	74094120	-	miRNA	hsa-miR-6868-3p	MIMAT0027637	UUCCUUCUGUUGUCUGUGCAG	0	0	0	0	0	0	#DIV/0!	#DIV/0!	#DIV/0!	#DIV/0!	#DIV/0!
chr17	74732548	74732570	-	miRNA	hsa-miR-636	MIMAT0003306	UGUGCUUGCUCGUCCCGCCCGCA	0	0	1	0	0	1	0	0	100	0	0
chr17	75085510	75085531	+	miRNA	hsa-miR-6516-5p	MIMAT0030417	UUUGCAGUAACAGGUGUGAGCA	0	0	4	1	0	5	0	0	80	20	0
chr17	75085551	75085572	+	miRNA	hsa-miR-6516-3p	MIMAT0030418	AUCAUGUAUGAUACUGCAAACA	0	1	0	0	0	1	0	100	0	0	0
chr17	75393110	75393126	-	miRNA	hsa-miR-4316	MIMAT0016867	GGUGAGGCUAGCUGGUG	0	0	0	0	0	0	#DIV/0!	#DIV/0!	#DIV/0!	#DIV/0!	#DIV/0!
chr17	77681025	77681049	-	miRNA	hsa-miR-4739	MIMAT0019868	AAGGGAGGAGGAGCGGAGGGGCCCU	0	0	0	0	0	0	#DIV/0!	#DIV/0!	#DIV/0!	#DIV/0!	#DIV/0!
chr17	78072630	78072649	+	miRNA	hsa-miR-1268b	MIMAT0018925	CGGGCGUGGUGGUGGGGGUG	0	0	0	0	0	0	#DIV/0!	#DIV/0!	#DIV/0!	#DIV/0!	#DIV/0!
chr17	78393227	78393249	+	miRNA	hsa-miR-4730	MIMAT0019852	CUGGCGGAGCCCAUUCCAUGCCA	0	0	0	0	0	0	#DIV/0!	#DIV/0!	#DIV/0!	#DIV/0!	#DIV/0!
chr17	79099091	79099113	-	miRNA	hsa-miR-657	MIMAT0003335	GGCAGGUUCUCACCCUCUCUAGG	0	0	0	0	0	0	#DIV/0!	#DIV/0!	#DIV/0!	#DIV/0!	#DIV/0!
chr17	79099686	79099708	+	miRNA	hsa-miR-3065-5p	MIMAT0015066	UCAACAAAAUCACUGAUGCUGGA	0	0	0	0	0	0	#DIV/0!	#DIV/0!	#DIV/0!	#DIV/0!	#DIV/0!
chr17	79099726	79099748	+	miRNA	hsa-miR-3065-3p	MIMAT0015378	UCAGCACCAGGAUAUUGUUGGAG	0	0	9	0	1	10	0	0	90	0	10
chr17	79099723	79099744	-	miRNA	hsa-miR-338-5p	MIMAT0004701	AACAAUAUCCUGGUGCUGAGUG	22	1	868	0	0	891	2.46914	0.112233	97.4186	0	0
chr17	79099687	79099708	-	miRNA	hsa-miR-338-3p	MIMAT0000763	UCCAGCAUCAGUGAUUUUGUUG	1	5	12734	68	0	12808	0.00780762	0.0390381	99.4222	0.530918	0
chr17	79107065	79107085	-	miRNA	hsa-miR-1250-5p	MIMAT0005902	ACGGUGCUGGAUGUGGCCUUU	0	0	14	0	0	14	0	0	100	0	0
chr17	79107028	79107046	-	miRNA	hsa-miR-1250-3p	MIMAT0026740	ACAUUUUCCAGCCCAUUCA	0	0	0	0	0	0	#DIV/0!	#DIV/0!	#DIV/0!	#DIV/0!	#DIV/0!
chr17	79374553	79374574	-	miRNA	hsa-miR-4740-5p	MIMAT0019869	AGGACUGAUCCUCUCGGGCAGG	0	0	0	0	0	0	#DIV/0!	#DIV/0!	#DIV/0!	#DIV/0!	#DIV/0!
chr17	79374516	79374537	-	miRNA	hsa-miR-4740-3p	MIMAT0019870	GCCCGAGAGGAUCCGUCCCUGC	0	0	0	0	0	0	#DIV/0!	#DIV/0!	#DIV/0!	#DIV/0!	#DIV/0!
chr17	79418178	79418199	-	miRNA	hsa-miR-3186-5p	MIMAT0015067	CAGGCGUCUGUCUACGUGGCUU	0	0	0	0	0	0	#DIV/0!	#DIV/0!	#DIV/0!	#DIV/0!	#DIV/0!
chr17	79418142	79418162	-	miRNA	hsa-miR-3186-3p	MIMAT0015068	UCACGCGGAGAGAUGGCUUUG	0	0	0	0	0	0	#DIV/0!	#DIV/0!	#DIV/0!	#DIV/0!	#DIV/0!
chr17	79660839	79660859	+	miRNA	hsa-miR-6786-5p	MIMAT0027472	GCGGUGGGGCCGGAGGGGCGU	0	0	0	0	0	0	#DIV/0!	#DIV/0!	#DIV/0!	#DIV/0!	#DIV/0!
chr17	79660874	79660896	+	miRNA	hsa-miR-6786-3p	MIMAT0027473	UGACGCCCCUUCUGAUUCUGCCU	0	0	0	0	0	0	#DIV/0!	#DIV/0!	#DIV/0!	#DIV/0!	#DIV/0!
chr17	80194549	80194570	+	miRNA	hsa-miR-6787-5p	MIMAT0027474	UGGCGGGGGUAGAGCUGGCUGC	0	0	0	0	0	0	#DIV/0!	#DIV/0!	#DIV/0!	#DIV/0!	#DIV/0!
chr17	80194583	80194604	+	miRNA	hsa-miR-6787-3p	MIMAT0027475	UCUCAGCUGCUGCCCUCUCCAG	0	0	0	0	0	0	#DIV/0!	#DIV/0!	#DIV/0!	#DIV/0!	#DIV/0!
chr17	80626157	80626177	-	miRNA	hsa-miR-4525	MIMAT0019064	GGGGGGAUGUGCAUGCUGGUU	0	0	0	0	0	0	#DIV/0!	#DIV/0!	#DIV/0!	#DIV/0!	#DIV/0!
chr18	112266	112288	-	miRNA	hsa-miR-8078	MIMAT0031005	GGUCUAGGCCCGGUGAGAGACUC	0	0	0	0	0	0	#DIV/0!	#DIV/0!	#DIV/0!	#DIV/0!	#DIV/0!
chr18	3885363	3885383	+	miRNA	hsa-miR-6718-5p	MIMAT0025849	UAGUGGUCAGAGGGCUUAUGA	0	0	0	0	0	0	#DIV/0!	#DIV/0!	#DIV/0!	#DIV/0!	#DIV/0!
chr18	5840701	5840724	+	miRNA	hsa-miR-3976	MIMAT0019361	UAUAGAGAGCAGGAAGAUUAAUGU	0	0	0	0	0	0	#DIV/0!	#DIV/0!	#DIV/0!	#DIV/0!	#DIV/0!
chr18	6374398	6374414	-	miRNA	hsa-miR-4317	MIMAT0016872	ACAUUGCCAGGGAGUUU	0	0	0	0	0	0	#DIV/0!	#DIV/0!	#DIV/0!	#DIV/0!	#DIV/0!
chr18	10759622	10759642	-	miRNA	hsa-miR-6788-5p	MIMAT0027476	CUGGGAGAAGAGUGGUGAAGA	0	0	0	0	0	0	#DIV/0!	#DIV/0!	#DIV/0!	#DIV/0!	#DIV/0!
chr18	10759582	10759603	-	miRNA	hsa-miR-6788-3p	MIMAT0027477	UUCGCCACUUCCCUCCCUGCAG	0	0	0	0	0	0	#DIV/0!	#DIV/0!	#DIV/0!	#DIV/0!	#DIV/0!
chr18	11654918	11654940	-	miRNA	hsa-miR-7153-5p	MIMAT0028216	UGAGAACUGACAAAUGUGGUAGG	0	0	0	0	0	0	#DIV/0!	#DIV/0!	#DIV/0!	#DIV/0!	#DIV/0!
chr18	11654884	11654901	-	miRNA	hsa-miR-7153-3p	MIMAT0028217	CACCAUGGACGGUUUACC	0	0	0	0	0	0	#DIV/0!	#DIV/0!	#DIV/0!	#DIV/0!	#DIV/0!
chr18	13459992	13460012	+	miRNA	hsa-miR-5190	MIMAT0021121	CCAGUGACUGAGCUGGAGCCA	0	0	0	0	0	0	#DIV/0!	#DIV/0!	#DIV/0!	#DIV/0!	#DIV/0!
chr18	13611166	13611187	+	miRNA	hsa-miR-4526	MIMAT0019065	GCUGACAGCAGGGCUGGCCGCU	0	0	0	0	0	0	#DIV/0!	#DIV/0!	#DIV/0!	#DIV/0!	#DIV/0!
chr18	14830173	14830194	+	miRNA	hsa-miR-3156-5p	MIMAT0015030	AAAGAUCUGGAAGUGGGAGACA	0	0	0	0	0	0	#DIV/0!	#DIV/0!	#DIV/0!	#DIV/0!	#DIV/0!
chr18	14830214	14830234	+	miRNA	hsa-miR-3156-3p	MIMAT0019209	CUCCCACUUCCAGAUCUUUCU	0	0	0	0	0	0	#DIV/0!	#DIV/0!	#DIV/0!	#DIV/0!	#DIV/0!
chr18	19263520	19263539	+	miRNA	hsa-miR-320c	MIMAT0005793	AAAAGCUGGGUUGAGAGGGU	0	2	74	8	1	85	0	2.35294	87.0588	9.41176	1.17647
chr18	19405673	19405694	-	miRNA	hsa-miR-133a-3p	MIMAT0000427	UUUGGUCCCCUUCAACCAGCUG	0	0	72	18	1	91	0	0	79.1209	19.7802	1.0989
chr18	19405710	19405731	-	miRNA	hsa-miR-133a-5p	MIMAT0026478	AGCUGGUAAAAUGGAACCAAAU	0	1	7	0	0	8	0	12.5	87.5	0	0
chr18	19408976	19408997	-	miRNA	hsa-miR-1	MIMAT0000416	UGGAAUGUAAAGAAGUAUGUAU	0	0	417	2	0	419	0	0	99.5227	0.477327	0
chr18	20513370	20513392	+	miRNA	hsa-miR-4741	MIMAT0019871	CGGGCUGUCCGGAGGGGUCGGCU	0	0	0	0	0	0	#DIV/0!	#DIV/0!	#DIV/0!	#DIV/0!	#DIV/0!
chr18	21901680	21901699	+	miRNA	hsa-miR-320c	MIMAT0005793	AAAAGCUGGGUUGAGAGGGU	0	1	59	3	0	63	0	1.5873	93.6508	4.7619	0
chr18	24171469	24171489	-	miRNA	hsa-miR-8057	MIMAT0030984	GUGGCUCUGUAGUAAGAUGGA	0	0	0	0	0	0	#DIV/0!	#DIV/0!	#DIV/0!	#DIV/0!	#DIV/0!
chr18	27878902	27878918	+	miRNA	hsa-miR-302f	MIMAT0005932	UAAUUGCUUCCAUGUUU	0	0	0	0	0	0	#DIV/0!	#DIV/0!	#DIV/0!	#DIV/0!	#DIV/0!
chr18	33171746	33171767	+	miRNA	hsa-miR-3975	MIMAT0019360	UGAGGCUAAUGCACUACUUCAC	0	0	0	0	0	0	#DIV/0!	#DIV/0!	#DIV/0!	#DIV/0!	#DIV/0!
chr18	33484834	33484855	-	miRNA	hsa-miR-187-5p	MIMAT0004561	GGCUACAACACAGGACCCGGGC	0	0	0	0	0	0	#DIV/0!	#DIV/0!	#DIV/0!	#DIV/0!	#DIV/0!
chr18	33484798	33484819	-	miRNA	hsa-miR-187-3p	MIMAT0000262	UCGUGUCUUGUGUUGCAGCCGG	0	0	29	1	1	31	0	0	93.5484	3.22581	3.22581
chr18	33514051	33514073	-	miRNA	hsa-miR-3929	MIMAT0018206	GAGGCUGAUGUGAGUAGACCACU	0	0	0	0	0	0	#DIV/0!	#DIV/0!	#DIV/0!	#DIV/0!	#DIV/0!
chr18	35237152	35237168	+	miRNA	hsa-miR-4318	MIMAT0016869	CACUGUGGGUACAUGCU	0	0	0	0	0	0	#DIV/0!	#DIV/0!	#DIV/0!	#DIV/0!	#DIV/0!
chr18	37202117	37202136	-	miRNA	hsa-miR-924	MIMAT0004974	AGAGUCUUGUGAUGUCUUGC	0	0	0	0	0	0	#DIV/0!	#DIV/0!	#DIV/0!	#DIV/0!	#DIV/0!
chr18	37256720	37256741	-	miRNA	hsa-miR-5583-5p	MIMAT0022281	AAACUAAUAUACCCAUAUUCUG	0	0	0	0	0	0	#DIV/0!	#DIV/0!	#DIV/0!	#DIV/0!	#DIV/0!
chr18	37256683	37256704	-	miRNA	hsa-miR-5583-3p	MIMAT0022282	GAAUAUGGGUAUAUUAGUUUGG	0	0	0	0	0	0	#DIV/0!	#DIV/0!	#DIV/0!	#DIV/0!	#DIV/0!
chr18	37256685	37256706	+	miRNA	hsa-miR-5583-5p	MIMAT0022281	AAACUAAUAUACCCAUAUUCUG	0	0	0	0	0	0	#DIV/0!	#DIV/0!	#DIV/0!	#DIV/0!	#DIV/0!
chr18	37256722	37256743	+	miRNA	hsa-miR-5583-3p	MIMAT0022282	GAAUAUGGGUAUAUUAGUUUGG	0	0	0	0	0	0	#DIV/0!	#DIV/0!	#DIV/0!	#DIV/0!	#DIV/0!
chr18	42550105	42550121	-	miRNA	hsa-miR-4319	MIMAT0016870	UCCCUGAGCAAAGCCAC	0	0	44	0	0	44	0	0	100	0	0
chr18	44906874	44906895	+	miRNA	hsa-miR-4527	MIMAT0019066	UGGUCUGCAAAGAGAUGACUGU	0	0	0	0	0	0	#DIV/0!	#DIV/0!	#DIV/0!	#DIV/0!	#DIV/0!
chr18	46196973	46196995	+	miRNA	hsa-miR-4743-5p	MIMAT0019874	UGGCCGGAUGGGACAGGAGGCAU	0	0	0	0	0	0	#DIV/0!	#DIV/0!	#DIV/0!	#DIV/0!	#DIV/0!
chr18	46197019	46197039	+	miRNA	hsa-miR-4743-3p	MIMAT0022978	UUUCUGUCUUUUCUGGUCCAG	0	0	0	0	0	0	#DIV/0!	#DIV/0!	#DIV/0!	#DIV/0!	#DIV/0!
chr18	46576107	46576129	-	miRNA	hsa-miR-4744	MIMAT0019875	UCUAAAGACUAGACUUCGCUAUG	0	0	0	0	0	0	#DIV/0!	#DIV/0!	#DIV/0!	#DIV/0!	#DIV/0!
chr18	47013772	47013792	+	miRNA	hsa-miR-1539	MIMAT0007401	UCCUGCGCGUCCCAGAUGCCC	0	0	0	0	0	0	#DIV/0!	#DIV/0!	#DIV/0!	#DIV/0!	#DIV/0!
chr18	47652879	47652896	-	miRNA	hsa-miR-4320	MIMAT0016871	GGGAUUCUGUAGCUUCCU	0	0	1	0	0	1	0	0	100	0	0
chr18	50763526	50763547	+	miRNA	hsa-miR-4528	MIMAT0019067	UCAUUAUAUGUAUGAUCUGGAC	0	0	0	0	0	0	#DIV/0!	#DIV/0!	#DIV/0!	#DIV/0!	#DIV/0!
chr18	53146457	53146478	+	miRNA	hsa-miR-4529-5p	MIMAT0019236	AGGCCAUCAGCAGUCCAAUGAA	0	0	0	0	0	0	#DIV/0!	#DIV/0!	#DIV/0!	#DIV/0!	#DIV/0!
chr18	53146501	53146521	+	miRNA	hsa-miR-4529-3p	MIMAT0019068	AUUGGACUGCUGAUGGCCCGU	0	0	0	0	0	0	#DIV/0!	#DIV/0!	#DIV/0!	#DIV/0!	#DIV/0!
chr18	56118320	56118341	+	miRNA	hsa-miR-122-5p	MIMAT0000421	UGGAGUGUGACAAUGGUGUUUG	0	0	9	3	1	13	0	0	69.2308	23.0769	7.69231
chr18	56118356	56118377	+	miRNA	hsa-miR-122-3p	MIMAT0004590	AACGCCAUUAUCACACUAAAUA	0	2	2	0	0	4	0	50	50	0	0
chr18	56118353	56118375	-	miRNA	hsa-miR-3591-5p	MIMAT0019876	UUUAGUGUGAUAAUGGCGUUUGA	0	0	0	0	0	0	#DIV/0!	#DIV/0!	#DIV/0!	#DIV/0!	#DIV/0!
chr18	56118319	56118340	-	miRNA	hsa-miR-3591-3p	MIMAT0019877	AAACACCAUUGUCACACUCCAC	0	0	0	1	0	1	0	0	0	100	0
chr18	64748844	64748864	+	miRNA	hsa-miR-5011-5p	MIMAT0021045	UAUAUAUACAGCCAUGCACUC	0	0	0	0	0	0	#DIV/0!	#DIV/0!	#DIV/0!	#DIV/0!	#DIV/0!
chr18	64748882	64748903	+	miRNA	hsa-miR-5011-3p	MIMAT0021046	GUGCAUGGCUGUAUAUAUAACA	0	0	0	0	0	0	#DIV/0!	#DIV/0!	#DIV/0!	#DIV/0!	#DIV/0!
chr18	70520600	70520617	-	miRNA	hsa-miR-548av-5p	MIMAT0022303	AAAAGUACUUGCGGAUUU	0	0	1	0	0	1	0	0	100	0	0
chr18	70520556	70520575	-	miRNA	hsa-miR-548av-3p	MIMAT0022304	AAAACUGCAGUUACUUUUGC	0	0	0	0	0	0	#DIV/0!	#DIV/0!	#DIV/0!	#DIV/0!	#DIV/0!
chr19	72045	72065	+	miRNA	hsa-miR-1302	MIMAT0005890	UUGGGACAUACUUAUGCUAAA	0	0	0	0	0	0	#DIV/0!	#DIV/0!	#DIV/0!	#DIV/0!	#DIV/0!
chr19	804941	804963	+	miRNA	hsa-miR-4745-5p	MIMAT0019878	UGAGUGGGGCUCCCGGGACGGCG	0	0	0	0	0	0	#DIV/0!	#DIV/0!	#DIV/0!	#DIV/0!	#DIV/0!
chr19	804977	804999	+	miRNA	hsa-miR-4745-3p	MIMAT0019879	UGGCCCGGCGACGUCUCACGGUC	0	0	0	0	0	0	#DIV/0!	#DIV/0!	#DIV/0!	#DIV/0!	#DIV/0!
chr19	813627	813646	+	miRNA	hsa-miR-3187-3p	MIMAT0015069	UUGGCCAUGGGGCUGCGCGG	0	0	0	0	0	0	#DIV/0!	#DIV/0!	#DIV/0!	#DIV/0!	#DIV/0!
chr19	813590	813612	+	miRNA	hsa-miR-3187-5p	MIMAT0019216	CCUGGGCAGCGUGUGGCUGAAGG	0	0	0	0	0	0	#DIV/0!	#DIV/0!	#DIV/0!	#DIV/0!	#DIV/0!
chr19	1816202	1816222	-	miRNA	hsa-miR-1909-5p	MIMAT0007882	UGAGUGCCGGUGCCUGCCCUG	0	1	0	0	0	1	0	100	0	0	0
chr19	1816168	1816189	-	miRNA	hsa-miR-1909-3p	MIMAT0007883	CGCAGGGGCCGGGUGCUCACCG	0	1	0	0	0	1	0	100	0	0	0
chr19	2234061	2234080	-	miRNA	hsa-miR-1227-3p	MIMAT0005580	CGUGCCACCCUUUUCCCCAG	0	0	5	0	0	5	0	0	100	0	0
chr19	2234132	2234148	-	miRNA	hsa-miR-1227-5p	MIMAT0022941	GUGGGGCCAGGCGGUGG	0	0	0	0	0	0	#DIV/0!	#DIV/0!	#DIV/0!	#DIV/0!	#DIV/0!
chr19	2235898	2235921	-	miRNA	hsa-miR-6789-5p	MIMAT0027478	GUAGGGGCGUCCCGGGCGCGCGGG	0	0	0	0	0	0	#DIV/0!	#DIV/0!	#DIV/0!	#DIV/0!	#DIV/0!
chr19	2235828	2235848	-	miRNA	hsa-miR-6789-3p	MIMAT0027479	CGGCGCCCGUGUCUCCUCCAG	0	0	0	0	0	0	#DIV/0!	#DIV/0!	#DIV/0!	#DIV/0!	#DIV/0!
chr19	2250687	2250707	+	miRNA	hsa-miR-4321	MIMAT0016874	UUAGCGGUGGACCGCCCUGCG	0	0	0	0	0	0	#DIV/0!	#DIV/0!	#DIV/0!	#DIV/0!	#DIV/0!
chr19	2434978	2434998	-	miRNA	hsa-miR-7108-5p	MIMAT0028113	GUGUGGCCGGCAGGCGGGUGG	0	0	0	0	0	0	#DIV/0!	#DIV/0!	#DIV/0!	#DIV/0!	#DIV/0!
chr19	2434912	2434931	-	miRNA	hsa-miR-7108-3p	MIMAT0028114	ACCCGCCCGUCUCCCCACAG	0	0	0	0	0	0	#DIV/0!	#DIV/0!	#DIV/0!	#DIV/0!	#DIV/0!
chr19	2630721	2630741	+	miRNA	hsa-miR-7850-5p	MIMAT0030425	GUUUGGACAUAGUGUGGCUGG	0	0	0	0	0	0	#DIV/0!	#DIV/0!	#DIV/0!	#DIV/0!	#DIV/0!
chr19	3961427	3961450	-	miRNA	hsa-miR-637	MIMAT0003307	ACUGGGGGCUUUCGGGCUCUGCGU	0	0	0	0	0	0	#DIV/0!	#DIV/0!	#DIV/0!	#DIV/0!	#DIV/0!
chr19	4445984	4446006	+	miRNA	hsa-miR-4746-5p	MIMAT0019880	CCGGUCCCAGGAGAACCUGCAGA	0	0	0	0	0	0	#DIV/0!	#DIV/0!	#DIV/0!	#DIV/0!	#DIV/0!
chr19	4446018	4446038	+	miRNA	hsa-miR-4746-3p	MIMAT0019881	AGCGGUGCUCCUGCGGGCCGA	0	0	0	0	0	0	#DIV/0!	#DIV/0!	#DIV/0!	#DIV/0!	#DIV/0!
chr19	4770712	4770734	+	miRNA	hsa-miR-7-5p	MIMAT0000252	UGGAAGACUAGUGAUUUUGUUGU	1	0	523	3	0	527	0.189753	0	99.241	0.56926	0
chr19	4932699	4932720	+	miRNA	hsa-miR-4747-5p	MIMAT0019882	AGGGAAGGAGGCUUGGUCUUAG	0	0	0	0	0	0	#DIV/0!	#DIV/0!	#DIV/0!	#DIV/0!	#DIV/0!
chr19	4932731	4932752	+	miRNA	hsa-miR-4747-3p	MIMAT0019883	AAGGCCCGGGCUUUCCUCCCAG	0	0	0	0	0	0	#DIV/0!	#DIV/0!	#DIV/0!	#DIV/0!	#DIV/0!
chr19	6389685	6389709	-	miRNA	hsa-miR-6885-5p	MIMAT0027670	AGGGGGGCACUGCGCAAGCAAAGCC	0	0	0	0	0	0	#DIV/0!	#DIV/0!	#DIV/0!	#DIV/0!	#DIV/0!
chr19	6389649	6389669	-	miRNA	hsa-miR-6885-3p	MIMAT0027671	CUUUGCUUCCUGCUCCCCUAG	0	0	2	0	0	2	0	0	100	0	0
chr19	6392972	6392994	-	miRNA	hsa-miR-6790-5p	MIMAT0027480	GUGAGUGUGGAUUUGGCGGGGUU	0	0	0	0	0	0	#DIV/0!	#DIV/0!	#DIV/0!	#DIV/0!	#DIV/0!
chr19	6392936	6392956	-	miRNA	hsa-miR-6790-3p	MIMAT0027481	CGACCUCGGCGACCCCUCACU	0	0	0	0	0	0	#DIV/0!	#DIV/0!	#DIV/0!	#DIV/0!	#DIV/0!
chr19	6416445	6416466	-	miRNA	hsa-miR-3940-3p	MIMAT0018356	CAGCCCGGAUCCCAGCCCACUU	0	0	3	0	0	3	0	0	100	0	0
chr19	6416481	6416500	-	miRNA	hsa-miR-3940-5p	MIMAT0019229	GUGGGUUGGGGCGGGCUCUG	0	0	0	0	0	0	#DIV/0!	#DIV/0!	#DIV/0!	#DIV/0!	#DIV/0!
chr19	6736763	6736784	-	miRNA	hsa-miR-6791-5p	MIMAT0027482	CCCCUGGGGCUGGGCAGGCGGA	0	0	0	0	0	0	#DIV/0!	#DIV/0!	#DIV/0!	#DIV/0!	#DIV/0!
chr19	6736723	6736743	-	miRNA	hsa-miR-6791-3p	MIMAT0027483	UGCCUCCUUGGUCUCCGGCAG	0	0	0	0	0	0	#DIV/0!	#DIV/0!	#DIV/0!	#DIV/0!	#DIV/0!
chr19	7682325	7682345	+	miRNA	hsa-miR-6792-5p	MIMAT0027484	GUAAGCAGGGGCUCUGGGUGA	0	0	0	0	0	0	#DIV/0!	#DIV/0!	#DIV/0!	#DIV/0!	#DIV/0!
chr19	7682366	7682387	+	miRNA	hsa-miR-6792-3p	MIMAT0027485	CUCCUCCACAGCCCCUGCUCAU	0	0	0	0	0	0	#DIV/0!	#DIV/0!	#DIV/0!	#DIV/0!	#DIV/0!
chr19	8454224	8454244	-	miRNA	hsa-miR-4999-5p	MIMAT0021017	UGCUGUAUUGUCAGGUAGUGA	0	0	0	0	0	0	#DIV/0!	#DIV/0!	#DIV/0!	#DIV/0!	#DIV/0!
chr19	8454195	8454214	-	miRNA	hsa-miR-4999-3p	MIMAT0021018	UCACUACCUGACAAUACAGU	0	0	3	0	1	4	0	0	75	0	25
chr19	10149030	10149050	+	miRNA	hsa-miR-5589-5p	MIMAT0022297	GGCUGGGUGCUCUUGUGCAGU	0	0	0	0	0	0	#DIV/0!	#DIV/0!	#DIV/0!	#DIV/0!	#DIV/0!
chr19	10149067	10149089	+	miRNA	hsa-miR-5589-3p	MIMAT0022298	UGCACAUGGCAACCUAGCUCCCA	0	0	0	0	0	0	#DIV/0!	#DIV/0!	#DIV/0!	#DIV/0!	#DIV/0!
chr19	10341131	10341151	+	miRNA	hsa-miR-4322	MIMAT0016873	CUGUGGGCUCAGCGCGUGGGG	0	0	0	0	0	0	#DIV/0!	#DIV/0!	#DIV/0!	#DIV/0!	#DIV/0!
chr19	10514181	10514201	-	miRNA	hsa-miR-1181	MIMAT0005826	CCGUCGCCGCCACCCGAGCCG	0	0	0	0	0	0	#DIV/0!	#DIV/0!	#DIV/0!	#DIV/0!	#DIV/0!
chr19	10662859	10662878	+	miRNA	hsa-miR-1238-3p	MIMAT0005593	CUUCCUCGUCUGUCUGCCCC	0	0	0	0	0	0	#DIV/0!	#DIV/0!	#DIV/0!	#DIV/0!	#DIV/0!
chr19	10662798	10662820	+	miRNA	hsa-miR-1238-5p	MIMAT0022947	GUGAGUGGGAGCCCCAGUGUGUG	0	0	0	0	0	0	#DIV/0!	#DIV/0!	#DIV/0!	#DIV/0!	#DIV/0!
chr19	10829095	10829119	+	miRNA	hsa-miR-638	MIMAT0003308	AGGGAUCGCGGGCGGGUGGCGGCCU	0	0	0	0	0	0	#DIV/0!	#DIV/0!	#DIV/0!	#DIV/0!	#DIV/0!
chr19	10890939	10890959	+	miRNA	hsa-miR-4748	MIMAT0019884	GAGGUUUGGGGAGGAUUUGCU	0	0	0	0	0	0	#DIV/0!	#DIV/0!	#DIV/0!	#DIV/0!	#DIV/0!
chr19	10928145	10928167	-	miRNA	hsa-miR-199a-5p	MIMAT0000231	CCCAGUGUUCAGACUACCUGUUC	0	0	230	0	0	230	0	0	100	0	0
chr19	10928105	10928126	-	miRNA	hsa-miR-199a-3p	MIMAT0000232	ACAGUAGUCUGCACAUUGGUUA	0	41	219	12	0	272	0	15.0735	80.5147	4.41176	0
chr19	10939654	10939675	+	miRNA	hsa-miR-6793-5p	MIMAT0027486	UGUGGGUUCUGGGUUGGGGUGA	0	0	0	0	0	0	#DIV/0!	#DIV/0!	#DIV/0!	#DIV/0!	#DIV/0!
chr19	10939692	10939711	+	miRNA	hsa-miR-6793-3p	MIMAT0027487	UCCCCAACCCCUGCCCGCAG	0	0	3	0	0	3	0	0	100	0	0
chr19	11224155	11224175	+	miRNA	hsa-miR-6886-5p	MIMAT0027672	CCCGCAGGUGAGAUGAGGGCU	0	0	1	0	0	1	0	0	100	0	0
chr19	11224187	11224207	+	miRNA	hsa-miR-6886-3p	MIMAT0027673	UGCCCUUCUCUCCUCCUGCCU	0	0	0	0	0	0	#DIV/0!	#DIV/0!	#DIV/0!	#DIV/0!	#DIV/0!
chr19	11606359	11606382	-	miRNA	hsa-miR-7974	MIMAT0031177	AGGCUGUGAUGCUCUCCUGAGCCC	0	0	0	0	0	0	#DIV/0!	#DIV/0!	#DIV/0!	#DIV/0!	#DIV/0!
chr19	12897946	12897965	+	miRNA	hsa-miR-5684	MIMAT0022473	AACUCUAGCCUGAGCAACAG	0	0	0	0	0	0	#DIV/0!	#DIV/0!	#DIV/0!	#DIV/0!	#DIV/0!
chr19	12963079	12963098	+	miRNA	hsa-miR-6794-5p	MIMAT0027488	CAGGGGGACUGGGGGUGAGC	0	0	0	0	0	0	#DIV/0!	#DIV/0!	#DIV/0!	#DIV/0!	#DIV/0!
chr19	12963120	12963139	+	miRNA	hsa-miR-6794-3p	MIMAT0027489	CUCACUCUCAGUCCCUCCCU	3	0	0	0	0	3	100	0	0	0	0
chr19	13031187	13031208	+	miRNA	hsa-miR-5695	MIMAT0022488	ACUCCAAGAAGAAUCUAGACAG	0	0	0	0	0	0	#DIV/0!	#DIV/0!	#DIV/0!	#DIV/0!	#DIV/0!
chr19	13051300	13051320	+	miRNA	hsa-miR-6515-5p	MIMAT0025486	UUGGAGGGUGUGGAAGACAUC	0	0	0	0	0	0	#DIV/0!	#DIV/0!	#DIV/0!	#DIV/0!	#DIV/0!
chr19	13051335	13051354	+	miRNA	hsa-miR-6515-3p	MIMAT0025487	UCUCUUCAUCUACCCCCCAG	0	0	0	0	0	0	#DIV/0!	#DIV/0!	#DIV/0!	#DIV/0!	#DIV/0!
chr19	13947103	13947124	-	miRNA	hsa-miR-24-3p	MIMAT0000080	UGGCUCAGUUCAGCAGGAACAG	0	14	30958	402	164	31538	0	0.0443909	98.1609	1.27465	0.520008
chr19	13947140	13947161	-	miRNA	hsa-miR-24-2-5p	MIMAT0004497	UGCCUACUGAGCUGAAACACAG	0	48	5	0	0	53	0	90.566	9.43396	0	0
chr19	13947301	13947322	-	miRNA	hsa-miR-27a-5p	MIMAT0004501	AGGGCUUAGCUGCUUGUGAGCA	0	0	0	0	0	0	#DIV/0!	#DIV/0!	#DIV/0!	#DIV/0!	#DIV/0!
chr19	13947261	13947281	-	miRNA	hsa-miR-27a-3p	MIMAT0000084	UUCACAGUGGCUAAGUUCCGC	0	3	1915	29	0	1947	0	0.154083	98.3564	1.48947	0
chr19	13947444	13947465	-	miRNA	hsa-miR-23a-5p	MIMAT0004496	GGGGUUCCUGGGGAUGGGAUUU	0	0	1	0	0	1	0	0	100	0	0
chr19	13947409	13947429	-	miRNA	hsa-miR-23a-3p	MIMAT0000078	AUCACAUUGCCAGGGAUUUCC	0	48	4395	46	6	4495	0	1.06785	97.7753	1.02336	0.133482
chr19	13985539	13985560	+	miRNA	hsa-miR-181c-5p	MIMAT0000258	AACAUUCAACCUGUCGGUGAGU	0	0	313	1	1	315	0	0	99.3651	0.31746	0.31746
chr19	13985577	13985598	+	miRNA	hsa-miR-181c-3p	MIMAT0004559	AACCAUCGACCGUUGAGUGGAC	0	0	5	32	0	37	0	0	13.5135	86.4865	0
chr19	13985724	13985746	+	miRNA	hsa-miR-181d-5p	MIMAT0002821	AACAUUCAUUGUUGUCGGUGGGU	0	0	47	0	0	47	0	0	100	0	0
chr19	13985767	13985787	+	miRNA	hsa-miR-181d-3p	MIMAT0026608	CCACCGGGGGAUGAAUGUCAC	1	1	0	0	0	2	50	50	0	0	0
chr19	14184193	14184212	+	miRNA	hsa-miR-1199-5p	MIMAT0031119	CCUGAGCCCGGGCCGCGCAG	0	0	0	0	0	0	#DIV/0!	#DIV/0!	#DIV/0!	#DIV/0!	#DIV/0!
chr19	14184237	14184257	+	miRNA	hsa-miR-1199-3p	MIMAT0031120	UGCGGCCGGUGCUCAACCUGC	0	0	0	0	0	0	#DIV/0!	#DIV/0!	#DIV/0!	#DIV/0!	#DIV/0!
chr19	14640415	14640437	+	miRNA	hsa-miR-639	MIMAT0003309	AUCGCUGCGGUUGCGAGCGCUGU	0	0	0	0	0	0	#DIV/0!	#DIV/0!	#DIV/0!	#DIV/0!	#DIV/0!
chr19	15290133	15290156	-	miRNA	hsa-miR-6795-5p	MIMAT0027490	UGGGGGGACAGGAUGAGAGGCUGU	0	0	0	0	0	0	#DIV/0!	#DIV/0!	#DIV/0!	#DIV/0!	#DIV/0!
chr19	15290094	15290114	-	miRNA	hsa-miR-6795-3p	MIMAT0027491	ACCCCUCGUUUCUUCCCCCAG	0	0	0	0	0	0	#DIV/0!	#DIV/0!	#DIV/0!	#DIV/0!	#DIV/0!
chr19	15560359	15560379	+	miRNA	hsa-miR-1470	MIMAT0007348	GCCCUCCGCCCGUGCACCCCG	0	0	0	0	0	0	#DIV/0!	#DIV/0!	#DIV/0!	#DIV/0!	#DIV/0!
chr19	18392939	18392961	+	miRNA	hsa-miR-3188	MIMAT0015070	AGAGGCUUUGUGCGGAUACGGGG	0	0	0	0	0	0	#DIV/0!	#DIV/0!	#DIV/0!	#DIV/0!	#DIV/0!
chr19	18497417	18497437	+	miRNA	hsa-miR-3189-3p	MIMAT0015071	CCCUUGGGUCUGAUGGGGUAG	0	0	0	0	0	0	#DIV/0!	#DIV/0!	#DIV/0!	#DIV/0!	#DIV/0!
chr19	18497380	18497404	+	miRNA	hsa-miR-3189-5p	MIMAT0019217	UGCCCCAUCUGUGCCCUGGGUAGGA	0	0	0	0	0	0	#DIV/0!	#DIV/0!	#DIV/0!	#DIV/0!	#DIV/0!
chr19	19545932	19545952	+	miRNA	hsa-miR-640	MIMAT0003310	AUGAUCCAGGAACCUGCCUCU	0	0	0	0	0	0	#DIV/0!	#DIV/0!	#DIV/0!	#DIV/0!	#DIV/0!
chr19	20510129	20510151	-	miRNA	hsa-miR-1270	MIMAT0005924	CUGGAGAUAUGGAAGAGCUGUGU	0	0	1	0	0	1	0	0	100	0	0
chr19	20579288	20579310	-	miRNA	hsa-miR-1270	MIMAT0005924	CUGGAGAUAUGGAAGAGCUGUGU	0	0	1	0	0	1	0	0	100	0	0
chr19	35613609	35613631	+	miRNA	hsa-miR-6887-5p	MIMAT0027674	UGGGGGGACAGAUGGAGAGGACA	0	0	0	0	0	0	#DIV/0!	#DIV/0!	#DIV/0!	#DIV/0!	#DIV/0!
chr19	35613648	35613668	+	miRNA	hsa-miR-6887-3p	MIMAT0027675	UCCCCUCCACUUUCCUCCUAG	0	0	0	0	0	0	#DIV/0!	#DIV/0!	#DIV/0!	#DIV/0!	#DIV/0!
chr19	35836444	35836465	+	miRNA	hsa-miR-5196-5p	MIMAT0021128	AGGGAAGGGGACGAGGGUUGGG	0	0	0	0	0	0	#DIV/0!	#DIV/0!	#DIV/0!	#DIV/0!	#DIV/0!
chr19	35836484	35836504	+	miRNA	hsa-miR-5196-3p	MIMAT0021129	UCAUCCUCGUCUCCCUCCCAG	0	1	1	0	0	2	0	50	50	0	0
chr19	39900269	39900286	-	miRNA	hsa-miR-4530	MIMAT0019069	CCCAGCAGGACGGGAGCG	0	0	0	0	0	0	#DIV/0!	#DIV/0!	#DIV/0!	#DIV/0!	#DIV/0!
chr19	40320366	40320387	-	miRNA	hsa-miR-6719-3p	MIMAT0025850	UCUGACAUCAGUGAUUCUCCUG	0	0	0	0	0	0	#DIV/0!	#DIV/0!	#DIV/0!	#DIV/0!	#DIV/0!
chr19	40788510	40788533	-	miRNA	hsa-miR-641	MIMAT0003311	AAAGACAUAGGAUAGAGUCACCUC	0	0	7	2	0	9	0	0	77.7778	22.2222	0
chr19	40875758	40875780	+	miRNA	hsa-miR-6796-5p	MIMAT0027492	UUGUGGGGUUGGAGAGCUGGCUG	0	0	0	0	0	0	#DIV/0!	#DIV/0!	#DIV/0!	#DIV/0!	#DIV/0!
chr19	40875794	40875814	+	miRNA	hsa-miR-6796-3p	MIMAT0027493	GAAGCUCUCCCCUCCCCGCAG	0	0	3	0	0	3	0	0	100	0	0
chr19	42373702	42373726	+	miRNA	hsa-miR-6797-5p	MIMAT0027494	AGGAGGGAAGGGGCUGAGAACAGGA	0	0	0	0	0	0	#DIV/0!	#DIV/0!	#DIV/0!	#DIV/0!	#DIV/0!
chr19	42373745	42373766	+	miRNA	hsa-miR-6797-3p	MIMAT0027495	UGCAUGACCCUUCCCUCCCCAC	0	0	1	0	0	1	0	0	100	0	0
chr19	42637607	42637624	-	miRNA	hsa-miR-4323	MIMAT0016875	CAGCCCCACAGCCUCAGA	0	0	0	0	0	0	#DIV/0!	#DIV/0!	#DIV/0!	#DIV/0!	#DIV/0!
chr19	42855326	42855347	+	miRNA	hsa-miR-8077	MIMAT0031004	GGCUGAGUGGGGUUCUGACUCC	0	0	0	0	0	0	#DIV/0!	#DIV/0!	#DIV/0!	#DIV/0!	#DIV/0!
chr19	45156959	45156975	-	miRNA	hsa-miR-4531	MIMAT0019070	AUGGAGAAGGCUUCUGA	0	0	0	0	0	0	#DIV/0!	#DIV/0!	#DIV/0!	#DIV/0!	#DIV/0!
chr19	45261924	45261944	+	miRNA	hsa-miR-8085	MIMAT0031012	UGGGAGAGAGGACUGUGAGGC	0	0	0	0	0	0	#DIV/0!	#DIV/0!	#DIV/0!	#DIV/0!	#DIV/0!
chr19	45939912	45939931	+	miRNA	hsa-miR-6088	MIMAT0023713	AGAGAUGAAGCGGGGGGGCG	0	0	0	0	0	0	#DIV/0!	#DIV/0!	#DIV/0!	#DIV/0!	#DIV/0!
chr19	46142307	46142328	-	miRNA	hsa-miR-330-5p	MIMAT0004693	UCUCUGGGCCUGUGUCUUAGGC	0	0	24	0	0	24	0	0	100	0	0
chr19	46142267	46142289	-	miRNA	hsa-miR-330-3p	MIMAT0000751	GCAAAGCACACGGCCUGCAGAGA	0	0	41	20	6	67	0	0	61.194	29.8507	8.95522
chr19	46178201	46178222	+	miRNA	hsa-miR-642a-5p	MIMAT0003312	GUCCCUCUCCAAAUGUGUCUUG	0	0	16	0	0	16	0	0	100	0	0
chr19	46178236	46178257	+	miRNA	hsa-miR-642a-3p	MIMAT0020924	AGACACAUUUGGAGAGGGAACC	0	0	2	1	0	3	0	0	66.6667	33.3333	0
chr19	46178199	46178220	-	miRNA	hsa-miR-642b-3p	MIMAT0018444	AGACACAUUUGGAGAGGGACCC	0	0	1	0	0	1	0	0	100	0	0
chr19	46178236	46178257	-	miRNA	hsa-miR-642b-5p	MIMAT0022736	GGUUCCCUCUCCAAAUGUGUCU	0	0	0	0	5	5	0	0	0	0	100
chr19	46522219	46522240	+	miRNA	hsa-miR-769-5p	MIMAT0003886	UGAGACCUCUGGGUUCUGAGCU	0	3	202	1	0	206	0	1.45631	98.0583	0.485437	0
chr19	46522258	46522280	+	miRNA	hsa-miR-769-3p	MIMAT0003887	CUGGGAUCUCCGGGGUCUUGGUU	0	0	55	28	1	84	0	0	65.4762	33.3333	1.19048
chr19	47212551	47212568	-	miRNA	hsa-miR-320e	MIMAT0015072	AAAGCUGGGUUGAGAAGG	3	20	1	1	0	25	12	80	4	4	0
chr19	47730212	47730231	+	miRNA	hsa-miR-3190-5p	MIMAT0015073	UCUGGCCAGCUACGUCCCCA	0	0	0	0	0	0	#DIV/0!	#DIV/0!	#DIV/0!	#DIV/0!	#DIV/0!
chr19	47730245	47730267	+	miRNA	hsa-miR-3190-3p	MIMAT0022839	UGUGGAAGGUAGACGGCCAGAGA	0	0	0	0	0	0	#DIV/0!	#DIV/0!	#DIV/0!	#DIV/0!	#DIV/0!
chr19	47730209	47730231	-	miRNA	hsa-miR-3191-3p	MIMAT0015075	UGGGGACGUAGCUGGCCAGACAG	0	0	0	0	0	0	#DIV/0!	#DIV/0!	#DIV/0!	#DIV/0!	#DIV/0!
chr19	47730247	47730268	-	miRNA	hsa-miR-3191-5p	MIMAT0022732	CUCUCUGGCCGUCUACCUUCCA	0	0	0	0	1	1	0	0	0	0	100
chr19	49513168	49513190	+	miRNA	hsa-miR-6798-5p	MIMAT0027496	CCAGGGGGAUGGGCGAGCUUGGG	0	0	0	0	0	0	#DIV/0!	#DIV/0!	#DIV/0!	#DIV/0!	#DIV/0!
chr19	49513209	49513229	+	miRNA	hsa-miR-6798-3p	MIMAT0027497	CUACCCCCCAUCCCCCUGUAG	0	0	0	1	0	1	0	0	0	100	0
chr19	49812064	49812083	-	miRNA	hsa-miR-4324	MIMAT0016876	CCCUGAGACCCUAACCUUAA	0	14	1	0	0	15	0	93.3333	6.66667	0	0
chr19	50004089	50004110	-	miRNA	hsa-miR-150-5p	MIMAT0000451	UCUCCCAACCCUUGUACCAGUG	2	0	1277	2	0	1281	0.156128	0	99.6877	0.156128	0
chr19	50004054	50004075	-	miRNA	hsa-miR-150-3p	MIMAT0004610	CUGGUACAGGCCUGGGGGACAG	0	0	0	0	0	0	#DIV/0!	#DIV/0!	#DIV/0!	#DIV/0!	#DIV/0!
chr19	50185379	50185402	+	miRNA	hsa-miR-5088-5p	MIMAT0021080	CAGGGCUCAGGGAUUGGAUGGAGG	0	0	0	0	0	0	#DIV/0!	#DIV/0!	#DIV/0!	#DIV/0!	#DIV/0!
chr19	50185431	50185451	+	miRNA	hsa-miR-5088-3p	MIMAT0027041	UCCCUUCUUCCUGGGCCCUCA	0	0	0	0	0	0	#DIV/0!	#DIV/0!	#DIV/0!	#DIV/0!	#DIV/0!
chr19	50295128	50295147	+	miRNA	hsa-miR-6799-5p	MIMAT0027498	GGGGAGGUGUGCAGGGCUGG	0	0	0	0	0	0	#DIV/0!	#DIV/0!	#DIV/0!	#DIV/0!	#DIV/0!
chr19	50295169	50295191	+	miRNA	hsa-miR-6799-3p	MIMAT0027499	UGCCCUGCAUGGUGUCCCCACAG	0	0	1	0	0	1	0	0	100	0	0
chr19	50335279	50335299	+	miRNA	hsa-miR-6800-5p	MIMAT0027500	GUAGGUGACAGUCAGGGGCGG	0	0	0	0	0	0	#DIV/0!	#DIV/0!	#DIV/0!	#DIV/0!	#DIV/0!
chr19	50335333	50335353	+	miRNA	hsa-miR-6800-3p	MIMAT0027501	CACCUCUCCUGGCAUCGCCCC	0	0	0	0	0	0	#DIV/0!	#DIV/0!	#DIV/0!	#DIV/0!	#DIV/0!
chr19	50357850	50357871	+	miRNA	hsa-miR-4749-5p	MIMAT0019885	UGCGGGGACAGGCCAGGGCAUC	0	0	0	0	0	0	#DIV/0!	#DIV/0!	#DIV/0!	#DIV/0!	#DIV/0!
chr19	50357889	50357908	+	miRNA	hsa-miR-4749-3p	MIMAT0019886	CGCCCCUCCUGCCCCCACAG	0	0	0	0	0	0	#DIV/0!	#DIV/0!	#DIV/0!	#DIV/0!	#DIV/0!
chr19	50391434	50391455	+	miRNA	hsa-miR-4750-5p	MIMAT0019887	CUCGGGCGGAGGUGGUUGAGUG	0	0	0	0	0	0	#DIV/0!	#DIV/0!	#DIV/0!	#DIV/0!	#DIV/0!
chr19	50391466	50391487	+	miRNA	hsa-miR-4750-3p	MIMAT0022979	CCUGACCCACCCCCUCCCGCAG	0	0	0	0	0	0	#DIV/0!	#DIV/0!	#DIV/0!	#DIV/0!	#DIV/0!
chr19	50436330	50436353	+	miRNA	hsa-miR-4751	MIMAT0019888	AGAGGACCCGUAGCUGCUAGAAGG	0	0	0	0	0	0	#DIV/0!	#DIV/0!	#DIV/0!	#DIV/0!	#DIV/0!
chr19	51710195	51710218	-	miRNA	hsa-miR-8074	MIMAT0031001	CUAUGGCGAGACUGGCAUGUACUC	0	0	0	0	0	0	#DIV/0!	#DIV/0!	#DIV/0!	#DIV/0!	#DIV/0!
chr19	52195871	52195892	+	miRNA	hsa-miR-99b-5p	MIMAT0000689	CACCCGUAGAACCGACCUUGCG	0	0	145	3	1	149	0	0	97.3154	2.01342	0.671141
chr19	52195909	52195930	+	miRNA	hsa-miR-99b-3p	MIMAT0004678	CAAGCUCGUGUCUGUGGGUCCG	0	0	71	2	0	73	0	0	97.2603	2.73973	0
chr19	52196046	52196067	+	miRNA	hsa-let-7e-5p	MIMAT0000066	UGAGGUAGGAGGUUGUAUAGUU	1	0	1389	4	0	1394	0.071736	0	99.6413	0.286944	0
chr19	52196091	52196112	+	miRNA	hsa-let-7e-3p	MIMAT0004485	CUAUACGGCCUCCUAGCUUUCC	0	2	42	3	0	47	0	4.25532	89.3617	6.38298	0
chr19	52196521	52196544	+	miRNA	hsa-miR-125a-5p	MIMAT0000443	UCCCUGAGACCCUUUAACCUGUGA	0	7	16864	64	5	16940	0	0.0413223	99.5514	0.377804	0.0295159
chr19	52196559	52196580	+	miRNA	hsa-miR-125a-3p	MIMAT0004602	ACAGGUGAGGUUCUUGGGAGCC	0	0	11	1	0	12	0	0	91.6667	8.33333	0
chr19	52725278	52725300	+	miRNA	hsa-miR-6801-5p	MIMAT0027502	UGGUCAGAGGCAGCAGGAAAUGA	0	0	0	0	0	0	#DIV/0!	#DIV/0!	#DIV/0!	#DIV/0!	#DIV/0!
chr19	52725327	52725346	+	miRNA	hsa-miR-6801-3p	MIMAT0027503	ACCCCUGCCACUCACUGGCC	0	0	0	0	0	0	#DIV/0!	#DIV/0!	#DIV/0!	#DIV/0!	#DIV/0!
chr19	52785110	52785131	+	miRNA	hsa-miR-643	MIMAT0003313	ACUUGUAUGCUAGCUCAGGUAG	1	0	1	0	0	2	50	0	50	0	0
chr19	54169946	54169968	+	miRNA	hsa-miR-512-5p	MIMAT0002822	CACUCAGCCUUGAGGGCACUUUC	0	0	0	0	0	0	#DIV/0!	#DIV/0!	#DIV/0!	#DIV/0!	#DIV/0!
chr19	54169983	54170004	+	miRNA	hsa-miR-512-3p	MIMAT0002823	AAGUGCUGUCAUAGCUGAGGUC	0	0	0	0	0	0	#DIV/0!	#DIV/0!	#DIV/0!	#DIV/0!	#DIV/0!
chr19	54172430	54172452	+	miRNA	hsa-miR-512-5p	MIMAT0002822	CACUCAGCCUUGAGGGCACUUUC	0	0	0	0	0	0	#DIV/0!	#DIV/0!	#DIV/0!	#DIV/0!	#DIV/0!
chr19	54172467	54172488	+	miRNA	hsa-miR-512-3p	MIMAT0002823	AAGUGCUGUCAUAGCUGAGGUC	0	0	0	0	0	0	#DIV/0!	#DIV/0!	#DIV/0!	#DIV/0!	#DIV/0!
chr19	54175232	54175253	+	miRNA	hsa-miR-1323	MIMAT0005795	UCAAAACUGAGGGGCAUUUUCU	0	0	0	0	0	0	#DIV/0!	#DIV/0!	#DIV/0!	#DIV/0!	#DIV/0!
chr19	54177484	54177506	+	miRNA	hsa-miR-498	MIMAT0002824	UUUCAAGCCAGGGGGCGUUUUUC	0	0	0	0	0	0	#DIV/0!	#DIV/0!	#DIV/0!	#DIV/0!	#DIV/0!
chr19	54179018	54179038	+	miRNA	hsa-miR-520e	MIMAT0002825	AAAGUGCUUCCUUUUUGAGGG	0	0	0	0	0	0	#DIV/0!	#DIV/0!	#DIV/0!	#DIV/0!	#DIV/0!
chr19	54182270	54182293	+	miRNA	hsa-miR-515-5p	MIMAT0002826	UUCUCCAAAAGAAAGCACUUUCUG	0	0	0	0	0	0	#DIV/0!	#DIV/0!	#DIV/0!	#DIV/0!	#DIV/0!
chr19	54182307	54182328	+	miRNA	hsa-miR-515-3p	MIMAT0002827	GAGUGCCUUCUUUUGGAGCGUU	0	0	1	0	0	1	0	0	100	0	0
chr19	54183207	54183228	+	miRNA	hsa-miR-519e-5p	MIMAT0002828	UUCUCCAAAAGGGAGCACUUUC	0	0	0	0	0	0	#DIV/0!	#DIV/0!	#DIV/0!	#DIV/0!	#DIV/0!
chr19	54183245	54183266	+	miRNA	hsa-miR-519e-3p	MIMAT0002829	AAGUGCCUCCUUUUAGAGUGUU	0	0	0	0	0	0	#DIV/0!	#DIV/0!	#DIV/0!	#DIV/0!	#DIV/0!
chr19	54185467	54185488	+	miRNA	hsa-miR-520f-3p	MIMAT0002830	AAGUGCUUCCUUUUAGAGGGUU	0	0	0	0	0	0	#DIV/0!	#DIV/0!	#DIV/0!	#DIV/0!	#DIV/0!
chr19	54185427	54185448	+	miRNA	hsa-miR-520f-5p	MIMAT0026609	CCUCUAAAGGGAAGCGCUUUCU	0	0	0	0	0	0	#DIV/0!	#DIV/0!	#DIV/0!	#DIV/0!	#DIV/0!
chr19	54188276	54188299	+	miRNA	hsa-miR-515-5p	MIMAT0002826	UUCUCCAAAAGAAAGCACUUUCUG	0	0	0	0	0	0	#DIV/0!	#DIV/0!	#DIV/0!	#DIV/0!	#DIV/0!
chr19	54188313	54188334	+	miRNA	hsa-miR-515-3p	MIMAT0002827	GAGUGCCUUCUUUUGGAGCGUU	0	0	1	0	0	1	0	0	100	0	0
chr19	54189738	54189759	+	miRNA	hsa-miR-519c-5p	MIMAT0002831	CUCUAGAGGGAAGCGCUUUCUG	0	0	1	0	0	1	0	0	100	0	0
chr19	54189776	54189797	+	miRNA	hsa-miR-519c-3p	MIMAT0002832	AAAGUGCAUCUUUUUAGAGGAU	0	0	0	0	0	0	#DIV/0!	#DIV/0!	#DIV/0!	#DIV/0!	#DIV/0!
chr19	54191748	54191769	+	miRNA	hsa-miR-1283	MIMAT0005799	UCUACAAAGGAAAGCGCUUUCU	0	0	0	0	0	0	#DIV/0!	#DIV/0!	#DIV/0!	#DIV/0!	#DIV/0!
chr19	54194149	54194169	+	miRNA	hsa-miR-520a-5p	MIMAT0002833	CUCCAGAGGGAAGUACUUUCU	0	0	0	0	0	0	#DIV/0!	#DIV/0!	#DIV/0!	#DIV/0!	#DIV/0!
chr19	54194187	54194208	+	miRNA	hsa-miR-520a-3p	MIMAT0002834	AAAGUGCUUCCCUUUGGACUGU	0	0	0	0	0	0	#DIV/0!	#DIV/0!	#DIV/0!	#DIV/0!	#DIV/0!
chr19	54197660	54197682	+	miRNA	hsa-miR-526b-5p	MIMAT0002835	CUCUUGAGGGAAGCACUUUCUGU	0	0	0	0	0	0	#DIV/0!	#DIV/0!	#DIV/0!	#DIV/0!	#DIV/0!
chr19	54197697	54197718	+	miRNA	hsa-miR-526b-3p	MIMAT0002836	GAAAGUGCUUCCUUUUAGAGGC	0	0	0	0	0	0	#DIV/0!	#DIV/0!	#DIV/0!	#DIV/0!	#DIV/0!
chr19	54198479	54198500	+	miRNA	hsa-miR-519b-5p	MIMAT0005454	CUCUAGAGGGAAGCGCUUUCUG	0	0	1	0	0	1	0	0	100	0	0
chr19	54198517	54198538	+	miRNA	hsa-miR-519b-3p	MIMAT0002837	AAAGUGCAUCCUUUUAGAGGUU	0	0	3	0	0	3	0	0	100	0	0
chr19	54200801	54200821	+	miRNA	hsa-miR-525-5p	MIMAT0002838	CUCCAGAGGGAUGCACUUUCU	0	0	0	0	0	0	#DIV/0!	#DIV/0!	#DIV/0!	#DIV/0!	#DIV/0!
chr19	54200838	54200859	+	miRNA	hsa-miR-525-3p	MIMAT0002839	GAAGGCGCUUCCCUUUAGAGCG	0	0	0	0	0	0	#DIV/0!	#DIV/0!	#DIV/0!	#DIV/0!	#DIV/0!
chr19	54201654	54201675	+	miRNA	hsa-miR-523-5p	MIMAT0005449	CUCUAGAGGGAAGCGCUUUCUG	0	0	1	0	0	1	0	0	100	0	0
chr19	54201691	54201713	+	miRNA	hsa-miR-523-3p	MIMAT0002840	GAACGCGCUUCCCUAUAGAGGGU	0	0	0	1	0	1	0	0	0	100	0
chr19	54203284	54203305	+	miRNA	hsa-miR-518f-5p	MIMAT0002841	CUCUAGAGGGAAGCACUUUCUC	0	0	0	0	0	0	#DIV/0!	#DIV/0!	#DIV/0!	#DIV/0!	#DIV/0!
chr19	54203321	54203341	+	miRNA	hsa-miR-518f-3p	MIMAT0002842	GAAAGCGCUUCUCUUUAGAGG	0	0	0	0	0	0	#DIV/0!	#DIV/0!	#DIV/0!	#DIV/0!	#DIV/0!
chr19	54204521	54204541	+	miRNA	hsa-miR-520b	MIMAT0002843	AAAGUGCUUCCUUUUAGAGGG	0	0	0	0	0	0	#DIV/0!	#DIV/0!	#DIV/0!	#DIV/0!	#DIV/0!
chr19	54206041	54206062	+	miRNA	hsa-miR-518b	MIMAT0002844	CAAAGCGCUCCCCUUUAGAGGU	0	0	1	0	0	1	0	0	100	0	0
chr19	54209520	54209541	+	miRNA	hsa-miR-526a	MIMAT0002845	CUCUAGAGGGAAGCACUUUCUG	0	0	0	0	0	0	#DIV/0!	#DIV/0!	#DIV/0!	#DIV/0!	#DIV/0!
chr19	54210722	54210743	+	miRNA	hsa-miR-520c-5p	MIMAT0005455	CUCUAGAGGGAAGCACUUUCUG	0	0	0	0	0	0	#DIV/0!	#DIV/0!	#DIV/0!	#DIV/0!	#DIV/0!
chr19	54210760	54210781	+	miRNA	hsa-miR-520c-3p	MIMAT0002846	AAAGUGCUUCCUUUUAGAGGGU	0	0	0	0	0	0	#DIV/0!	#DIV/0!	#DIV/0!	#DIV/0!	#DIV/0!
chr19	54212012	54212034	+	miRNA	hsa-miR-518c-5p	MIMAT0002847	UCUCUGGAGGGAAGCACUUUCUG	0	0	0	0	0	0	#DIV/0!	#DIV/0!	#DIV/0!	#DIV/0!	#DIV/0!
chr19	54212050	54212072	+	miRNA	hsa-miR-518c-3p	MIMAT0002848	CAAAGCGCUUCUCUUUAGAGUGU	0	0	0	0	0	0	#DIV/0!	#DIV/0!	#DIV/0!	#DIV/0!	#DIV/0!
chr19	54214271	54214292	+	miRNA	hsa-miR-524-5p	MIMAT0002849	CUACAAAGGGAAGCACUUUCUC	0	0	0	0	0	0	#DIV/0!	#DIV/0!	#DIV/0!	#DIV/0!	#DIV/0!
chr19	54214308	54214328	+	miRNA	hsa-miR-524-3p	MIMAT0002850	GAAGGCGCUUCCCUUUGGAGU	0	0	0	0	0	0	#DIV/0!	#DIV/0!	#DIV/0!	#DIV/0!	#DIV/0!
chr19	54215536	54215557	+	miRNA	hsa-miR-517-5p	MIMAT0002851	CCUCUAGAUGGAAGCACUGUCU	0	0	0	0	0	0	#DIV/0!	#DIV/0!	#DIV/0!	#DIV/0!	#DIV/0!
chr19	54215575	54215596	+	miRNA	hsa-miR-517a-3p	MIMAT0002852	AUCGUGCAUCCCUUUAGAGUGU	0	0	8	1	0	9	0	0	88.8889	11.1111	0
chr19	54216654	54216675	+	miRNA	hsa-miR-519d-3p	MIMAT0002853	CAAAGUGCCUCCCUUUAGAGUG	0	0	0	0	0	0	#DIV/0!	#DIV/0!	#DIV/0!	#DIV/0!	#DIV/0!
chr19	54216615	54216639	+	miRNA	hsa-miR-519d-5p	MIMAT0026610	CCUCCAAAGGGAAGCGCUUUCUGUU	0	0	0	0	0	0	#DIV/0!	#DIV/0!	#DIV/0!	#DIV/0!	#DIV/0!
chr19	54219901	54219922	+	miRNA	hsa-miR-521	MIMAT0002854	AACGCACUUCCCUUUAGAGUGU	0	0	16	0	0	16	0	0	100	0	0
chr19	54223365	54223384	+	miRNA	hsa-miR-520d-5p	MIMAT0002855	CUACAAAGGGAAGCCCUUUC	0	0	0	0	0	0	#DIV/0!	#DIV/0!	#DIV/0!	#DIV/0!	#DIV/0!
chr19	54223403	54223424	+	miRNA	hsa-miR-520d-3p	MIMAT0002856	AAAGUGCUUCUCUUUGGUGGGU	0	0	0	0	0	0	#DIV/0!	#DIV/0!	#DIV/0!	#DIV/0!	#DIV/0!
chr19	54224335	54224356	+	miRNA	hsa-miR-517-5p	MIMAT0002851	CCUCUAGAUGGAAGCACUGUCU	0	0	0	0	0	0	#DIV/0!	#DIV/0!	#DIV/0!	#DIV/0!	#DIV/0!
chr19	54224372	54224393	+	miRNA	hsa-miR-517b-3p	MIMAT0002857	AUCGUGCAUCCCUUUAGAGUGU	0	0	8	1	0	9	0	0	88.8889	11.1111	0
chr19	54225474	54225497	+	miRNA	hsa-miR-520g-3p	MIMAT0002858	ACAAAGUGCUUCCCUUUAGAGUGU	0	0	2	0	0	2	0	0	100	0	0
chr19	54225436	54225458	+	miRNA	hsa-miR-520g-5p	MIMAT0026611	UCUAGAGGAAGCACUUUCUGUUU	0	0	0	0	0	0	#DIV/0!	#DIV/0!	#DIV/0!	#DIV/0!	#DIV/0!
chr19	54228711	54228732	+	miRNA	hsa-miR-516b-5p	MIMAT0002859	AUCUGGAGGUAAGAAGCACUUU	0	0	0	0	0	0	#DIV/0!	#DIV/0!	#DIV/0!	#DIV/0!	#DIV/0!
chr19	54228751	54228768	+	miRNA	hsa-miR-516b-3p	MIMAT0002860	UGCUUCCUUUCAGAGGGU	0	0	0	0	0	0	#DIV/0!	#DIV/0!	#DIV/0!	#DIV/0!	#DIV/0!
chr19	54230182	54230203	+	miRNA	hsa-miR-526a	MIMAT0002845	CUCUAGAGGGAAGCACUUUCUG	0	0	0	0	0	0	#DIV/0!	#DIV/0!	#DIV/0!	#DIV/0!	#DIV/0!
chr19	54233107	54233128	+	miRNA	hsa-miR-518e-5p	MIMAT0005450	CUCUAGAGGGAAGCGCUUUCUG	0	0	1	0	0	1	0	0	100	0	0
chr19	54233145	54233165	+	miRNA	hsa-miR-518e-3p	MIMAT0002861	AAAGCGCUUCCCUUCAGAGUG	0	0	0	0	0	0	#DIV/0!	#DIV/0!	#DIV/0!	#DIV/0!	#DIV/0!
chr19	54234273	54234292	+	miRNA	hsa-miR-518a-5p	MIMAT0005457	CUGCAAAGGGAAGCCCUUUC	0	0	0	0	0	0	#DIV/0!	#DIV/0!	#DIV/0!	#DIV/0!	#DIV/0!
chr19	54234310	54234331	+	miRNA	hsa-miR-518a-3p	MIMAT0002863	GAAAGCGCUUCCCUUUGCUGGA	0	0	0	0	0	0	#DIV/0!	#DIV/0!	#DIV/0!	#DIV/0!	#DIV/0!
chr19	54238146	54238167	+	miRNA	hsa-miR-518d-5p	MIMAT0005456	CUCUAGAGGGAAGCACUUUCUG	0	0	0	0	0	0	#DIV/0!	#DIV/0!	#DIV/0!	#DIV/0!	#DIV/0!
chr19	54238183	54238203	+	miRNA	hsa-miR-518d-3p	MIMAT0002864	CAAAGCGCUUCCCUUUGGAGC	0	0	0	0	0	0	#DIV/0!	#DIV/0!	#DIV/0!	#DIV/0!	#DIV/0!
chr19	54240114	54240135	+	miRNA	hsa-miR-516b-5p	MIMAT0002859	AUCUGGAGGUAAGAAGCACUUU	0	0	0	0	0	0	#DIV/0!	#DIV/0!	#DIV/0!	#DIV/0!	#DIV/0!
chr19	54240159	54240176	+	miRNA	hsa-miR-516b-3p	MIMAT0002860	UGCUUCCUUUCAGAGGGU	0	0	0	0	0	0	#DIV/0!	#DIV/0!	#DIV/0!	#DIV/0!	#DIV/0!
chr19	54242602	54242621	+	miRNA	hsa-miR-518a-5p	MIMAT0005457	CUGCAAAGGGAAGCCCUUUC	0	0	0	0	0	0	#DIV/0!	#DIV/0!	#DIV/0!	#DIV/0!	#DIV/0!
chr19	54242639	54242660	+	miRNA	hsa-miR-518a-3p	MIMAT0002863	GAAAGCGCUUCCCUUUGCUGGA	0	0	0	0	0	0	#DIV/0!	#DIV/0!	#DIV/0!	#DIV/0!	#DIV/0!
chr19	54244586	54244607	+	miRNA	hsa-miR-517-5p	MIMAT0002851	CCUCUAGAUGGAAGCACUGUCU	0	0	0	0	0	0	#DIV/0!	#DIV/0!	#DIV/0!	#DIV/0!	#DIV/0!
chr19	54244623	54244644	+	miRNA	hsa-miR-517c-3p	MIMAT0002866	AUCGUGCAUCCUUUUAGAGUGU	0	0	5	1	0	6	0	0	83.3333	16.6667	0
chr19	54245820	54245841	+	miRNA	hsa-miR-520h	MIMAT0002867	ACAAAGUGCUUCCCUUUAGAGU	0	0	1	0	0	1	0	0	100	0	0
chr19	54251943	54251964	+	miRNA	hsa-miR-521	MIMAT0002854	AACGCACUUCCCUUUAGAGUGU	0	0	16	0	0	16	0	0	100	0	0
chr19	54254480	54254501	+	miRNA	hsa-miR-522-5p	MIMAT0005451	CUCUAGAGGGAAGCGCUUUCUG	0	0	1	0	0	1	0	0	100	0	0
chr19	54254518	54254539	+	miRNA	hsa-miR-522-3p	MIMAT0002868	AAAAUGGUUCCCUUUAGAGUGU	0	0	0	0	0	0	#DIV/0!	#DIV/0!	#DIV/0!	#DIV/0!	#DIV/0!
chr19	54255665	54255686	+	miRNA	hsa-miR-519a-5p	MIMAT0005452	CUCUAGAGGGAAGCGCUUUCUG	0	0	1	0	0	1	0	0	100	0	0
chr19	54255703	54255724	+	miRNA	hsa-miR-519a-3p	MIMAT0002869	AAAGUGCAUCCUUUUAGAGUGU	0	0	39	1	0	40	0	0	97.5	2.5	0
chr19	54257285	54257304	+	miRNA	hsa-miR-527	MIMAT0002862	CUGCAAAGGGAAGCCCUUUC	0	0	0	0	0	0	#DIV/0!	#DIV/0!	#DIV/0!	#DIV/0!	#DIV/0!
chr19	54260010	54260032	+	miRNA	hsa-miR-516a-5p	MIMAT0004770	UUCUCGAGGAAAGAAGCACUUUC	0	0	0	0	0	0	#DIV/0!	#DIV/0!	#DIV/0!	#DIV/0!	#DIV/0!
chr19	54260055	54260072	+	miRNA	hsa-miR-516a-3p	MIMAT0006778	UGCUUCCUUUCAGAGGGU	0	0	0	0	0	0	#DIV/0!	#DIV/0!	#DIV/0!	#DIV/0!	#DIV/0!
chr19	54261499	54261520	+	miRNA	hsa-miR-1283	MIMAT0005799	UCUACAAAGGAAAGCGCUUUCU	0	0	0	0	0	0	#DIV/0!	#DIV/0!	#DIV/0!	#DIV/0!	#DIV/0!
chr19	54264402	54264424	+	miRNA	hsa-miR-516a-5p	MIMAT0004770	UUCUCGAGGAAAGAAGCACUUUC	0	0	0	0	0	0	#DIV/0!	#DIV/0!	#DIV/0!	#DIV/0!	#DIV/0!
chr19	54264447	54264464	+	miRNA	hsa-miR-516a-3p	MIMAT0006778	UGCUUCCUUUCAGAGGGU	0	0	0	0	0	0	#DIV/0!	#DIV/0!	#DIV/0!	#DIV/0!	#DIV/0!
chr19	54265651	54265672	+	miRNA	hsa-miR-519a-3p	MIMAT0002869	AAAGUGCAUCCUUUUAGAGUGU	0	0	39	1	0	40	0	0	97.5	2.5	0
chr19	54290934	54290953	+	miRNA	hsa-miR-371a-5p	MIMAT0004687	ACUCAAACUGUGGGGGCACU	0	0	0	0	0	0	#DIV/0!	#DIV/0!	#DIV/0!	#DIV/0!	#DIV/0!
chr19	54290970	54290992	+	miRNA	hsa-miR-371a-3p	MIMAT0000723	AAGUGCCGCCAUCUUUUGAGUGU	0	0	0	0	0	0	#DIV/0!	#DIV/0!	#DIV/0!	#DIV/0!	#DIV/0!
chr19	54290969	54290990	-	miRNA	hsa-miR-371b-5p	MIMAT0019892	ACUCAAAAGAUGGCGGCACUUU	0	0	0	0	0	0	#DIV/0!	#DIV/0!	#DIV/0!	#DIV/0!	#DIV/0!
chr19	54290932	54290954	-	miRNA	hsa-miR-371b-3p	MIMAT0019893	AAGUGCCCCCACAGUUUGAGUGC	0	0	0	0	0	0	#DIV/0!	#DIV/0!	#DIV/0!	#DIV/0!	#DIV/0!
chr19	54291185	54291207	+	miRNA	hsa-miR-372-3p	MIMAT0000724	AAAGUGCUGCGACAUUUGAGCGU	0	0	0	0	0	0	#DIV/0!	#DIV/0!	#DIV/0!	#DIV/0!	#DIV/0!
chr19	54291149	54291171	+	miRNA	hsa-miR-372-5p	MIMAT0026484	CCUCAAAUGUGGAGCACUAUUCU	0	0	0	0	0	0	#DIV/0!	#DIV/0!	#DIV/0!	#DIV/0!	#DIV/0!
chr19	54291964	54291985	+	miRNA	hsa-miR-373-5p	MIMAT0000725	ACUCAAAAUGGGGGCGCUUUCC	0	0	0	0	0	0	#DIV/0!	#DIV/0!	#DIV/0!	#DIV/0!	#DIV/0!
chr19	54292002	54292024	+	miRNA	hsa-miR-373-3p	MIMAT0000726	GAAGUGCUUCGAUUUUGGGGUGU	0	0	3	0	0	3	0	0	100	0	0
chr19	54485616	54485638	+	miRNA	hsa-miR-935	MIMAT0004978	CCAGUUACCGCUUCCGCUACCGC	0	0	67	1022	4	1093	0	0	6.12992	93.5041	0.365965
chr19	54785973	54785994	+	miRNA	hsa-miR-4752	MIMAT0019889	UUGUGGAUCUCAAGGAUGUGCU	0	0	0	0	0	0	#DIV/0!	#DIV/0!	#DIV/0!	#DIV/0!	#DIV/0!
chr19	55156770	55156790	+	miRNA	hsa-miR-8061	MIMAT0030988	CUUAGAUUAGAGGAUAUUGUU	0	0	0	0	0	0	#DIV/0!	#DIV/0!	#DIV/0!	#DIV/0!	#DIV/0!
chr19	55634593	55634610	-	miRNA	hsa-miR-7975	MIMAT0031178	AUCCUAGUCACGGCACCA	0	0	0	0	0	0	#DIV/0!	#DIV/0!	#DIV/0!	#DIV/0!	#DIV/0!
chr19	55742295	55742315	-	miRNA	hsa-miR-6804-5p	MIMAT0027508	UGAGGGUGUCAGCAGGUGACG	0	0	0	0	0	0	#DIV/0!	#DIV/0!	#DIV/0!	#DIV/0!	#DIV/0!
chr19	55742253	55742274	-	miRNA	hsa-miR-6804-3p	MIMAT0027509	CGCACCUGCCUCUCACCCACAG	0	0	0	0	0	0	#DIV/0!	#DIV/0!	#DIV/0!	#DIV/0!	#DIV/0!
chr19	55751320	55751339	-	miRNA	hsa-miR-6802-5p	MIMAT0027504	CUAGGUGGGGGGCUUGAAGC	0	0	0	0	0	0	#DIV/0!	#DIV/0!	#DIV/0!	#DIV/0!	#DIV/0!
chr19	55751280	55751301	-	miRNA	hsa-miR-6802-3p	MIMAT0027505	UUCACCCCUCUCACCUAAGCAG	0	0	0	0	0	0	#DIV/0!	#DIV/0!	#DIV/0!	#DIV/0!	#DIV/0!
chr19	55756592	55756613	-	miRNA	hsa-miR-6803-5p	MIMAT0027506	CUGGGGGUGGGGGGCUGGGCGU	0	0	0	0	0	0	#DIV/0!	#DIV/0!	#DIV/0!	#DIV/0!	#DIV/0!
chr19	55756554	55756575	-	miRNA	hsa-miR-6803-3p	MIMAT0027507	UCCCUCGCCUUCUCACCCUCAG	0	0	1	0	0	1	0	0	100	0	0
chr19	55899554	55899575	+	miRNA	hsa-miR-6805-5p	MIMAT0027510	UAGGGGGCGGCUUGUGGAGUGU	0	0	0	0	0	0	#DIV/0!	#DIV/0!	#DIV/0!	#DIV/0!	#DIV/0!
chr19	55899588	55899610	+	miRNA	hsa-miR-6805-3p	MIMAT0027511	UUGCUCUGCUCCCCCGCCCCCAG	0	0	0	0	0	0	#DIV/0!	#DIV/0!	#DIV/0!	#DIV/0!	#DIV/0!
chr19	58846059	58846082	+	miRNA	hsa-miR-6806-5p	MIMAT0027512	UGUAGGCAUGAGGCAGGGCCCAGG	0	0	0	0	0	0	#DIV/0!	#DIV/0!	#DIV/0!	#DIV/0!	#DIV/0!
chr19	58846096	58846117	+	miRNA	hsa-miR-6806-3p	MIMAT0027513	UGAAGCUCUGACAUUCCUGCAG	0	0	0	0	0	0	#DIV/0!	#DIV/0!	#DIV/0!	#DIV/0!	#DIV/0!
chr19	58898194	58898216	-	miRNA	hsa-miR-4754	MIMAT0019894	AUGCGGACCUGGGUUAGCGGAGU	0	0	0	0	0	0	#DIV/0!	#DIV/0!	#DIV/0!	#DIV/0!	#DIV/0!
chr19	59061652	59061673	+	miRNA	hsa-miR-6807-5p	MIMAT0027514	GUGAGCCAGUGGAAUGGAGAGG	0	0	0	0	0	0	#DIV/0!	#DIV/0!	#DIV/0!	#DIV/0!	#DIV/0!
chr19	59061721	59061743	+	miRNA	hsa-miR-6807-3p	MIMAT0027515	CACUGCAUUCCUGCUUGGCCCAG	0	0	0	0	0	0	#DIV/0!	#DIV/0!	#DIV/0!	#DIV/0!	#DIV/0!
chr2	6114794	6114817	+	miRNA	hsa-miR-7158-5p	MIMAT0028226	GGCUCAAUCUCUGGUCCUGCAGCC	0	0	0	0	0	0	#DIV/0!	#DIV/0!	#DIV/0!	#DIV/0!	#DIV/0!
chr2	6114844	6114864	+	miRNA	hsa-miR-7158-3p	MIMAT0028227	CUGAACUAGAGAUUGGGCCCA	0	0	0	0	0	0	#DIV/0!	#DIV/0!	#DIV/0!	#DIV/0!	#DIV/0!
chr2	6790550	6790567	+	miRNA	hsa-miR-7515	MIMAT0029310	AGAAGGGAAGAUGGUGAC	0	0	0	0	0	0	#DIV/0!	#DIV/0!	#DIV/0!	#DIV/0!	#DIV/0!
chr2	10332750	10332765	-	miRNA	hsa-miR-4261	MIMAT0016890	AGGAAACAGGGACCCA	0	0	0	0	0	0	#DIV/0!	#DIV/0!	#DIV/0!	#DIV/0!	#DIV/0!
chr2	11680778	11680797	-	miRNA	hsa-miR-4429	MIMAT0018944	AAAAGCUGGGCUGAGAGGCG	0	0	0	0	0	0	#DIV/0!	#DIV/0!	#DIV/0!	#DIV/0!	#DIV/0!
chr2	11907621	11907643	+	miRNA	hsa-miR-548s	MIMAT0014987	AUGGCCAAAACUGCAGUUAUUUU	0	0	0	0	0	0	#DIV/0!	#DIV/0!	#DIV/0!	#DIV/0!	#DIV/0!
chr2	11977069	11977085	-	miRNA	hsa-miR-4262	MIMAT0016894	GACAUUCAGACUACCUG	0	0	0	0	0	0	#DIV/0!	#DIV/0!	#DIV/0!	#DIV/0!	#DIV/0!
chr2	12339264	12339285	+	miRNA	hsa-miR-3681-5p	MIMAT0018108	UAGUGGAUGAUGCACUCUGUGC	0	0	0	0	0	0	#DIV/0!	#DIV/0!	#DIV/0!	#DIV/0!	#DIV/0!
chr2	12339300	12339321	+	miRNA	hsa-miR-3681-3p	MIMAT0018109	ACACAGUGCUUCAUCCACUACU	0	0	1	0	0	1	0	0	100	0	0
chr2	12877502	12877521	+	miRNA	hsa-miR-3125	MIMAT0014988	UAGAGGAAGCUGUGGAGAGA	0	0	0	0	0	0	#DIV/0!	#DIV/0!	#DIV/0!	#DIV/0!	#DIV/0!
chr2	19548200	19548222	+	miRNA	hsa-miR-4757-5p	MIMAT0019901	AGGCCUCUGUGACGUCACGGUGU	0	0	0	0	0	0	#DIV/0!	#DIV/0!	#DIV/0!	#DIV/0!	#DIV/0!
chr2	19548237	19548258	+	miRNA	hsa-miR-4757-3p	MIMAT0019902	CAUGACGUCACAGAGGCUUCGC	0	0	0	0	0	0	#DIV/0!	#DIV/0!	#DIV/0!	#DIV/0!	#DIV/0!
chr2	25551520	25551543	-	miRNA	hsa-miR-1301-3p	MIMAT0005797	UUGCAGCUGCCUGGGAGUGACUUC	0	0	88	11	0	99	0	0	88.8889	11.1111	0
chr2	25551558	25551576	-	miRNA	hsa-miR-1301-5p	MIMAT0026639	CGCUCUAGGCACCGCAGCA	0	0	0	0	0	0	#DIV/0!	#DIV/0!	#DIV/0!	#DIV/0!	#DIV/0!
chr2	28219289	28219306	+	miRNA	hsa-miR-4263	MIMAT0016898	AUUCUAAGUGCCUUGGCC	0	0	0	0	0	0	#DIV/0!	#DIV/0!	#DIV/0!	#DIV/0!	#DIV/0!
chr2	32757280	32757298	+	miRNA	hsa-miR-558	MIMAT0003222	UGAGCUGCUGUACCAAAAU	0	0	0	0	0	0	#DIV/0!	#DIV/0!	#DIV/0!	#DIV/0!	#DIV/0!
chr2	32860367	32860388	+	miRNA	hsa-miR-4765	MIMAT0019916	UGAGUGAUUGAUAGCUAUGUUC	0	0	0	0	0	0	#DIV/0!	#DIV/0!	#DIV/0!	#DIV/0!	#DIV/0!
chr2	33643586	33643603	+	miRNA	hsa-miR-4430	MIMAT0018945	AGGCUGGAGUGAGCGGAG	0	0	0	0	0	0	#DIV/0!	#DIV/0!	#DIV/0!	#DIV/0!	#DIV/0!
chr2	35696519	35696540	+	miRNA	hsa-miR-548ad	MIMAT0018946	GAAAACGACAAUGACUUUUGCA	0	0	0	0	0	0	#DIV/0!	#DIV/0!	#DIV/0!	#DIV/0!	#DIV/0!
chr2	47604829	47604849	+	miRNA	hsa-miR-559	MIMAT0003223	UAAAGUAAAUAUGCACCAAAA	0	0	0	0	0	0	#DIV/0!	#DIV/0!	#DIV/0!	#DIV/0!	#DIV/0!
chr2	49286742	49286763	+	miRNA	hsa-miR-548ba	MIMAT0031175	AAAGGUAACUGUGAUUUUUGCU	0	0	0	0	0	0	#DIV/0!	#DIV/0!	#DIV/0!	#DIV/0!	#DIV/0!
chr2	52929726	52929747	-	miRNA	hsa-miR-4431	MIMAT0018947	GCGACUCUGAAAACUAGAAGGU	0	0	0	0	0	0	#DIV/0!	#DIV/0!	#DIV/0!	#DIV/0!	#DIV/0!
chr2	54076273	54076293	-	miRNA	hsa-miR-3682-3p	MIMAT0018110	UGAUGAUACAGGUGGAGGUAG	0	0	0	0	0	0	#DIV/0!	#DIV/0!	#DIV/0!	#DIV/0!	#DIV/0!
chr2	54076307	54076328	-	miRNA	hsa-miR-3682-5p	MIMAT0019222	CUACUUCUACCUGUGUUAUCAU	0	0	0	0	0	0	#DIV/0!	#DIV/0!	#DIV/0!	#DIV/0!	#DIV/0!
chr2	56210155	56210177	-	miRNA	hsa-miR-217	MIMAT0000274	UACUGCAUCAGGAACUGAUUGGA	0	1	1	0	0	2	0	50	50	0	0
chr2	56216155	56216176	-	miRNA	hsa-miR-216a-5p	MIMAT0000273	UAAUCUCAGCUGGCAACUGUGA	0	0	0	0	0	0	#DIV/0!	#DIV/0!	#DIV/0!	#DIV/0!	#DIV/0!
chr2	56216116	56216137	-	miRNA	hsa-miR-216a-3p	MIMAT0022844	UCACAGUGGUCUCUGGGAUUAU	0	0	0	0	0	0	#DIV/0!	#DIV/0!	#DIV/0!	#DIV/0!	#DIV/0!
chr2	56227899	56227920	-	miRNA	hsa-miR-216b-5p	MIMAT0004959	AAAUCUCUGCAGGCAAAUGUGA	0	0	1	0	0	1	0	0	100	0	0
chr2	56227859	56227882	-	miRNA	hsa-miR-216b-3p	MIMAT0026721	ACACACUUACCCGUAGAGAUUCUA	0	0	0	0	0	0	#DIV/0!	#DIV/0!	#DIV/0!	#DIV/0!	#DIV/0!
chr2	60614497	60614516	-	miRNA	hsa-miR-4432	MIMAT0018948	AAAGACUCUGCAAGAUGCCU	0	0	0	0	0	0	#DIV/0!	#DIV/0!	#DIV/0!	#DIV/0!	#DIV/0!
chr2	62433017	62433038	+	miRNA	hsa-miR-5192	MIMAT0021123	AGGAGAGUGGAUUCCAGGUGGU	0	0	0	0	0	0	#DIV/0!	#DIV/0!	#DIV/0!	#DIV/0!	#DIV/0!
chr2	64567943	64567963	-	miRNA	hsa-miR-4433b-5p	MIMAT0030413	AUGUCCCACCCCCACUCCUGU	0	0	1	0	0	1	0	0	100	0	0
chr2	64567903	64567923	-	miRNA	hsa-miR-4433b-3p	MIMAT0030414	CAGGAGUGGGGGGUGGGACGU	0	0	0	0	0	0	#DIV/0!	#DIV/0!	#DIV/0!	#DIV/0!	#DIV/0!
chr2	64567943	64567963	+	miRNA	hsa-miR-4433-3p	MIMAT0018949	ACAGGAGUGGGGGUGGGACAU	0	0	0	0	0	0	#DIV/0!	#DIV/0!	#DIV/0!	#DIV/0!	#DIV/0!
chr2	64567904	64567924	+	miRNA	hsa-miR-4433-5p	MIMAT0020956	CGUCCCACCCCCCACUCCUGU	0	0	0	0	0	0	#DIV/0!	#DIV/0!	#DIV/0!	#DIV/0!	#DIV/0!
chr2	64752654	64752671	+	miRNA	hsa-miR-4434	MIMAT0018950	AGGAGAAGUAAAGUAGAA	0	0	0	0	0	0	#DIV/0!	#DIV/0!	#DIV/0!	#DIV/0!	#DIV/0!
chr2	66585429	66585450	-	miRNA	hsa-miR-4778-5p	MIMAT0019936	AAUUCUGUAAAGGAAGAAGAGG	0	0	0	0	0	0	#DIV/0!	#DIV/0!	#DIV/0!	#DIV/0!	#DIV/0!
chr2	66585389	66585410	-	miRNA	hsa-miR-4778-3p	MIMAT0019937	UCUUCUUCCUUUGCAGAGUUGA	0	0	0	0	0	0	#DIV/0!	#DIV/0!	#DIV/0!	#DIV/0!	#DIV/0!
chr2	69330823	69330844	+	miRNA	hsa-miR-3126-5p	MIMAT0014989	UGAGGGACAGAUGCCAGAAGCA	0	0	0	0	0	0	#DIV/0!	#DIV/0!	#DIV/0!	#DIV/0!	#DIV/0!
chr2	69330859	69330880	+	miRNA	hsa-miR-3126-3p	MIMAT0015377	CAUCUGGCAUCCGUCACACAGA	0	0	1	0	0	1	0	0	100	0	0
chr2	70480065	70480086	-	miRNA	hsa-miR-1285-3p	MIMAT0005876	UCUGGGCAACAAAGUGAGACCU	0	0	0	0	0	0	#DIV/0!	#DIV/0!	#DIV/0!	#DIV/0!	#DIV/0!
chr2	75317962	75317983	+	miRNA	hsa-miR-5000-5p	MIMAT0021019	CAGUUCAGAAGUGUUCCUGAGU	0	0	0	0	0	0	#DIV/0!	#DIV/0!	#DIV/0!	#DIV/0!	#DIV/0!
chr2	75318000	75318021	+	miRNA	hsa-miR-5000-3p	MIMAT0021020	UCAGGACACUUCUGAACUUGGA	0	0	0	0	0	0	#DIV/0!	#DIV/0!	#DIV/0!	#DIV/0!	#DIV/0!
chr2	79876459	79876475	-	miRNA	hsa-miR-4264	MIMAT0016899	ACUCAGUCAUGGUCAUU	0	0	0	0	0	0	#DIV/0!	#DIV/0!	#DIV/0!	#DIV/0!	#DIV/0!
chr2	80093677	80093699	-	miRNA	hsa-miR-8080	MIMAT0031007	GAAGGACACUGGUGUCAACGGCU	0	0	0	0	0	0	#DIV/0!	#DIV/0!	#DIV/0!	#DIV/0!	#DIV/0!
chr2	86010780	86010798	-	miRNA	hsa-miR-6071	MIMAT0023696	UUCUGCUGCCGGCCAAGGC	0	0	0	0	0	0	#DIV/0!	#DIV/0!	#DIV/0!	#DIV/0!	#DIV/0!
chr2	86420160	86420181	-	miRNA	hsa-miR-4779	MIMAT0019938	UAGGAGGGAAUAGUAAAAGCAG	0	0	0	0	0	0	#DIV/0!	#DIV/0!	#DIV/0!	#DIV/0!	#DIV/0!
chr2	87421953	87421973	+	miRNA	hsa-miR-4771	MIMAT0019925	AGCAGACUUGACCUACAAUUA	0	0	0	0	0	0	#DIV/0!	#DIV/0!	#DIV/0!	#DIV/0!	#DIV/0!
chr2	87929283	87929304	+	miRNA	hsa-miR-4435	MIMAT0018951	AUGGCCAGAGCUCACACAGAGG	0	0	0	0	0	0	#DIV/0!	#DIV/0!	#DIV/0!	#DIV/0!	#DIV/0!
chr2	88382047	88382068	-	miRNA	hsa-miR-4780	MIMAT0019939	ACCCUUGAGCCUGAUCCCUAGC	0	0	5	0	0	5	0	0	100	0	0
chr2	89111939	89111959	+	miRNA	hsa-miR-4436a	MIMAT0018952	GCAGGACAGGCAGAAGUGGAU	0	0	0	0	0	0	#DIV/0!	#DIV/0!	#DIV/0!	#DIV/0!	#DIV/0!
chr2	97464025	97464047	+	miRNA	hsa-miR-3127-5p	MIMAT0014990	AUCAGGGCUUGUGGAAUGGGAAG	0	0	1	0	0	1	0	0	100	0	0
chr2	97464061	97464082	+	miRNA	hsa-miR-3127-3p	MIMAT0019201	UCCCCUUCUGCAGGCCUGCUGG	0	0	0	0	0	0	#DIV/0!	#DIV/0!	#DIV/0!	#DIV/0!	#DIV/0!
chr2	101925915	101925936	+	miRNA	hsa-miR-5696	MIMAT0022489	CUCAUUUAAGUAGUCUGAUGCC	0	0	0	0	0	0	#DIV/0!	#DIV/0!	#DIV/0!	#DIV/0!	#DIV/0!
chr2	103048760	103048781	+	miRNA	hsa-miR-4772-5p	MIMAT0019926	UGAUCAGGCAAAAUUGCAGACU	0	0	0	0	0	0	#DIV/0!	#DIV/0!	#DIV/0!	#DIV/0!	#DIV/0!
chr2	103048796	103048817	+	miRNA	hsa-miR-4772-3p	MIMAT0019927	CCUGCAACUUUGCCUGAUCAGA	0	0	0	0	0	0	#DIV/0!	#DIV/0!	#DIV/0!	#DIV/0!	#DIV/0!
chr2	109757956	109757974	-	miRNA	hsa-miR-4265	MIMAT0016891	CUGUGGGCUCAGCUCUGGG	0	0	0	0	0	0	#DIV/0!	#DIV/0!	#DIV/0!	#DIV/0!	#DIV/0!
chr2	109930037	109930052	-	miRNA	hsa-miR-4266	MIMAT0016892	CUAGGAGGCCUUGGCC	0	0	0	0	0	0	#DIV/0!	#DIV/0!	#DIV/0!	#DIV/0!	#DIV/0!
chr2	110827594	110827609	-	miRNA	hsa-miR-4267	MIMAT0016893	UCCAGCUCGGUGGCAC	0	0	0	0	0	0	#DIV/0!	#DIV/0!	#DIV/0!	#DIV/0!	#DIV/0!
chr2	110844067	110844088	-	miRNA	hsa-miR-4436b-5p	MIMAT0019940	GUCCACUUCUGCCUGCCCUGCC	0	0	0	0	0	0	#DIV/0!	#DIV/0!	#DIV/0!	#DIV/0!	#DIV/0!
chr2	110844020	110844041	-	miRNA	hsa-miR-4436b-3p	MIMAT0019941	CAGGGCAGGAAGAAGUGGACAA	0	0	0	0	0	0	#DIV/0!	#DIV/0!	#DIV/0!	#DIV/0!	#DIV/0!
chr2	111042442	111042463	+	miRNA	hsa-miR-4436b-5p	MIMAT0019940	GUCCACUUCUGCCUGCCCUGCC	0	0	0	0	0	0	#DIV/0!	#DIV/0!	#DIV/0!	#DIV/0!	#DIV/0!
chr2	111042489	111042510	+	miRNA	hsa-miR-4436b-3p	MIMAT0019941	CAGGGCAGGAAGAAGUGGACAA	0	0	0	0	0	0	#DIV/0!	#DIV/0!	#DIV/0!	#DIV/0!	#DIV/0!
chr2	112078638	112078659	-	miRNA	hsa-miR-4435	MIMAT0018951	AUGGCCAGAGCUCACACAGAGG	0	0	0	0	0	0	#DIV/0!	#DIV/0!	#DIV/0!	#DIV/0!	#DIV/0!
chr2	112528647	112528667	-	miRNA	hsa-miR-4771	MIMAT0019925	AGCAGACUUGACCUACAAUUA	0	0	0	0	0	0	#DIV/0!	#DIV/0!	#DIV/0!	#DIV/0!	#DIV/0!
chr2	114340581	114340601	-	miRNA	hsa-miR-1302	MIMAT0005890	UUGGGACAUACUUAUGCUAAA	0	0	0	0	0	0	#DIV/0!	#DIV/0!	#DIV/0!	#DIV/0!	#DIV/0!
chr2	114478915	114478936	-	miRNA	hsa-miR-4782-5p	MIMAT0019944	UUCUGGAUAUGAAGACAAUCAA	0	0	0	0	0	0	#DIV/0!	#DIV/0!	#DIV/0!	#DIV/0!	#DIV/0!
chr2	114478875	114478896	-	miRNA	hsa-miR-4782-3p	MIMAT0019945	UGAUUGUCUUCAUAUCUAGAAC	0	0	0	0	0	0	#DIV/0!	#DIV/0!	#DIV/0!	#DIV/0!	#DIV/0!
chr2	128181162	128181182	-	miRNA	hsa-miR-4783-5p	MIMAT0019946	GGCGCGCCCAGCUCCCGGGCU	0	0	0	0	0	0	#DIV/0!	#DIV/0!	#DIV/0!	#DIV/0!	#DIV/0!
chr2	128181122	128181144	-	miRNA	hsa-miR-4783-3p	MIMAT0019947	CCCCGGUGUUGGGGCGCGUCUGC	0	0	0	0	0	0	#DIV/0!	#DIV/0!	#DIV/0!	#DIV/0!	#DIV/0!
chr2	132248781	132248800	-	miRNA	hsa-miR-4784	MIMAT0019948	UGAGGAGAUGCUGGGACUGA	0	0	0	0	0	0	#DIV/0!	#DIV/0!	#DIV/0!	#DIV/0!	#DIV/0!
chr2	133014543	133014564	-	miRNA	hsa-miR-663b	MIMAT0005867	GGUGGCCCGGCCGUGCCUGAGG	0	0	0	0	0	0	#DIV/0!	#DIV/0!	#DIV/0!	#DIV/0!	#DIV/0!
chr2	134884701	134884723	+	miRNA	hsa-miR-3679-5p	MIMAT0018104	UGAGGAUAUGGCAGGGAAGGGGA	0	0	0	0	0	0	#DIV/0!	#DIV/0!	#DIV/0!	#DIV/0!	#DIV/0!
chr2	134884739	134884760	+	miRNA	hsa-miR-3679-3p	MIMAT0018105	CUUCCCCCCAGUAAUCUUCAUC	0	0	0	0	0	0	#DIV/0!	#DIV/0!	#DIV/0!	#DIV/0!	#DIV/0!
chr2	135615390	135615410	+	miRNA	hsa-miR-5590-5p	MIMAT0022299	UUGCCAUACAUAGACUUUAUU	0	0	0	0	0	0	#DIV/0!	#DIV/0!	#DIV/0!	#DIV/0!	#DIV/0!
chr2	135615423	135615443	+	miRNA	hsa-miR-5590-3p	MIMAT0022300	AAUAAAGUUCAUGUAUGGCAA	0	0	0	0	0	0	#DIV/0!	#DIV/0!	#DIV/0!	#DIV/0!	#DIV/0!
chr2	136423016	136423036	+	miRNA	hsa-miR-128-3p	MIMAT0000424	UCACAGUGAACCGGUCUCUUU	2	10	16890	66	0	16968	0.0117869	0.0589345	99.5403	0.388967	0
chr2	136422981	136423003	+	miRNA	hsa-miR-128-1-5p	MIMAT0026477	CGGGGCCGUAGCACUGUCUGAGA	0	0	1	0	0	1	0	0	100	0	0
chr2	141344232	141344254	-	miRNA	hsa-miR-7157-5p	MIMAT0028224	UCAGCAUUCAUUGGCACCAGAGA	0	0	0	0	0	0	#DIV/0!	#DIV/0!	#DIV/0!	#DIV/0!	#DIV/0!
chr2	141344195	141344216	-	miRNA	hsa-miR-7157-3p	MIMAT0028225	UCUGUGCUACUGGAUGAAGAGU	0	0	0	0	0	0	#DIV/0!	#DIV/0!	#DIV/0!	#DIV/0!	#DIV/0!
chr2	152224895	152224916	+	miRNA	hsa-miR-4773	MIMAT0019928	CAGAACAGGAGCAUAGAAAGGC	1	0	0	0	0	1	100	0	0	0	0
chr2	152224857	152224878	-	miRNA	hsa-miR-4773	MIMAT0019928	CAGAACAGGAGCAUAGAAAGGC	1	0	0	0	0	1	100	0	0	0	0
chr2	160043351	160043370	+	miRNA	hsa-miR-6888-5p	MIMAT0027676	AAGGAGAUGCUCAGGCAGAU	0	0	0	0	0	0	#DIV/0!	#DIV/0!	#DIV/0!	#DIV/0!	#DIV/0!
chr2	160043392	160043412	+	miRNA	hsa-miR-6888-3p	MIMAT0027677	AUCUGUCUCGAUUGUUUCCAG	0	0	0	0	0	0	#DIV/0!	#DIV/0!	#DIV/0!	#DIV/0!	#DIV/0!
chr2	161264330	161264350	-	miRNA	hsa-miR-4785	MIMAT0019949	AGAGUCGGCGACGCCGCCAGC	0	0	0	0	0	0	#DIV/0!	#DIV/0!	#DIV/0!	#DIV/0!	#DIV/0!
chr2	169439463	169439484	+	miRNA	hsa-miR-4774-5p	MIMAT0019929	UCUGGUAUGUAGUAGGUAAUAA	0	0	0	0	0	0	#DIV/0!	#DIV/0!	#DIV/0!	#DIV/0!	#DIV/0!
chr2	169439499	169439519	+	miRNA	hsa-miR-4774-3p	MIMAT0019930	AUUGCCUAACAUGUGCCAGAA	0	0	0	0	0	0	#DIV/0!	#DIV/0!	#DIV/0!	#DIV/0!	#DIV/0!
chr2	176032370	176032391	-	miRNA	hsa-miR-933	MIMAT0004976	UGUGCGCAGGGAGACCUCUCCC	0	0	0	0	0	0	#DIV/0!	#DIV/0!	#DIV/0!	#DIV/0!	#DIV/0!
chr2	177015057	177015079	+	miRNA	hsa-miR-10b-5p	MIMAT0000254	UACCCUGUAGAACCGAAUUUGUG	0	0	38	0	0	38	0	0	100	0	0
chr2	177015096	177015117	+	miRNA	hsa-miR-10b-3p	MIMAT0004556	ACAGAUUCGAUUCUAGGGGAAU	0	0	0	0	0	0	#DIV/0!	#DIV/0!	#DIV/0!	#DIV/0!	#DIV/0!
chr2	177053571	177053589	+	miRNA	hsa-miR-7704	MIMAT0030019	CGGGGUCGGCGGCGACGUG	0	0	0	0	0	0	#DIV/0!	#DIV/0!	#DIV/0!	#DIV/0!	#DIV/0!
chr2	177465752	177465770	-	miRNA	hsa-miR-1246	MIMAT0005898	AAUGGAUUUUUGGAGCAGG	0	0	0	0	0	0	#DIV/0!	#DIV/0!	#DIV/0!	#DIV/0!	#DIV/0!
chr2	178077496	178077513	+	miRNA	hsa-miR-4444	MIMAT0018962	CUCGAGUUGGAAGAGGCG	0	0	0	0	0	0	#DIV/0!	#DIV/0!	#DIV/0!	#DIV/0!	#DIV/0!
chr2	178120712	178120734	-	miRNA	hsa-miR-3128	MIMAT0014991	UCUGGCAAGUAAAAAACUCUCAU	0	0	0	0	0	0	#DIV/0!	#DIV/0!	#DIV/0!	#DIV/0!	#DIV/0!
chr2	178178581	178178602	-	miRNA	hsa-miR-6512-5p	MIMAT0025480	UACCAUUAGAAGAGCUGGAAGA	0	0	0	0	0	0	#DIV/0!	#DIV/0!	#DIV/0!	#DIV/0!	#DIV/0!
chr2	178178539	178178560	-	miRNA	hsa-miR-6512-3p	MIMAT0025481	UUCCAGCCCUUCUAAUGGUAGG	0	0	0	0	0	0	#DIV/0!	#DIV/0!	#DIV/0!	#DIV/0!	#DIV/0!
chr2	180725572	180725592	-	miRNA	hsa-miR-1258	MIMAT0005909	AGUUAGGAUUAGGUCGUGGAA	0	1	0	0	0	1	0	100	0	0	0
chr2	182170320	182170340	-	miRNA	hsa-miR-4437	MIMAT0018953	UGGGCUCAGGGUACAAAGGUU	0	0	0	0	0	0	#DIV/0!	#DIV/0!	#DIV/0!	#DIV/0!	#DIV/0!
chr2	185243744	185243764	+	miRNA	hsa-miR-548ae	MIMAT0018954	CAAAAACUGCAAUUACUUUCA	0	0	0	0	0	0	#DIV/0!	#DIV/0!	#DIV/0!	#DIV/0!	#DIV/0!
chr2	189162279	189162300	+	miRNA	hsa-miR-561-3p	MIMAT0003225	CAAAGUUUAAGAUCCUUGAAGU	0	1	0	0	0	1	0	100	0	0	0
chr2	189162244	189162265	+	miRNA	hsa-miR-561-5p	MIMAT0022706	AUCAAGGAUCUUAAACUUUGCC	0	0	0	0	0	0	#DIV/0!	#DIV/0!	#DIV/0!	#DIV/0!	#DIV/0!
chr2	189842862	189842882	+	miRNA	hsa-miR-1245a	MIMAT0005897	AAGUGAUCUAAAGGCCUACAU	0	0	0	0	0	0	#DIV/0!	#DIV/0!	#DIV/0!	#DIV/0!	#DIV/0!
chr2	189842859	189842879	-	miRNA	hsa-miR-1245b-5p	MIMAT0019950	UAGGCCUUUAGAUCACUUAAA	0	0	0	0	0	0	#DIV/0!	#DIV/0!	#DIV/0!	#DIV/0!	#DIV/0!
chr2	189842825	189842846	-	miRNA	hsa-miR-1245b-3p	MIMAT0019951	UCAGAUGAUCUAAAGGCCUAUA	0	0	0	0	0	0	#DIV/0!	#DIV/0!	#DIV/0!	#DIV/0!	#DIV/0!
chr2	189860371	189860391	+	miRNA	hsa-miR-3606-5p	MIMAT0017983	UUAGUGAAGGCUAUUUUAAUU	0	0	0	0	0	0	#DIV/0!	#DIV/0!	#DIV/0!	#DIV/0!	#DIV/0!
chr2	189860397	189860417	+	miRNA	hsa-miR-3606-3p	MIMAT0022965	AAAAUUUCUUUCACUACUUAG	0	0	0	0	0	0	#DIV/0!	#DIV/0!	#DIV/0!	#DIV/0!	#DIV/0!
chr2	189997808	189997829	-	miRNA	hsa-miR-3129-5p	MIMAT0014992	GCAGUAGUGUAGAGAUUGGUUU	0	0	0	0	0	0	#DIV/0!	#DIV/0!	#DIV/0!	#DIV/0!	#DIV/0!
chr2	189997770	189997791	-	miRNA	hsa-miR-3129-3p	MIMAT0019202	AAACUAAUCUCUACACUGCUGC	0	0	0	0	0	0	#DIV/0!	#DIV/0!	#DIV/0!	#DIV/0!	#DIV/0!
chr2	207647970	207647990	+	miRNA	hsa-miR-3130-5p	MIMAT0014995	UACCCAGUCUCCGGUGCAGCC	0	0	0	0	0	0	#DIV/0!	#DIV/0!	#DIV/0!	#DIV/0!	#DIV/0!
chr2	207648001	207648021	+	miRNA	hsa-miR-3130-3p	MIMAT0014994	GCUGCACCGGAGACUGGGUAA	0	0	0	0	0	0	#DIV/0!	#DIV/0!	#DIV/0!	#DIV/0!	#DIV/0!
chr2	207648000	207648020	-	miRNA	hsa-miR-3130-5p	MIMAT0014995	UACCCAGUCUCCGGUGCAGCC	0	0	0	0	0	0	#DIV/0!	#DIV/0!	#DIV/0!	#DIV/0!	#DIV/0!
chr2	207647969	207647989	-	miRNA	hsa-miR-3130-3p	MIMAT0014994	GCUGCACCGGAGACUGGGUAA	0	0	0	0	0	0	#DIV/0!	#DIV/0!	#DIV/0!	#DIV/0!	#DIV/0!
chr2	207974767	207974787	-	miRNA	hsa-miR-2355-5p	MIMAT0016895	AUCCCCAGAUACAAUGGACAA	0	0	51	0	0	51	0	0	100	0	0
chr2	207974723	207974744	-	miRNA	hsa-miR-2355-3p	MIMAT0017950	AUUGUCCUUGCUGUUUGGAGAU	0	0	0	0	10	10	0	0	0	0	100
chr2	208031126	208031146	+	miRNA	hsa-miR-7845-5p	MIMAT0030420	AAGGGACAGGGAGGGUCGUGG	0	0	0	0	0	0	#DIV/0!	#DIV/0!	#DIV/0!	#DIV/0!	#DIV/0!
chr2	208134052	208134072	-	miRNA	hsa-miR-1302	MIMAT0005890	UUGGGACAUACUUAUGCUAAA	0	0	0	0	0	0	#DIV/0!	#DIV/0!	#DIV/0!	#DIV/0!	#DIV/0!
chr2	208619540	208619561	+	miRNA	hsa-miR-4775	MIMAT0019931	UUAAUUUUUUGUUUCGGUCACU	0	0	0	0	0	0	#DIV/0!	#DIV/0!	#DIV/0!	#DIV/0!	#DIV/0!
chr2	213291008	213291026	-	miRNA	hsa-miR-548f-3p	MIMAT0005895	AAAAACUGUAAUUACUUUU	0	0	0	0	0	0	#DIV/0!	#DIV/0!	#DIV/0!	#DIV/0!	#DIV/0!
chr2	213790990	213791011	+	miRNA	hsa-miR-4776-5p	MIMAT0019932	GUGGACCAGGAUGGCAAGGGCU	0	0	0	0	0	0	#DIV/0!	#DIV/0!	#DIV/0!	#DIV/0!	#DIV/0!
chr2	213791034	213791056	+	miRNA	hsa-miR-4776-3p	MIMAT0019933	CUUGCCAUCCUGGUCCACUGCAU	0	0	0	0	0	0	#DIV/0!	#DIV/0!	#DIV/0!	#DIV/0!	#DIV/0!
chr2	213791030	213791051	-	miRNA	hsa-miR-4776-5p	MIMAT0019932	GUGGACCAGGAUGGCAAGGGCU	0	0	0	0	0	0	#DIV/0!	#DIV/0!	#DIV/0!	#DIV/0!	#DIV/0!
chr2	213790985	213791007	-	miRNA	hsa-miR-4776-3p	MIMAT0019933	CUUGCCAUCCUGGUCCACUGCAU	0	0	0	0	0	0	#DIV/0!	#DIV/0!	#DIV/0!	#DIV/0!	#DIV/0!
chr2	214622846	214622866	+	miRNA	hsa-miR-4438	MIMAT0018956	CACAGGCUUAGAAAAGACAGU	0	0	0	0	0	0	#DIV/0!	#DIV/0!	#DIV/0!	#DIV/0!	#DIV/0!
chr2	218765325	218765346	-	miRNA	hsa-miR-6809-5p	MIMAT0027518	UGGCAAGGAAAGAAGAGGAUCA	0	0	0	0	0	0	#DIV/0!	#DIV/0!	#DIV/0!	#DIV/0!	#DIV/0!
chr2	218765236	218765256	-	miRNA	hsa-miR-6809-3p	MIMAT0027519	CUUCUCUUCUCUCCUUCCCAG	0	0	0	0	0	0	#DIV/0!	#DIV/0!	#DIV/0!	#DIV/0!	#DIV/0!
chr2	219144887	219144909	-	miRNA	hsa-miR-6513-5p	MIMAT0025482	UUUGGGAUUGACGCCACAUGUCU	0	0	2	1	0	3	0	0	66.6667	33.3333	0
chr2	219144850	219144870	-	miRNA	hsa-miR-6513-3p	MIMAT0025483	UCAAGUGUCAUCUGUCCCUAG	0	0	0	0	0	0	#DIV/0!	#DIV/0!	#DIV/0!	#DIV/0!	#DIV/0!
chr2	219206639	219206661	+	miRNA	hsa-miR-6810-5p	MIMAT0027520	AUGGGGACAGGGAUCAGCAUGGC	0	0	0	0	0	0	#DIV/0!	#DIV/0!	#DIV/0!	#DIV/0!	#DIV/0!
chr2	219206681	219206703	+	miRNA	hsa-miR-6810-3p	MIMAT0027521	UCCCCUGCUCCCUUGUUCCCCAG	0	0	4	0	0	4	0	0	100	0	0
chr2	219267380	219267400	+	miRNA	hsa-miR-26b-5p	MIMAT0000083	UUCAAGUAAUUCAGGAUAGGU	1	0	3316	21	4	3342	0.0299222	0	99.222	0.628366	0.119689
chr2	219267415	219267436	+	miRNA	hsa-miR-26b-3p	MIMAT0004500	CCUGUUCUCCAUUACUUGGCUC	0	1	18	0	0	19	0	5.26316	94.7368	0	0
chr2	219866370	219866391	-	miRNA	hsa-miR-375	MIMAT0000728	UUUGUUCGUUCGGCUCGCGUGA	0	0	15	0	0	15	0	0	100	0	0
chr2	219923447	219923469	-	miRNA	hsa-miR-3131	MIMAT0014996	UCGAGGACUGGUGGAAGGGCCUU	0	0	0	0	0	0	#DIV/0!	#DIV/0!	#DIV/0!	#DIV/0!	#DIV/0!
chr2	220158848	220158869	-	miRNA	hsa-miR-153-3p	MIMAT0000439	UUGCAUAGUCACAAAAGUGAUC	0	0	191	5	0	196	0	0	97.449	2.55102	0
chr2	220413839	220413862	-	miRNA	hsa-miR-3132	MIMAT0014997	UGGGUAGAGAAGGAGCUCAGAGGA	0	0	0	0	0	0	#DIV/0!	#DIV/0!	#DIV/0!	#DIV/0!	#DIV/0!
chr2	220771233	220771253	-	miRNA	hsa-miR-4268	MIMAT0016896	GGCUCCUCCUCUCAGGAUGUG	0	0	0	0	0	0	#DIV/0!	#DIV/0!	#DIV/0!	#DIV/0!	#DIV/0!
chr2	225875233	225875254	-	miRNA	hsa-miR-4439	MIMAT0018957	GUGACUGAUACCUUGGAGGCAU	0	0	0	0	0	0	#DIV/0!	#DIV/0!	#DIV/0!	#DIV/0!	#DIV/0!
chr2	227523436	227523457	-	miRNA	hsa-miR-5702	MIMAT0022495	UGAGUCAGCAACAUAUCCCAUG	0	0	0	0	0	0	#DIV/0!	#DIV/0!	#DIV/0!	#DIV/0!	#DIV/0!
chr2	228336878	228336895	+	miRNA	hsa-miR-5703	MIMAT0022496	AGGAGAAGUCGGGAAGGU	0	0	0	0	0	0	#DIV/0!	#DIV/0!	#DIV/0!	#DIV/0!	#DIV/0!
chr2	232227434	232227455	+	miRNA	hsa-miR-4777-5p	MIMAT0019934	UUCUAGAUGAGAGAUAUAUAUA	0	0	0	0	0	0	#DIV/0!	#DIV/0!	#DIV/0!	#DIV/0!	#DIV/0!
chr2	232227475	232227496	+	miRNA	hsa-miR-4777-3p	MIMAT0019935	AUACCUCAUCUAGAAUGCUGUA	0	0	0	0	0	0	#DIV/0!	#DIV/0!	#DIV/0!	#DIV/0!	#DIV/0!
chr2	232578078	232578103	+	miRNA	hsa-miR-1244	MIMAT0005896	AAGUAGUUGGUUUGUAUGAGAUGGUU	0	0	0	0	0	0	#DIV/0!	#DIV/0!	#DIV/0!	#DIV/0!	#DIV/0!
chr2	232756987	232757008	-	miRNA	hsa-miR-1471	MIMAT0007349	GCCCGCGUGUGGAGCCAGGUGU	0	0	0	0	0	0	#DIV/0!	#DIV/0!	#DIV/0!	#DIV/0!	#DIV/0!
chr2	233037423	233037442	+	miRNA	hsa-miR-562	MIMAT0003226	AAAGUAGCUGUACCAUUUGC	0	0	0	0	0	0	#DIV/0!	#DIV/0!	#DIV/0!	#DIV/0!	#DIV/0!
chr2	233415240	233415263	-	miRNA	hsa-miR-5001-5p	MIMAT0021021	AGGGCUGGACUCAGCGGCGGAGCU	0	0	0	0	0	0	#DIV/0!	#DIV/0!	#DIV/0!	#DIV/0!	#DIV/0!
chr2	233415203	233415224	-	miRNA	hsa-miR-5001-3p	MIMAT0021022	UUCUGCCUCUGUCCAGGUCCUU	0	0	8	2	0	10	0	0	80	20	0
chr2	238419575	238419596	+	miRNA	hsa-miR-6811-5p	MIMAT0027522	AUGCAGGCCUGUGUACAGCACU	0	0	0	0	0	0	#DIV/0!	#DIV/0!	#DIV/0!	#DIV/0!	#DIV/0!
chr2	238419611	238419631	+	miRNA	hsa-miR-6811-3p	MIMAT0027523	AGCCUGUGCUUGUCCCUGCAG	0	0	0	0	0	0	#DIV/0!	#DIV/0!	#DIV/0!	#DIV/0!	#DIV/0!
chr2	239990525	239990546	-	miRNA	hsa-miR-4440	MIMAT0018958	UGUCGUGGGGCUUGCUGGCUUG	0	0	1	0	0	1	0	0	100	0	0
chr2	240007524	240007540	-	miRNA	hsa-miR-4441	MIMAT0018959	ACAGGGAGGAGAUUGUA	0	0	0	0	0	0	#DIV/0!	#DIV/0!	#DIV/0!	#DIV/0!	#DIV/0!
chr2	240227167	240227187	+	miRNA	hsa-miR-4269	MIMAT0016897	GCAGGCACAGACAGCCCUGGC	0	0	0	0	0	0	#DIV/0!	#DIV/0!	#DIV/0!	#DIV/0!	#DIV/0!
chr2	240273466	240273488	-	miRNA	hsa-miR-2467-5p	MIMAT0019952	UGAGGCUCUGUUAGCCUUGGCUC	0	0	0	0	0	0	#DIV/0!	#DIV/0!	#DIV/0!	#DIV/0!	#DIV/0!
chr2	240273427	240273448	-	miRNA	hsa-miR-2467-3p	MIMAT0019953	AGCAGAGGCAGAGAGGCUCAGG	0	0	0	0	0	0	#DIV/0!	#DIV/0!	#DIV/0!	#DIV/0!	#DIV/0!
chr2	240882480	240882501	-	miRNA	hsa-miR-4786-5p	MIMAT0019954	UGAGACCAGGACUGGAUGCACC	0	0	0	0	0	0	#DIV/0!	#DIV/0!	#DIV/0!	#DIV/0!	#DIV/0!
chr2	240882440	240882461	-	miRNA	hsa-miR-4786-3p	MIMAT0019955	UGAAGCCAGCUCUGGUCUGGGC	0	0	0	0	0	0	#DIV/0!	#DIV/0!	#DIV/0!	#DIV/0!	#DIV/0!
chr2	241395432	241395454	+	miRNA	hsa-miR-149-5p	MIMAT0000450	UCUGGCUCCGUGUCUUCACUCCC	0	1	1494	6	0	1501	0	0.0666223	99.5336	0.399734	0
chr2	241395473	241395493	+	miRNA	hsa-miR-149-3p	MIMAT0004609	AGGGAGGGACGGGGGCUGUGC	0	0	0	0	0	0	#DIV/0!	#DIV/0!	#DIV/0!	#DIV/0!	#DIV/0!
chr2	242417329	242417350	+	miRNA	hsa-miR-3133	MIMAT0014998	UAAAGAACUCUUAAAACCCAAU	0	0	0	0	0	0	#DIV/0!	#DIV/0!	#DIV/0!	#DIV/0!	#DIV/0!
chr20	1373584	1373605	-	miRNA	hsa-miR-6869-5p	MIMAT0027638	GUGAGUAGUGGCGCGCGGCGGC	0	0	0	0	0	0	#DIV/0!	#DIV/0!	#DIV/0!	#DIV/0!	#DIV/0!
chr20	1373548	1373568	-	miRNA	hsa-miR-6869-3p	MIMAT0027639	CGCCGCGCGCAUCGGCUCAGC	0	0	0	0	0	0	#DIV/0!	#DIV/0!	#DIV/0!	#DIV/0!	#DIV/0!
chr20	2633425	2633449	+	miRNA	hsa-miR-1292-5p	MIMAT0005943	UGGGAACGGGUUCCGGCAGACGCUG	0	0	0	0	0	0	#DIV/0!	#DIV/0!	#DIV/0!	#DIV/0!	#DIV/0!
chr20	2633465	2633484	+	miRNA	hsa-miR-1292-3p	MIMAT0022948	UCGCGCCCCGGCUCCCGUUC	0	0	0	0	0	0	#DIV/0!	#DIV/0!	#DIV/0!	#DIV/0!	#DIV/0!
chr20	3898151	3898173	+	miRNA	hsa-miR-103a-2-5p	MIMAT0009196	AGCUUCUUUACAGUGCUGCCUUG	0	0	19	0	0	19	0	0	100	0	0
chr20	3898188	3898210	+	miRNA	hsa-miR-103a-3p	MIMAT0000101	AGCAGCAUUGUACAGGGCUAUGA	1	9	32380	24	83	32497	0.00307721	0.0276949	99.64	0.073853	0.255408
chr20	3898188	3898210	-	miRNA	hsa-miR-103b	MIMAT0007402	UCAUAGCCCUGUACAAUGCUGCU	0	0	0	0	0	0	#DIV/0!	#DIV/0!	#DIV/0!	#DIV/0!	#DIV/0!
chr20	7352265	7352285	+	miRNA	hsa-miR-8062	MIMAT0030989	CAGUGAUUUGAGGAUUAUUGC	0	0	0	0	0	0	#DIV/0!	#DIV/0!	#DIV/0!	#DIV/0!	#DIV/0!
chr20	10630320	10630338	-	miRNA	hsa-miR-6870-5p	MIMAT0027640	UGGGGGAGAUGGGGGUUGA	0	0	0	0	0	0	#DIV/0!	#DIV/0!	#DIV/0!	#DIV/0!	#DIV/0!
chr20	10630284	10630305	-	miRNA	hsa-miR-6870-3p	MIMAT0027641	GCUCAUCCCCAUCUCCUUUCAG	0	0	0	0	0	0	#DIV/0!	#DIV/0!	#DIV/0!	#DIV/0!	#DIV/0!
chr20	18451268	18451290	+	miRNA	hsa-miR-3192-5p	MIMAT0015076	UCUGGGAGGUUGUAGCAGUGGAA	0	0	0	0	0	0	#DIV/0!	#DIV/0!	#DIV/0!	#DIV/0!	#DIV/0!
chr20	18451306	18451326	+	miRNA	hsa-miR-3192-3p	MIMAT0027027	CUCUGAUCGCCCUCUCAGCUC	0	0	0	0	0	0	#DIV/0!	#DIV/0!	#DIV/0!	#DIV/0!	#DIV/0!
chr20	26188879	26188900	-	miRNA	hsa-miR-663a	MIMAT0003326	AGGCGGGGCGCCGCGGGACCGC	0	0	0	0	0	0	#DIV/0!	#DIV/0!	#DIV/0!	#DIV/0!	#DIV/0!
chr20	30194989	30195010	+	miRNA	hsa-miR-3193	MIMAT0015077	UCCUGCGUAGGAUCUGAGGAGU	0	0	0	0	0	0	#DIV/0!	#DIV/0!	#DIV/0!	#DIV/0!	#DIV/0!
chr20	30825633	30825650	+	miRNA	hsa-miR-1825	MIMAT0006765	UCCAGUGCCCUCCUCUCC	0	0	0	0	0	0	#DIV/0!	#DIV/0!	#DIV/0!	#DIV/0!	#DIV/0!
chr20	32636934	32636955	+	miRNA	hsa-miR-4755-5p	MIMAT0019895	UUUCCCUUCAGAGCCUGGCUUU	0	0	0	0	0	0	#DIV/0!	#DIV/0!	#DIV/0!	#DIV/0!	#DIV/0!
chr20	32636968	32636989	+	miRNA	hsa-miR-4755-3p	MIMAT0019896	AGCCAGGCUCUGAAGGGAAAGU	0	0	0	0	0	0	#DIV/0!	#DIV/0!	#DIV/0!	#DIV/0!	#DIV/0!
chr20	33054190	33054208	+	miRNA	hsa-miR-644a	MIMAT0003314	AGUGUGGCUUUCUUAGAGC	0	0	0	0	0	0	#DIV/0!	#DIV/0!	#DIV/0!	#DIV/0!	#DIV/0!
chr20	33578211	33578231	+	miRNA	hsa-miR-499a-5p	MIMAT0002870	UUAAGACUUGCAGUGAUGUUU	0	0	29	1	0	30	0	0	96.6667	3.33333	0
chr20	33578248	33578269	+	miRNA	hsa-miR-499a-3p	MIMAT0004772	AACAUCACAGCAAGUCUGUGCU	0	0	0	0	0	0	#DIV/0!	#DIV/0!	#DIV/0!	#DIV/0!	#DIV/0!
chr20	33578246	33578266	-	miRNA	hsa-miR-499b-5p	MIMAT0019897	ACAGACUUGCUGUGAUGUUCA	0	0	1	0	0	1	0	0	100	0	0
chr20	33578209	33578230	-	miRNA	hsa-miR-499b-3p	MIMAT0019898	AACAUCACUGCAAGUCUUAACA	0	0	0	0	0	0	#DIV/0!	#DIV/0!	#DIV/0!	#DIV/0!	#DIV/0!
chr20	34041812	34041834	-	miRNA	hsa-miR-1289	MIMAT0005879	UGGAGUCCAGGAAUCUGCAUUUU	0	0	1	0	0	1	0	0	100	0	0
chr20	37145250	37145271	+	miRNA	hsa-miR-548o-3p	MIMAT0005919	CCAAAACUGCAGUUACUUUUGC	0	0	0	0	0	0	#DIV/0!	#DIV/0!	#DIV/0!	#DIV/0!	#DIV/0!
chr20	37145212	37145233	+	miRNA	hsa-miR-548o-5p	MIMAT0022738	AAAAGUAAUUGCGGUUUUUGCC	0	0	0	0	0	0	#DIV/0!	#DIV/0!	#DIV/0!	#DIV/0!	#DIV/0!
chr20	39797668	39797689	+	miRNA	hsa-miR-6871-5p	MIMAT0027642	CAUGGGAGUUCGGGGUGGUUGC	0	0	0	0	0	0	#DIV/0!	#DIV/0!	#DIV/0!	#DIV/0!	#DIV/0!
chr20	39797697	39797718	+	miRNA	hsa-miR-6871-3p	MIMAT0027643	CAGCACCCUGUGGCUCCCACAG	0	0	0	0	0	0	#DIV/0!	#DIV/0!	#DIV/0!	#DIV/0!	#DIV/0!
chr20	43036817	43036838	+	miRNA	hsa-miR-3646	MIMAT0018065	AAAAUGAAAUGAGCCCAGCCCA	0	0	0	0	0	0	#DIV/0!	#DIV/0!	#DIV/0!	#DIV/0!	#DIV/0!
chr20	44054155	44054179	+	miRNA	hsa-miR-6812-5p	MIMAT0027524	AUGGGGUGAGAUGGGGAGGAGCAGC	0	0	0	0	0	0	#DIV/0!	#DIV/0!	#DIV/0!	#DIV/0!	#DIV/0!
chr20	44054193	44054213	+	miRNA	hsa-miR-6812-3p	MIMAT0027525	CCGCUCUUCCCCUGACCCCAG	0	0	2	0	0	2	0	0	100	0	0
chr20	44333789	44333810	-	miRNA	hsa-miR-3617-5p	MIMAT0017997	AAAGACAUAGUUGCAAGAUGGG	0	0	0	0	0	0	#DIV/0!	#DIV/0!	#DIV/0!	#DIV/0!	#DIV/0!
chr20	44333748	44333770	-	miRNA	hsa-miR-3617-3p	MIMAT0022966	CAUCAGCACCCUAUGUCCUUUCU	0	0	1	0	0	1	0	0	100	0	0
chr20	45795627	45795648	+	miRNA	hsa-miR-3616-5p	MIMAT0017995	AUGAAGUGCACUCAUGAUAUGU	0	0	0	0	0	0	#DIV/0!	#DIV/0!	#DIV/0!	#DIV/0!	#DIV/0!
chr20	45795668	45795690	+	miRNA	hsa-miR-3616-3p	MIMAT0017996	CGAGGGCAUUUCAUGAUGCAGGC	0	0	0	0	0	0	#DIV/0!	#DIV/0!	#DIV/0!	#DIV/0!	#DIV/0!
chr20	49202383	49202401	+	miRNA	hsa-miR-645	MIMAT0003315	UCUAGGCUGGUACUGCUGA	0	0	0	0	0	0	#DIV/0!	#DIV/0!	#DIV/0!	#DIV/0!	#DIV/0!
chr20	49231226	49231246	-	miRNA	hsa-miR-1302	MIMAT0005890	UUGGGACAUACUUAUGCUAAA	0	0	0	0	0	0	#DIV/0!	#DIV/0!	#DIV/0!	#DIV/0!	#DIV/0!
chr20	50069485	50069505	-	miRNA	hsa-miR-3194-5p	MIMAT0015078	GGCCAGCCACCAGGAGGGCUG	0	0	0	0	0	0	#DIV/0!	#DIV/0!	#DIV/0!	#DIV/0!	#DIV/0!
chr20	50069449	50069470	-	miRNA	hsa-miR-3194-3p	MIMAT0019218	AGCUCUGCUGCUCACUGGCAGU	0	0	0	0	0	0	#DIV/0!	#DIV/0!	#DIV/0!	#DIV/0!	#DIV/0!
chr20	52684991	52685013	-	miRNA	hsa-miR-4756-5p	MIMAT0019899	CAGGGAGGCGCUCACUCUCUGCU	0	0	0	0	0	0	#DIV/0!	#DIV/0!	#DIV/0!	#DIV/0!	#DIV/0!
chr20	52684957	52684978	-	miRNA	hsa-miR-4756-3p	MIMAT0019900	CCAGAGAUGGUUGCCUUCCUAU	0	0	0	0	0	0	#DIV/0!	#DIV/0!	#DIV/0!	#DIV/0!	#DIV/0!
chr20	55896620	55896637	-	miRNA	hsa-miR-4325	MIMAT0016887	UUGCACUUGUCUCAGUGA	56	0	0	0	0	56	100	0	0	0	0
chr20	56470455	56470471	+	miRNA	hsa-miR-4532	MIMAT0019071	CCCCGGGGAGCCCGGCG	0	0	0	0	0	0	#DIV/0!	#DIV/0!	#DIV/0!	#DIV/0!	#DIV/0!
chr20	57392716	57392736	-	miRNA	hsa-miR-296-5p	MIMAT0000690	AGGGCCCCCCCUCAAUCCUGU	0	0	5	0	0	5	0	0	100	0	0
chr20	57392681	57392702	-	miRNA	hsa-miR-296-3p	MIMAT0004679	GAGGGUUGGGUGGAGGCUCUCC	0	0	1	0	0	1	0	0	100	0	0
chr20	57393335	57393358	-	miRNA	hsa-miR-298	MIMAT0004901	AGCAGAAGCAGGGAGGUUCUCCCA	0	0	0	0	0	0	#DIV/0!	#DIV/0!	#DIV/0!	#DIV/0!	#DIV/0!
chr20	58883592	58883610	+	miRNA	hsa-miR-646	MIMAT0003316	AAGCAGCUGCCUCUGAGGC	0	0	0	0	0	0	#DIV/0!	#DIV/0!	#DIV/0!	#DIV/0!	#DIV/0!
chr20	59053177	59053198	+	miRNA	hsa-miR-4533	MIMAT0019072	UGGAAGGAGGUUGCCGGACGCU	0	0	0	0	0	0	#DIV/0!	#DIV/0!	#DIV/0!	#DIV/0!	#DIV/0!
chr20	59139623	59139643	+	miRNA	hsa-miR-548ag	MIMAT0018969	AAAGGUAAUUGUGGUUUCUGC	0	0	0	0	0	0	#DIV/0!	#DIV/0!	#DIV/0!	#DIV/0!	#DIV/0!
chr20	60528677	60528697	-	miRNA	hsa-miR-1257	MIMAT0005908	AGUGAAUGAUGGGUUCUGACC	0	0	0	0	0	0	#DIV/0!	#DIV/0!	#DIV/0!	#DIV/0!	#DIV/0!
chr20	60639868	60639884	+	miRNA	hsa-miR-3195	MIMAT0015079	CGCGCCGGGCCCGGGUU	0	0	0	0	0	0	#DIV/0!	#DIV/0!	#DIV/0!	#DIV/0!	#DIV/0!
chr20	60907590	60907612	-	miRNA	hsa-miR-4758-5p	MIMAT0019903	GUGAGUGGGAGCCGGUGGGGCUG	0	0	0	0	0	0	#DIV/0!	#DIV/0!	#DIV/0!	#DIV/0!	#DIV/0!
chr20	60907546	60907568	-	miRNA	hsa-miR-4758-3p	MIMAT0019904	UGCCCCACCUGCUGACCACCCUC	0	0	0	0	0	0	#DIV/0!	#DIV/0!	#DIV/0!	#DIV/0!	#DIV/0!
chr20	61151558	61151579	+	miRNA	hsa-miR-1	MIMAT0000416	UGGAAUGUAAAGAAGUAUGUAU	0	0	414	2	0	416	0	0	99.5192	0.480769	0
chr20	61162177	61162198	+	miRNA	hsa-miR-133a-3p	MIMAT0000427	UUUGGUCCCCUUCAACCAGCUG	0	0	71	18	0	89	0	0	79.7753	20.2247	0
chr20	61162140	61162161	+	miRNA	hsa-miR-133a-5p	MIMAT0026478	AGCUGGUAAAAUGGAACCAAAU	0	1	7	0	0	8	0	12.5	87.5	0	0
chr20	61809866	61809887	+	miRNA	hsa-miR-124-5p	MIMAT0004591	CGUGUUCACAGCGGACCUUGAU	0	1	352	2	1	356	0	0.280899	98.8764	0.561798	0.280899
chr20	61809904	61809923	+	miRNA	hsa-miR-124-3p	MIMAT0000422	UAAGGCACGCGGUGAAUGCC	0	763	29762	653	16	31194	0	2.44598	95.4094	2.09335	0.0512919
chr20	61870140	61870157	+	miRNA	hsa-miR-3196	MIMAT0015080	CGGGGCGGCAGGGGCCUC	0	0	0	0	0	0	#DIV/0!	#DIV/0!	#DIV/0!	#DIV/0!	#DIV/0!
chr20	61918170	61918189	+	miRNA	hsa-miR-4326	MIMAT0016888	UGUUCCUCUGUCUCCCAGAC	0	0	2	0	0	2	0	0	100	0	0
chr20	62550848	62550870	+	miRNA	hsa-miR-941	MIMAT0004984	CACCCGGCUGUGUGCACAUGUGC	0	0	0	0	0	0	#DIV/0!	#DIV/0!	#DIV/0!	#DIV/0!	#DIV/0!
chr20	62550904	62550926	+	miRNA	hsa-miR-941	MIMAT0004984	CACCCGGCUGUGUGCACAUGUGC	0	0	0	0	0	0	#DIV/0!	#DIV/0!	#DIV/0!	#DIV/0!	#DIV/0!
chr20	62550960	62550982	+	miRNA	hsa-miR-941	MIMAT0004984	CACCCGGCUGUGUGCACAUGUGC	0	0	0	0	0	0	#DIV/0!	#DIV/0!	#DIV/0!	#DIV/0!	#DIV/0!
chr20	62551155	62551177	+	miRNA	hsa-miR-941	MIMAT0004984	CACCCGGCUGUGUGCACAUGUGC	0	0	0	0	0	0	#DIV/0!	#DIV/0!	#DIV/0!	#DIV/0!	#DIV/0!
chr20	62572864	62572885	-	miRNA	hsa-miR-1914-5p	MIMAT0007889	CCCUGUGCCCGGCCCACUUCUG	0	0	0	0	0	0	#DIV/0!	#DIV/0!	#DIV/0!	#DIV/0!	#DIV/0!
chr20	62572827	62572848	-	miRNA	hsa-miR-1914-3p	MIMAT0007890	GGAGGGGUCCCGCACUGGGAGG	0	0	0	0	0	0	#DIV/0!	#DIV/0!	#DIV/0!	#DIV/0!	#DIV/0!
chr20	62574044	62574064	-	miRNA	hsa-miR-647	MIMAT0003317	GUGGCUGCACUCACUUCCUUC	0	0	0	0	0	0	#DIV/0!	#DIV/0!	#DIV/0!	#DIV/0!	#DIV/0!
chr20	62708336	62708358	-	miRNA	hsa-miR-6813-5p	MIMAT0027526	CAGGGGCUGGGGUUUCAGGUUCU	0	0	0	0	0	0	#DIV/0!	#DIV/0!	#DIV/0!	#DIV/0!	#DIV/0!
chr20	62708308	62708328	-	miRNA	hsa-miR-6813-3p	MIMAT0027527	AACCUUGGCCCCUCUCCCCAG	0	0	0	0	0	0	#DIV/0!	#DIV/0!	#DIV/0!	#DIV/0!	#DIV/0!
chr21	9825859	9825879	+	miRNA	hsa-miR-3648	MIMAT0018068	AGCCGCGGGGAUCGCCGAGGG	0	0	0	0	0	0	#DIV/0!	#DIV/0!	#DIV/0!	#DIV/0!	#DIV/0!
chr21	9826237	9826260	+	miRNA	hsa-miR-3687	MIMAT0018115	CCCGGACAGGCGUUCGUGCGACGU	0	0	0	0	0	0	#DIV/0!	#DIV/0!	#DIV/0!	#DIV/0!	#DIV/0!
chr21	14778752	14778773	-	miRNA	hsa-miR-3156-5p	MIMAT0015030	AAAGAUCUGGAAGUGGGAGACA	0	0	0	0	0	0	#DIV/0!	#DIV/0!	#DIV/0!	#DIV/0!	#DIV/0!
chr21	15017105	15017127	-	miRNA	hsa-miR-3118	MIMAT0014980	UGUGACUGCAUUAUGAAAAUUCU	0	0	0	0	0	0	#DIV/0!	#DIV/0!	#DIV/0!	#DIV/0!	#DIV/0!
chr21	15096563	15096585	+	miRNA	hsa-miR-8069	MIMAT0030996	GGAUGGUUGGGGGCGGUCGGCGU	0	0	0	0	0	0	#DIV/0!	#DIV/0!	#DIV/0!	#DIV/0!	#DIV/0!
chr21	17911421	17911442	+	miRNA	hsa-miR-99a-5p	MIMAT0000097	AACCCGUAGAUCCGAUCUUGUG	0	460	19893	49	10	20412	0	2.25358	97.4574	0.240055	0.0489908
chr21	17911458	17911479	+	miRNA	hsa-miR-99a-3p	MIMAT0004511	CAAGCUCGCUUCUAUGGGUCUG	0	1	59	9	0	69	0	1.44928	85.5072	13.0435	0
chr21	17912158	17912179	+	miRNA	hsa-let-7c-5p	MIMAT0000064	UGAGGUAGUAGGUUGUAUGGUU	3	1	2254	8	2	2268	0.132275	0.0440917	99.3827	0.352734	0.0881834
chr21	17912203	17912224	+	miRNA	hsa-let-7c-3p	MIMAT0026472	CUGUACAACCUUCUAGCUUUCC	0	0	15	1	0	16	0	0	93.75	6.25	0
chr21	17962573	17962594	+	miRNA	hsa-miR-125b-5p	MIMAT0000423	UCCCUGAGACCCUAACUUGUGA	1	3	60137	193	9	60343	0.00165719	0.00497158	99.6586	0.319838	0.0149147
chr21	17962610	17962631	+	miRNA	hsa-miR-125b-2-3p	MIMAT0004603	UCACAAGUCAGGCUCUUGGGAC	0	14	12	0	383	409	0	3.42298	2.93399	0	93.643
chr21	20058418	20058437	-	miRNA	hsa-miR-548x-3p	MIMAT0015081	UAAAAACUGCAAUUACUUUC	0	0	0	0	0	0	#DIV/0!	#DIV/0!	#DIV/0!	#DIV/0!	#DIV/0!
chr21	20058453	20058475	-	miRNA	hsa-miR-548x-5p	MIMAT0022733	UGCAAAAGUAAUUGCAGUUUUUG	0	0	0	0	0	0	#DIV/0!	#DIV/0!	#DIV/0!	#DIV/0!	#DIV/0!
chr21	24451676	24451694	+	miRNA	hsa-miR-6130	MIMAT0024614	UGAGGGAGUGGAUUGUAUG	0	0	0	0	0	0	#DIV/0!	#DIV/0!	#DIV/0!	#DIV/0!	#DIV/0!
chr21	26946295	26946317	+	miRNA	hsa-miR-155-5p	MIMAT0000646	UUAAUGCUAAUCGUGAUAGGGGU	0	0	5	2	1	8	0	0	62.5	25	12.5
chr21	26946334	26946355	+	miRNA	hsa-miR-155-3p	MIMAT0004658	CUCCUACAUAUUAGCAUUAACA	0	0	0	0	0	0	#DIV/0!	#DIV/0!	#DIV/0!	#DIV/0!	#DIV/0!
chr21	28326284	28326304	+	miRNA	hsa-miR-4759	MIMAT0019905	UAGGACUAGAUGUUGGAAUUA	0	0	0	0	0	0	#DIV/0!	#DIV/0!	#DIV/0!	#DIV/0!	#DIV/0!
chr21	31747668	31747686	-	miRNA	hsa-miR-4327	MIMAT0016889	GGCUUGCAUGGGGGACUGG	0	0	0	0	0	0	#DIV/0!	#DIV/0!	#DIV/0!	#DIV/0!	#DIV/0!
chr21	34922970	34922991	+	miRNA	hsa-miR-6501-5p	MIMAT0025458	AGUUGCCAGGGCUGCCUUUGGU	0	0	0	0	0	0	#DIV/0!	#DIV/0!	#DIV/0!	#DIV/0!	#DIV/0!
chr21	34923011	34923033	+	miRNA	hsa-miR-6501-3p	MIMAT0025459	CCAGAGCAGCCUGCGGUAACAGU	0	0	0	0	0	0	#DIV/0!	#DIV/0!	#DIV/0!	#DIV/0!	#DIV/0!
chr21	37093030	37093052	+	miRNA	hsa-miR-802	MIMAT0004185	CAGUAACAAAGAUUCAUCCUUGU	0	0	0	0	0	0	#DIV/0!	#DIV/0!	#DIV/0!	#DIV/0!	#DIV/0!
chr21	40818940	40818960	+	miRNA	hsa-miR-6508-5p	MIMAT0025472	UCUAGAAAUGCAUGACCCACC	0	0	0	0	0	0	#DIV/0!	#DIV/0!	#DIV/0!	#DIV/0!	#DIV/0!
chr21	40818972	40818993	+	miRNA	hsa-miR-6508-3p	MIMAT0025473	UGGGCCAUGCAUUUCUAGAACU	0	0	0	0	0	0	#DIV/0!	#DIV/0!	#DIV/0!	#DIV/0!	#DIV/0!
chr21	41584328	41584349	-	miRNA	hsa-miR-4760-5p	MIMAT0019906	UUUAGAUUGAACAUGAAGUUAG	0	0	0	0	0	0	#DIV/0!	#DIV/0!	#DIV/0!	#DIV/0!	#DIV/0!
chr21	41584286	41584307	-	miRNA	hsa-miR-4760-3p	MIMAT0019907	AAAUUCAUGUUCAAUCUAAACC	0	0	0	0	0	0	#DIV/0!	#DIV/0!	#DIV/0!	#DIV/0!	#DIV/0!
chr21	42539491	42539513	+	miRNA	hsa-miR-3197	MIMAT0015082	GGAGGCGCAGGCUCGGAAAGGCG	0	0	0	0	0	0	#DIV/0!	#DIV/0!	#DIV/0!	#DIV/0!	#DIV/0!
chr21	43166975	43166996	-	miRNA	hsa-miR-6814-5p	MIMAT0027528	UCCCAAGGGUGAGAUGCUGCCA	0	0	0	0	0	0	#DIV/0!	#DIV/0!	#DIV/0!	#DIV/0!	#DIV/0!
chr21	43166932	43166953	-	miRNA	hsa-miR-6814-3p	MIMAT0027529	ACUCGCAUCCUUCCCUUGGCAG	0	0	0	0	0	0	#DIV/0!	#DIV/0!	#DIV/0!	#DIV/0!	#DIV/0!
chr21	44371096	44371115	-	miRNA	hsa-miR-5692b	MIMAT0022497	AAUAAUAUCACAGUAGGUGU	0	0	0	0	0	0	#DIV/0!	#DIV/0!	#DIV/0!	#DIV/0!	#DIV/0!
chr21	45029834	45029852	-	miRNA	hsa-miR-6070	MIMAT0023695	CCGGUUCCAGUCCCUGGAG	0	0	0	0	0	0	#DIV/0!	#DIV/0!	#DIV/0!	#DIV/0!	#DIV/0!
chr21	46898185	46898207	+	miRNA	hsa-miR-6815-5p	MIMAT0027530	UAGGUGGCGCCGGAGGAGUCAUU	0	0	0	0	0	0	#DIV/0!	#DIV/0!	#DIV/0!	#DIV/0!	#DIV/0!
chr21	46898220	46898240	+	miRNA	hsa-miR-6815-3p	MIMAT0027531	UGGCUUCUCUUGCACACCCAG	0	0	0	0	0	0	#DIV/0!	#DIV/0!	#DIV/0!	#DIV/0!	#DIV/0!
chr22	18246956	18246977	-	miRNA	hsa-miR-3198	MIMAT0015083	GUGGAGUCCUGGGGAAUGGAGA	0	0	0	0	0	0	#DIV/0!	#DIV/0!	#DIV/0!	#DIV/0!	#DIV/0!
chr22	18463694	18463712	-	miRNA	hsa-miR-648	MIMAT0003318	AAGUGUGCAGGGCACUGGU	0	0	0	0	0	0	#DIV/0!	#DIV/0!	#DIV/0!	#DIV/0!	#DIV/0!
chr22	19951278	19951298	+	miRNA	hsa-miR-4761-5p	MIMAT0019908	ACAAGGUGUGCAUGCCUGACC	0	0	0	0	0	0	#DIV/0!	#DIV/0!	#DIV/0!	#DIV/0!	#DIV/0!
chr22	19951337	19951357	+	miRNA	hsa-miR-4761-3p	MIMAT0019909	GAGGGCAUGCGCACUUUGUCC	0	0	0	0	0	0	#DIV/0!	#DIV/0!	#DIV/0!	#DIV/0!	#DIV/0!
chr22	20020676	20020697	+	miRNA	hsa-miR-185-5p	MIMAT0000455	UGGAGAGAAAGGCAGUUCCUGA	0	0	211	0	0	211	0	0	100	0	0
chr22	20020711	20020732	+	miRNA	hsa-miR-185-3p	MIMAT0004611	AGGGGCUGGCUUUCCUCUGGUC	0	0	0	0	0	0	#DIV/0!	#DIV/0!	#DIV/0!	#DIV/0!	#DIV/0!
chr22	20073320	20073341	+	miRNA	hsa-miR-3618	MIMAT0017998	UGUCUACAUUAAUGAAAAGAGC	0	0	0	0	0	0	#DIV/0!	#DIV/0!	#DIV/0!	#DIV/0!	#DIV/0!
chr22	20073635	20073652	+	miRNA	hsa-miR-1306-3p	MIMAT0005950	ACGUUGGCUCUGGUGGUG	0	0	0	0	0	0	#DIV/0!	#DIV/0!	#DIV/0!	#DIV/0!	#DIV/0!
chr22	20073595	20073616	+	miRNA	hsa-miR-1306-5p	MIMAT0022726	CCACCUCCCCUGCAAACGUCCA	0	0	53	0	0	53	0	0	100	0	0
chr22	20102249	20102269	-	miRNA	hsa-miR-6816-5p	MIMAT0027532	UGGGGCGGGGCAGGUCCCUGC	0	0	0	0	0	0	#DIV/0!	#DIV/0!	#DIV/0!	#DIV/0!	#DIV/0!
chr22	20102216	20102233	-	miRNA	hsa-miR-6816-3p	MIMAT0027533	GAAGGACCUGCACCUUCG	0	0	0	0	0	0	#DIV/0!	#DIV/0!	#DIV/0!	#DIV/0!	#DIV/0!
chr22	20236668	20236688	-	miRNA	hsa-miR-1286	MIMAT0005877	UGCAGGACCAAGAUGAGCCCU	0	0	2	0	0	2	0	0	100	0	0
chr22	21388480	21388501	-	miRNA	hsa-miR-649	MIMAT0003319	AAACCUGUGUUGUUCAAGAGUC	0	0	0	0	0	0	#DIV/0!	#DIV/0!	#DIV/0!	#DIV/0!	#DIV/0!
chr22	22007314	22007336	+	miRNA	hsa-miR-301b	MIMAT0004958	CAGUGCAAUGAUAUUGUCAAAGC	0	0	3	0	0	3	0	0	100	0	0
chr22	22007605	22007625	+	miRNA	hsa-miR-130b-5p	MIMAT0004680	ACUCUUUCCCUGUUGCACUAC	0	0	57	0	0	57	0	0	100	0	0
chr22	22007643	22007664	+	miRNA	hsa-miR-130b-3p	MIMAT0000691	CAGUGCAAUGAUGAAAGGGCAU	0	0	27	1	0	28	0	0	96.4286	3.57143	0
chr22	23165285	23165305	+	miRNA	hsa-miR-650	MIMAT0003320	AGGAGGCAGCGCUCUCAGGAC	0	0	0	0	0	0	#DIV/0!	#DIV/0!	#DIV/0!	#DIV/0!	#DIV/0!
chr22	23228471	23228491	+	miRNA	hsa-miR-5571-5p	MIMAT0022257	CAAUUCUCAAAGGAGCCUCCC	0	0	0	0	0	0	#DIV/0!	#DIV/0!	#DIV/0!	#DIV/0!	#DIV/0!
chr22	23228511	23228529	+	miRNA	hsa-miR-5571-3p	MIMAT0022258	GUCCUAGGAGGCUCCUCUG	0	0	0	0	0	0	#DIV/0!	#DIV/0!	#DIV/0!	#DIV/0!	#DIV/0!
chr22	25851618	25851641	+	miRNA	hsa-miR-6817-5p	MIMAT0027534	UCUGCCAUAGGAAGCUUGGAGUGG	0	0	0	0	0	0	#DIV/0!	#DIV/0!	#DIV/0!	#DIV/0!	#DIV/0!
chr22	25851659	25851677	+	miRNA	hsa-miR-6817-3p	MIMAT0027535	UCUCUCUGACUCCAUGGCA	0	0	0	0	0	0	#DIV/0!	#DIV/0!	#DIV/0!	#DIV/0!	#DIV/0!
chr22	26951240	26951261	-	miRNA	hsa-miR-548j-5p	MIMAT0005875	AAAAGUAAUUGCGGUCUUUGGU	0	0	0	0	0	0	#DIV/0!	#DIV/0!	#DIV/0!	#DIV/0!	#DIV/0!
chr22	26951205	26951225	-	miRNA	hsa-miR-548j-3p	MIMAT0026737	CAAAAACUGCAUUACUUUUGC	0	0	0	0	0	0	#DIV/0!	#DIV/0!	#DIV/0!	#DIV/0!	#DIV/0!
chr22	28316569	28316591	-	miRNA	hsa-miR-3199	MIMAT0015084	AGGGACUGCCUUAGGAGAAAGUU	0	0	0	0	0	0	#DIV/0!	#DIV/0!	#DIV/0!	#DIV/0!	#DIV/0!
chr22	28316523	28316545	+	miRNA	hsa-miR-3199	MIMAT0015084	AGGGACUGCCUUAGGAGAAAGUU	0	0	0	0	0	0	#DIV/0!	#DIV/0!	#DIV/0!	#DIV/0!	#DIV/0!
chr22	28855913	28855932	+	miRNA	hsa-miR-5739	MIMAT0023116	GCGGAGAGAGAAUGGGGAGC	0	0	0	0	0	0	#DIV/0!	#DIV/0!	#DIV/0!	#DIV/0!	#DIV/0!
chr22	29729165	29729182	-	miRNA	hsa-miR-3653	MIMAT0018073	CUAAGAAGUUGACUGAAG	0	0	0	0	0	0	#DIV/0!	#DIV/0!	#DIV/0!	#DIV/0!	#DIV/0!
chr22	30403043	30403064	+	miRNA	hsa-miR-6818-5p	MIMAT0027536	UUGUGUGAGUACAGAGAGCAUC	0	0	0	0	0	0	#DIV/0!	#DIV/0!	#DIV/0!	#DIV/0!	#DIV/0!
chr22	30403081	30403102	+	miRNA	hsa-miR-6818-3p	MIMAT0027537	UUGUCUCUUGUUCCUCACACAG	0	0	1	0	0	1	0	0	100	0	0
chr22	31127556	31127577	+	miRNA	hsa-miR-3200-5p	MIMAT0017392	AAUCUGAGAAGGCGCACAAGGU	0	0	1	0	0	1	0	0	100	0	0
chr22	31127597	31127618	+	miRNA	hsa-miR-3200-3p	MIMAT0015085	CACCUUGCGCUACUCAGGUCUG	0	0	23	0	0	23	0	0	100	0	0
chr22	31556048	31556069	-	miRNA	hsa-miR-3928-3p	MIMAT0018205	GGAGGAACCUUGGAGCUUCGGC	0	0	0	0	0	0	#DIV/0!	#DIV/0!	#DIV/0!	#DIV/0!	#DIV/0!
chr22	31556081	31556103	-	miRNA	hsa-miR-3928-5p	MIMAT0027037	UGAAGCUCUAAGGUUCCGCCUGC	0	0	0	0	0	0	#DIV/0!	#DIV/0!	#DIV/0!	#DIV/0!	#DIV/0!
chr22	32017492	32017512	-	miRNA	hsa-miR-7109-5p	MIMAT0028115	CUGGGGGGAGGAGACCCUGCU	0	0	0	0	0	0	#DIV/0!	#DIV/0!	#DIV/0!	#DIV/0!	#DIV/0!
chr22	32017459	32017480	-	miRNA	hsa-miR-7109-3p	MIMAT0028116	CAAGCCUCUCCUGCCCUUCCAG	0	0	0	0	0	0	#DIV/0!	#DIV/0!	#DIV/0!	#DIV/0!	#DIV/0!
chr22	33832626	33832646	-	miRNA	hsa-miR-4764-5p	MIMAT0019914	UGGAUGUGGAAGGAGUUAUCU	0	0	0	0	0	0	#DIV/0!	#DIV/0!	#DIV/0!	#DIV/0!	#DIV/0!
chr22	33832574	33832595	-	miRNA	hsa-miR-4764-3p	MIMAT0019915	UUAACUCCUUUCACACCCAUGG	0	0	0	0	0	0	#DIV/0!	#DIV/0!	#DIV/0!	#DIV/0!	#DIV/0!
chr22	35731703	35731724	+	miRNA	hsa-miR-3909	MIMAT0018183	UGUCCUCUAGGGCCUGCAGUCU	0	0	1	0	0	1	0	0	100	0	0
chr22	35732761	35732781	-	miRNA	hsa-miR-6069	MIMAT0023694	GGGCUAGGGCCUGCUGCCCCC	0	0	0	0	0	0	#DIV/0!	#DIV/0!	#DIV/0!	#DIV/0!	#DIV/0!
chr22	36682927	36682948	-	miRNA	hsa-miR-6819-5p	MIMAT0027538	UUGGGGUGGAGGGCCAAGGAGC	0	0	0	0	0	0	#DIV/0!	#DIV/0!	#DIV/0!	#DIV/0!	#DIV/0!
chr22	36682893	36682913	-	miRNA	hsa-miR-6819-3p	MIMAT0027539	AAGCCUCUGUCCCCACCCCAG	0	0	0	0	0	0	#DIV/0!	#DIV/0!	#DIV/0!	#DIV/0!	#DIV/0!
chr22	38240294	38240318	-	miRNA	hsa-miR-658	MIMAT0003336	GGCGGAGGGAAGUAGGUCCGUUGGU	0	0	0	0	0	0	#DIV/0!	#DIV/0!	#DIV/0!	#DIV/0!	#DIV/0!
chr22	38243700	38243721	-	miRNA	hsa-miR-659-3p	MIMAT0003337	CUUGGUUCAGGGAGGGUCCCCA	0	0	0	0	0	0	#DIV/0!	#DIV/0!	#DIV/0!	#DIV/0!	#DIV/0!
chr22	38243739	38243760	-	miRNA	hsa-miR-659-5p	MIMAT0022710	AGGACCUUCCCUGAACCAAGGA	0	0	0	0	0	0	#DIV/0!	#DIV/0!	#DIV/0!	#DIV/0!	#DIV/0!
chr22	38363575	38363593	+	miRNA	hsa-miR-6820-5p	MIMAT0027540	UGCGGCAGAGCUGGGGUCA	0	0	0	0	0	0	#DIV/0!	#DIV/0!	#DIV/0!	#DIV/0!	#DIV/0!
chr22	38363610	38363631	+	miRNA	hsa-miR-6820-3p	MIMAT0027541	UGUGACUUCUCCCCUGCCACAG	0	0	1	0	1	2	0	0	50	0	50
chr22	38384836	38384852	+	miRNA	hsa-miR-4534	MIMAT0019073	GGAUGGAGGAGGGGUCU	0	0	0	0	0	0	#DIV/0!	#DIV/0!	#DIV/0!	#DIV/0!	#DIV/0!
chr22	41209931	41209951	-	miRNA	hsa-miR-4766-5p	MIMAT0019917	UCUGAAAGAGCAGUUGGUGUU	0	0	0	0	0	0	#DIV/0!	#DIV/0!	#DIV/0!	#DIV/0!	#DIV/0!
chr22	41209897	41209917	-	miRNA	hsa-miR-4766-3p	MIMAT0019918	AUAGCAAUUGCUCUUUUGGAA	0	0	0	0	0	0	#DIV/0!	#DIV/0!	#DIV/0!	#DIV/0!	#DIV/0!
chr22	41488549	41488565	+	miRNA	hsa-miR-1281	MIMAT0005939	UCGCCUCCUCCUCUCCC	0	0	0	0	0	0	#DIV/0!	#DIV/0!	#DIV/0!	#DIV/0!	#DIV/0!
chr22	41649027	41649049	-	miRNA	hsa-miR-6889-5p	MIMAT0027678	UCGGGGAGUCUGGGGUCCGGAAU	0	0	0	0	0	0	#DIV/0!	#DIV/0!	#DIV/0!	#DIV/0!	#DIV/0!
chr22	41648996	41649015	-	miRNA	hsa-miR-6889-3p	MIMAT0027679	UCUGUGCCCCUACUUCCCAG	0	0	0	0	0	0	#DIV/0!	#DIV/0!	#DIV/0!	#DIV/0!	#DIV/0!
chr22	42296953	42296973	+	miRNA	hsa-miR-33a-5p	MIMAT0000091	GUGCAUUGUAGUUGCAUUGCA	0	1	310	0	0	311	0	0.321543	99.6785	0	0
chr22	42296993	42297014	+	miRNA	hsa-miR-33a-3p	MIMAT0004506	CAAUGUUUCCACAGUGCAUCAC	1	0	45	0	0	46	2.17391	0	97.8261	0	0
chr22	42319275	42319295	-	miRNA	hsa-miR-378i	MIMAT0019074	ACUGGACUAGGAGUCAGAAGG	0	0	0	0	0	0	#DIV/0!	#DIV/0!	#DIV/0!	#DIV/0!	#DIV/0!
chr22	45596839	45596860	-	miRNA	hsa-miR-1249	MIMAT0005901	ACGCCCUUCCCCCCCUUCUUCA	0	1	56	0	0	57	0	1.75439	98.2456	0	0
chr22	46156412	46156432	+	miRNA	hsa-miR-4762-5p	MIMAT0019910	CCAAAUCUUGAUCAGAAGCCU	0	0	0	0	0	0	#DIV/0!	#DIV/0!	#DIV/0!	#DIV/0!	#DIV/0!
chr22	46156452	46156473	+	miRNA	hsa-miR-4762-3p	MIMAT0019911	CUUCUGAUCAAGAUUUGUGGUG	0	0	0	0	0	0	#DIV/0!	#DIV/0!	#DIV/0!	#DIV/0!	#DIV/0!
chr22	46486939	46486960	+	miRNA	hsa-miR-3619-5p	MIMAT0017999	UCAGCAGGCAGGCUGGUGCAGC	0	0	0	0	0	0	#DIV/0!	#DIV/0!	#DIV/0!	#DIV/0!	#DIV/0!
chr22	46486970	46486991	+	miRNA	hsa-miR-3619-3p	MIMAT0019219	GGGACCAUCCUGCCUGCUGUGG	0	0	0	0	0	0	#DIV/0!	#DIV/0!	#DIV/0!	#DIV/0!	#DIV/0!
chr22	46508632	46508653	+	miRNA	hsa-let-7a-5p	MIMAT0000062	UGAGGUAGUAGGUUGUAUAGUU	0	30	9187	48	5	9270	0	0.323625	99.1046	0.517799	0.0539374
chr22	46508680	46508700	+	miRNA	hsa-let-7a-3p	MIMAT0004481	CUAUACAAUCUACUGUCUUUC	0	0	117	20	3	140	0	0	83.5714	14.2857	2.14286
chr22	46509464	46509484	+	miRNA	hsa-miR-4763-5p	MIMAT0019912	CGCCUGCCCAGCCCUCCUGCU	0	0	0	0	0	0	#DIV/0!	#DIV/0!	#DIV/0!	#DIV/0!	#DIV/0!
chr22	46509504	46509527	+	miRNA	hsa-miR-4763-3p	MIMAT0019913	AGGCAGGGGCUGGUGCUGGGCGGG	0	0	0	0	0	0	#DIV/0!	#DIV/0!	#DIV/0!	#DIV/0!	#DIV/0!
chr22	46509571	46509592	+	miRNA	hsa-let-7b-5p	MIMAT0000063	UGAGGUAGUAGGUUGUGUGGUU	0	3	4479	15	1	4498	0	0.0666963	99.5776	0.333482	0.0222321
chr22	46509625	46509646	+	miRNA	hsa-let-7b-3p	MIMAT0004482	CUAUACAACCUACUGCCUUCCC	0	0	161	3	0	164	0	0	98.1707	1.82927	0
chr22	48670176	48670192	+	miRNA	hsa-miR-3201	MIMAT0015086	GGGAUAUGAAGAAAAAU	0	0	0	0	0	0	#DIV/0!	#DIV/0!	#DIV/0!	#DIV/0!	#DIV/0!
chr22	49176143	49176159	+	miRNA	hsa-miR-4535	MIMAT0019075	GUGGACCUGGCUGGGAC	0	0	0	0	0	0	#DIV/0!	#DIV/0!	#DIV/0!	#DIV/0!	#DIV/0!
chr22	49937085	49937106	-	miRNA	hsa-miR-3667-5p	MIMAT0018089	AAAGACCCAUUGAGGAGAAGGU	0	0	0	0	0	0	#DIV/0!	#DIV/0!	#DIV/0!	#DIV/0!	#DIV/0!
chr22	49937049	49937070	-	miRNA	hsa-miR-3667-3p	MIMAT0018090	ACCUUCCUCUCCAUGGGUCUUU	0	0	0	0	0	0	#DIV/0!	#DIV/0!	#DIV/0!	#DIV/0!	#DIV/0!
chr22	50356514	50356536	+	miRNA	hsa-miR-6821-5p	MIMAT0027542	GUGCGUGGUGGCUCGAGGCGGGG	0	0	0	0	0	0	#DIV/0!	#DIV/0!	#DIV/0!	#DIV/0!	#DIV/0!
chr22	50356567	50356587	+	miRNA	hsa-miR-6821-3p	MIMAT0027543	UGACCUCUCCGCUCCGCACAG	0	0	0	0	0	0	#DIV/0!	#DIV/0!	#DIV/0!	#DIV/0!	#DIV/0!
chr3	5291912	5291931	-	miRNA	hsa-miR-4790-5p	MIMAT0019961	AUCGCUUUACCAUUCAUGUU	2	0	1	0	0	3	66.6667	0	33.3333	0	0
chr3	5291865	5291886	-	miRNA	hsa-miR-4790-3p	MIMAT0019962	UGAAUGGUAAAGCGAUGUCACA	0	0	1	0	2	3	0	0	33.3333	0	66.6667
chr3	10371946	10371964	+	miRNA	hsa-miR-378b	MIMAT0014999	ACUGGACUUGGAGGCAGAA	0	0	1	0	0	1	0	0	100	0	0
chr3	10436215	10436236	-	miRNA	hsa-miR-885-5p	MIMAT0004947	UCCAUUACACUACCCUGCCUCU	0	9	1288	4	0	1301	0	0.691776	99.0008	0.307456	0
chr3	10436183	10436204	-	miRNA	hsa-miR-885-3p	MIMAT0004948	AGGCAGCGGGGUGUAGUGGAUA	0	0	1	0	0	1	0	0	100	0	0
chr3	15537786	15537805	-	miRNA	hsa-miR-4270	MIMAT0016900	UCAGGGAGUCAGGGGAGGGC	0	0	28	0	0	28	0	0	100	0	0
chr3	15738812	15738834	-	miRNA	hsa-miR-3134	MIMAT0015000	UGAUGGAUAAAAGACUACAUAUU	0	0	0	0	0	0	#DIV/0!	#DIV/0!	#DIV/0!	#DIV/0!	#DIV/0!
chr3	15915329	15915347	+	miRNA	hsa-miR-563	MIMAT0003227	AGGUUGACAUACGUUUCCC	0	0	0	0	0	0	#DIV/0!	#DIV/0!	#DIV/0!	#DIV/0!	#DIV/0!
chr3	16974688	16974709	+	miRNA	hsa-miR-3714	MIMAT0018165	GAAGGCAGCAGUGCUCCCCUGU	0	0	0	0	0	0	#DIV/0!	#DIV/0!	#DIV/0!	#DIV/0!	#DIV/0!
chr3	19356399	19356416	-	miRNA	hsa-miR-4791	MIMAT0019963	UGGAUAUGAUGACUGAAA	0	0	2	0	0	2	0	0	100	0	0
chr3	20179066	20179087	+	miRNA	hsa-miR-3135a	MIMAT0015001	UGCCUAGGCUGAGACUGCAGUG	0	0	0	0	0	0	#DIV/0!	#DIV/0!	#DIV/0!	#DIV/0!	#DIV/0!
chr3	24562903	24562920	-	miRNA	hsa-miR-4792	MIMAT0019964	CGGUGAGCGCUCGCUGGC	0	0	0	0	0	0	#DIV/0!	#DIV/0!	#DIV/0!	#DIV/0!	#DIV/0!
chr3	25706366	25706382	-	miRNA	hsa-miR-4442	MIMAT0018960	GCCGGACAAGAGGGAGG	0	0	0	0	0	0	#DIV/0!	#DIV/0!	#DIV/0!	#DIV/0!	#DIV/0!
chr3	31203206	31203228	-	miRNA	hsa-miR-466	MIMAT0015002	AUACACAUACACGCAACACACAU	0	0	0	0	0	0	#DIV/0!	#DIV/0!	#DIV/0!	#DIV/0!	#DIV/0!
chr3	32547834	32547854	-	miRNA	hsa-miR-548ay-5p	MIMAT0025452	AAAAGUAAUUGUGGUUUUUGC	0	0	0	0	0	0	#DIV/0!	#DIV/0!	#DIV/0!	#DIV/0!	#DIV/0!
chr3	32547797	32547818	-	miRNA	hsa-miR-548ay-3p	MIMAT0025453	CAAAACCGCGAUUACUCUUGCA	0	0	2	0	0	2	0	0	100	0	0
chr3	35786019	35786039	+	miRNA	hsa-miR-128-3p	MIMAT0000424	UCACAGUGAACCGGUCUCUUU	2	12	15720	68	0	15802	0.0126566	0.0759398	99.4811	0.430325	0
chr3	35785982	35786004	+	miRNA	hsa-miR-128-2-5p	MIMAT0031095	GGGGGCCGAUACACUGUACGAGA	0	0	0	0	0	0	#DIV/0!	#DIV/0!	#DIV/0!	#DIV/0!	#DIV/0!
chr3	38010904	38010925	+	miRNA	hsa-miR-26a-5p	MIMAT0000082	UUCAAGUAAUCCAGGAUAGGCU	0	3	26433	195	20	26651	0	0.0112566	99.182	0.73168	0.0750441
chr3	38010943	38010964	+	miRNA	hsa-miR-26a-1-3p	MIMAT0004499	CCUAUUCUUGGUUACUUGCACG	0	0	3	0	0	3	0	0	100	0	0
chr3	39179702	39179721	+	miRNA	hsa-miR-6822-5p	MIMAT0027544	CAGGGAACCAGUUGGGGCUU	0	0	0	0	0	0	#DIV/0!	#DIV/0!	#DIV/0!	#DIV/0!	#DIV/0!
chr3	39179733	39179756	+	miRNA	hsa-miR-6822-3p	MIMAT0027545	AGGCUCUAACUGGCUUUCCCUGCA	0	0	0	0	0	0	#DIV/0!	#DIV/0!	#DIV/0!	#DIV/0!	#DIV/0!
chr3	44155726	44155748	+	miRNA	hsa-miR-138-5p	MIMAT0000430	AGCUGGUGUUGUGAAUCAGGCCG	0	10	10219	26	0	10255	0	0.0975134	99.649	0.253535	0
chr3	44155766	44155787	+	miRNA	hsa-miR-138-1-3p	MIMAT0004607	GCUACUUCACAACACCAGGGCC	5	0	60	0	0	65	7.69231	0	92.3077	0	0
chr3	44903395	44903413	+	miRNA	hsa-miR-564	MIMAT0003228	AGGCACGGUGUCAGCAGGC	0	0	0	0	0	0	#DIV/0!	#DIV/0!	#DIV/0!	#DIV/0!	#DIV/0!
chr3	47891045	47891070	+	miRNA	hsa-miR-1226-5p	MIMAT0005576	GUGAGGGCAUGCAGGCCUGGAUGGGG	0	0	0	0	0	0	#DIV/0!	#DIV/0!	#DIV/0!	#DIV/0!	#DIV/0!
chr3	47891098	47891119	+	miRNA	hsa-miR-1226-3p	MIMAT0005577	UCACCAGCCCUGUGUUCCCUAG	0	0	70	1	0	71	0	0	98.5915	1.40845	0
chr3	48238062	48238078	+	miRNA	hsa-miR-4443	MIMAT0018961	UUGGAGGCGUGGGUUUU	0	0	0	1	0	1	0	0	0	100	0
chr3	48357908	48357929	-	miRNA	hsa-miR-2115-5p	MIMAT0011158	AGCUUCCAUGACUCCUGAUGGA	0	0	0	0	0	0	#DIV/0!	#DIV/0!	#DIV/0!	#DIV/0!	#DIV/0!
chr3	48357871	48357892	-	miRNA	hsa-miR-2115-3p	MIMAT0011159	CAUCAGAAUUCAUGGAGGCUAG	0	0	1	0	0	1	0	0	100	0	0
chr3	48587429	48587449	-	miRNA	hsa-miR-6823-5p	MIMAT0027546	UCAGGGUUGGUAGGGGUUGCU	0	0	0	0	0	0	#DIV/0!	#DIV/0!	#DIV/0!	#DIV/0!	#DIV/0!
chr3	48587394	48587414	-	miRNA	hsa-miR-6823-3p	MIMAT0027547	UGAGCCUCUCCUUCCCUCCAG	0	0	0	0	0	0	#DIV/0!	#DIV/0!	#DIV/0!	#DIV/0!	#DIV/0!
chr3	48616347	48616368	-	miRNA	hsa-miR-711	MIMAT0012734	GGGACCCAGGGAGAGACGUAAG	0	0	0	0	0	0	#DIV/0!	#DIV/0!	#DIV/0!	#DIV/0!	#DIV/0!
chr3	48671105	48671126	-	miRNA	hsa-miR-6824-5p	MIMAT0027548	GUAGGGGAGGUUGGGCCAGGGA	0	0	0	0	0	0	#DIV/0!	#DIV/0!	#DIV/0!	#DIV/0!	#DIV/0!
chr3	48671069	48671089	-	miRNA	hsa-miR-6824-3p	MIMAT0027549	UCUCUGGUCUUGCCACCCCAG	0	0	0	0	0	0	#DIV/0!	#DIV/0!	#DIV/0!	#DIV/0!	#DIV/0!
chr3	48681672	48681695	-	miRNA	hsa-miR-4793-5p	MIMAT0019965	ACAUCCUGCUCCACAGGGCAGAGG	0	0	0	0	0	0	#DIV/0!	#DIV/0!	#DIV/0!	#DIV/0!	#DIV/0!
chr3	48681634	48681656	-	miRNA	hsa-miR-4793-3p	MIMAT0019966	UCUGCACUGUGAGUUGGCUGGCU	0	0	0	0	0	0	#DIV/0!	#DIV/0!	#DIV/0!	#DIV/0!	#DIV/0!
chr3	49057632	49057654	-	miRNA	hsa-miR-425-5p	MIMAT0003393	AAUGACACGAUCACUCCCGUUGA	0	0	351	5	0	356	0	0	98.5955	1.40449	0
chr3	49057592	49057613	-	miRNA	hsa-miR-425-3p	MIMAT0001343	AUCGGGAAUGUCGUGUCCGCCC	2	29	53	1	0	85	2.35294	34.1176	62.3529	1.17647	0
chr3	49058105	49058127	-	miRNA	hsa-miR-191-5p	MIMAT0000440	CAACGGAAUCCCAAAAGCAGCUG	0	7	7767	81	2	7857	0	0.0890925	98.8545	1.03093	0.025455
chr3	49058064	49058085	-	miRNA	hsa-miR-191-3p	MIMAT0001618	GCUGCGCUUGGAUUUCGUCCCC	0	0	4	5	0	9	0	0	44.4444	55.5556	0
chr3	49137322	49137342	-	miRNA	hsa-miR-6890-5p	MIMAT0027680	CAUGGGGUAGGGCAGAGUAGG	0	0	0	0	0	0	#DIV/0!	#DIV/0!	#DIV/0!	#DIV/0!	#DIV/0!
chr3	49137287	49137306	-	miRNA	hsa-miR-6890-3p	MIMAT0027681	CCACUGCCUAUGCCCCACAG	0	0	0	0	0	0	#DIV/0!	#DIV/0!	#DIV/0!	#DIV/0!	#DIV/0!
chr3	49311591	49311609	+	miRNA	hsa-miR-4271	MIMAT0016901	GGGGGAAGAAAAGGUGGGG	0	0	0	0	0	0	#DIV/0!	#DIV/0!	#DIV/0!	#DIV/0!	#DIV/0!
chr3	49843598	49843619	-	miRNA	hsa-miR-5193	MIMAT0021124	UCCUCCUCUACCUCAUCCCAGU	0	0	0	0	0	0	#DIV/0!	#DIV/0!	#DIV/0!	#DIV/0!	#DIV/0!
chr3	50210774	50210792	+	miRNA	hsa-miR-566	MIMAT0003230	GGGCGCCUGUGAUCCCAAC	0	0	0	0	0	0	#DIV/0!	#DIV/0!	#DIV/0!	#DIV/0!	#DIV/0!
chr3	50264870	50264889	+	miRNA	hsa-miR-5787	MIMAT0023252	GGGCUGGGGCGCGGGGAGGU	0	0	0	0	0	0	#DIV/0!	#DIV/0!	#DIV/0!	#DIV/0!	#DIV/0!
chr3	50310672	50310691	+	miRNA	hsa-miR-6872-5p	MIMAT0027644	UCUCGCAUCAGGAGGCAAGG	0	0	0	0	0	0	#DIV/0!	#DIV/0!	#DIV/0!	#DIV/0!	#DIV/0!
chr3	50310706	50310726	+	miRNA	hsa-miR-6872-3p	MIMAT0027645	CCCAUGCCUCCUGCCGCGGUC	0	0	0	0	0	0	#DIV/0!	#DIV/0!	#DIV/0!	#DIV/0!	#DIV/0!
chr3	50712524	50712545	+	miRNA	hsa-miR-4787-5p	MIMAT0019956	GCGGGGGUGGCGGCGGCAUCCC	0	0	0	0	0	0	#DIV/0!	#DIV/0!	#DIV/0!	#DIV/0!	#DIV/0!
chr3	50712561	50712584	+	miRNA	hsa-miR-4787-3p	MIMAT0019957	GAUGCGCCGCCCACUGCCCCGCGC	0	0	4	0	0	4	0	0	100	0	0
chr3	52302352	52302373	-	miRNA	hsa-let-7g-5p	MIMAT0000414	UGAGGUAGUAGUUUGUACAGUU	0	6	2281	15	0	2302	0	0.260643	99.0877	0.651607	0
chr3	52302296	52302316	-	miRNA	hsa-let-7g-3p	MIMAT0004584	CUGUACAGGCCACUGCCUUGC	0	0	68	0	0	68	0	0	100	0	0
chr3	52328286	52328308	-	miRNA	hsa-miR-135a-5p	MIMAT0000428	UAUGGCUUUUUAUUCCUAUGUGA	0	0	2106	9	0	2115	0	0	99.5745	0.425532	0
chr3	52328248	52328269	-	miRNA	hsa-miR-135a-3p	MIMAT0004595	UAUAGGGAUUGGAGCCGUGGCG	0	0	0	0	0	0	#DIV/0!	#DIV/0!	#DIV/0!	#DIV/0!	#DIV/0!
chr3	52880539	52880558	-	miRNA	hsa-miR-8064	MIMAT0030991	AGCACACUGAGCGAGCGGAC	0	0	0	0	0	0	#DIV/0!	#DIV/0!	#DIV/0!	#DIV/0!	#DIV/0!
chr3	55886543	55886564	-	miRNA	hsa-miR-3938	MIMAT0018353	AAUUCCCUUGUAGAUAACCCGG	0	0	0	0	0	0	#DIV/0!	#DIV/0!	#DIV/0!	#DIV/0!	#DIV/0!
chr3	67275924	67275941	+	miRNA	hsa-miR-4272	MIMAT0016902	CAUUCAACUAGUGAUUGU	2	0	0	1	0	3	66.6667	0	0	33.3333	0
chr3	69098155	69098177	-	miRNA	hsa-miR-3136-5p	MIMAT0015003	CUGACUGAAUAGGUAGGGUCAUU	0	0	0	0	0	0	#DIV/0!	#DIV/0!	#DIV/0!	#DIV/0!	#DIV/0!
chr3	69098117	69098138	-	miRNA	hsa-miR-3136-3p	MIMAT0019203	UGGCCCAACCUAUUCAGUUAGU	0	0	0	0	0	0	#DIV/0!	#DIV/0!	#DIV/0!	#DIV/0!	#DIV/0!
chr3	71591190	71591211	-	miRNA	hsa-miR-1284	MIMAT0005941	UCUAUACAGACCCUGGCUUUUC	0	0	0	0	0	0	#DIV/0!	#DIV/0!	#DIV/0!	#DIV/0!	#DIV/0!
chr3	75263669	75263686	+	miRNA	hsa-miR-4444	MIMAT0018962	CUCGAGUUGGAAGAGGCG	0	0	0	0	0	0	#DIV/0!	#DIV/0!	#DIV/0!	#DIV/0!	#DIV/0!
chr3	75679974	75679997	+	miRNA	hsa-miR-1324	MIMAT0005956	CCAGACAGAAUUCUAUGCACUUUC	0	0	0	0	0	0	#DIV/0!	#DIV/0!	#DIV/0!	#DIV/0!	#DIV/0!
chr3	75787441	75787458	+	miRNA	hsa-miR-4273	MIMAT0016903	GUGUUCUCUGAUGGACAG	0	0	0	0	0	0	#DIV/0!	#DIV/0!	#DIV/0!	#DIV/0!	#DIV/0!
chr3	79557087	79557108	+	miRNA	hsa-miR-3923	MIMAT0018198	AACUAGUAAUGUUGGAUUAGGG	0	0	0	0	0	0	#DIV/0!	#DIV/0!	#DIV/0!	#DIV/0!	#DIV/0!
chr3	85434911	85434932	+	miRNA	hsa-miR-5688	MIMAT0022479	UAACAAACACCUGUAAAACAGC	0	0	0	0	0	0	#DIV/0!	#DIV/0!	#DIV/0!	#DIV/0!	#DIV/0!
chr3	87275390	87275410	-	miRNA	hsa-miR-4795-5p	MIMAT0019968	AGAAGUGGCUAAUAAUAUUGA	0	0	0	0	0	0	#DIV/0!	#DIV/0!	#DIV/0!	#DIV/0!	#DIV/0!
chr3	87275349	87275370	-	miRNA	hsa-miR-4795-3p	MIMAT0019969	AUAUUAUUAGCCACUUCUGGAU	0	0	0	0	0	0	#DIV/0!	#DIV/0!	#DIV/0!	#DIV/0!	#DIV/0!
chr3	96078850	96078873	+	miRNA	hsa-miR-8060	MIMAT0030987	CCAUGAAGCAGUGGGUAGGAGGAC	0	0	0	0	0	0	#DIV/0!	#DIV/0!	#DIV/0!	#DIV/0!	#DIV/0!
chr3	99683169	99683191	-	miRNA	hsa-miR-3921	MIMAT0018196	UCUCUGAGUACCAUAUGCCUUGU	0	0	0	0	0	0	#DIV/0!	#DIV/0!	#DIV/0!	#DIV/0!	#DIV/0!
chr3	103242929	103242950	-	miRNA	hsa-miR-548ab	MIMAT0018928	AAAAGUAAUUGUGGAUUUUGCU	0	0	0	0	0	0	#DIV/0!	#DIV/0!	#DIV/0!	#DIV/0!	#DIV/0!
chr3	109321682	109321703	+	miRNA	hsa-miR-4445-5p	MIMAT0018963	AGAUUGUUUCUUUUGCCGUGCA	0	0	0	0	0	0	#DIV/0!	#DIV/0!	#DIV/0!	#DIV/0!	#DIV/0!
chr3	109321718	109321738	+	miRNA	hsa-miR-4445-3p	MIMAT0018964	CACGGCAAAAGAAACAAUCCA	0	0	0	0	0	0	#DIV/0!	#DIV/0!	#DIV/0!	#DIV/0!	#DIV/0!
chr3	111831663	111831685	+	miRNA	hsa-miR-567	MIMAT0003231	AGUAUGUUCUUCCAGGACAGAAC	0	0	0	0	0	0	#DIV/0!	#DIV/0!	#DIV/0!	#DIV/0!	#DIV/0!
chr3	113150975	113150998	-	miRNA	hsa-miR-8076	MIMAT0031003	UAUAUGGACUUUUCUGAUACAAUG	0	0	0	0	0	0	#DIV/0!	#DIV/0!	#DIV/0!	#DIV/0!	#DIV/0!
chr3	113313730	113313751	+	miRNA	hsa-miR-4446-5p	MIMAT0019233	AUUUCCCUGCCAUUCCCUUGGC	0	0	0	0	0	0	#DIV/0!	#DIV/0!	#DIV/0!	#DIV/0!	#DIV/0!
chr3	113313765	113313786	+	miRNA	hsa-miR-4446-3p	MIMAT0018965	CAGGGCUGGCAGUGACAUGGGU	0	0	1	0	0	1	0	0	100	0	0
chr3	114035382	114035401	-	miRNA	hsa-miR-568	MIMAT0003232	AUGUAUAAAUGUAUACACAC	0	0	0	0	0	0	#DIV/0!	#DIV/0!	#DIV/0!	#DIV/0!	#DIV/0!
chr3	114462343	114462364	-	miRNA	hsa-miR-4796-5p	MIMAT0019970	UGUCUAUACUCUGUCACUUUAC	0	0	0	0	0	0	#DIV/0!	#DIV/0!	#DIV/0!	#DIV/0!	#DIV/0!
chr3	114462299	114462320	-	miRNA	hsa-miR-4796-3p	MIMAT0019971	UAAAGUGGCAGAGUAUAGACAC	0	0	0	0	0	0	#DIV/0!	#DIV/0!	#DIV/0!	#DIV/0!	#DIV/0!
chr3	116569136	116569152	-	miRNA	hsa-miR-4447	MIMAT0018966	GGUGGGGGCUGUUGUUU	0	0	0	0	0	0	#DIV/0!	#DIV/0!	#DIV/0!	#DIV/0!	#DIV/0!
chr3	120114550	120114571	-	miRNA	hsa-miR-198	MIMAT0000228	GGUCCAGAGGGGAGAUAGGUUC	0	0	0	0	0	0	#DIV/0!	#DIV/0!	#DIV/0!	#DIV/0!	#DIV/0!
chr3	120768531	120768552	+	miRNA	hsa-miR-5682	MIMAT0022470	GUAGCACCUUGCAGGAUAAGGU	0	0	0	1	0	1	0	0	0	100	0
chr3	122880646	122880666	+	miRNA	hsa-miR-7110-5p	MIMAT0028117	UGGGGGUGUGGGGAGAGAGAG	0	0	0	0	0	0	#DIV/0!	#DIV/0!	#DIV/0!	#DIV/0!	#DIV/0!
chr3	122880705	122880726	+	miRNA	hsa-miR-7110-3p	MIMAT0028118	UCUCUCUCCCACUUCCCUGCAG	0	0	0	0	0	0	#DIV/0!	#DIV/0!	#DIV/0!	#DIV/0!	#DIV/0!
chr3	123851796	123851819	+	miRNA	hsa-miR-5002-5p	MIMAT0021023	AAUUUGGUUUCUGAGGCACUUAGU	0	0	0	0	0	0	#DIV/0!	#DIV/0!	#DIV/0!	#DIV/0!	#DIV/0!
chr3	123851835	123851855	+	miRNA	hsa-miR-5002-3p	MIMAT0021024	UGACUGCCUCACUGACCACUU	0	0	0	0	0	0	#DIV/0!	#DIV/0!	#DIV/0!	#DIV/0!	#DIV/0!
chr3	124093255	124093274	+	miRNA	hsa-miR-6083	MIMAT0023708	CUUAUAUCAGAGGCUGUGGG	0	0	0	0	0	0	#DIV/0!	#DIV/0!	#DIV/0!	#DIV/0!	#DIV/0!
chr3	124451333	124451354	+	miRNA	hsa-miR-544b	MIMAT0015004	ACCUGAGGUUGUGCAUUUCUAA	0	0	0	0	0	0	#DIV/0!	#DIV/0!	#DIV/0!	#DIV/0!	#DIV/0!
chr3	124870319	124870340	-	miRNA	hsa-miR-5092	MIMAT0021084	AAUCCACGCUGAGCUUGGCAUC	0	0	0	0	0	0	#DIV/0!	#DIV/0!	#DIV/0!	#DIV/0!	#DIV/0!
chr3	125509336	125509357	-	miRNA	hsa-miR-548i	MIMAT0005935	AAAAGUAAUUGCGGAUUUUGCC	0	0	0	0	0	0	#DIV/0!	#DIV/0!	#DIV/0!	#DIV/0!	#DIV/0!
chr3	127294148	127294169	-	miRNA	hsa-miR-6825-5p	MIMAT0027550	UGGGGAGGUGUGGAGUCAGCAU	0	0	0	0	0	0	#DIV/0!	#DIV/0!	#DIV/0!	#DIV/0!	#DIV/0!
chr3	127294110	127294131	-	miRNA	hsa-miR-6825-3p	MIMAT0027551	GCGCUGACCCGCCUUCUCCGCA	0	0	0	0	0	0	#DIV/0!	#DIV/0!	#DIV/0!	#DIV/0!	#DIV/0!
chr3	127306001	127306019	-	miRNA	hsa-miR-7976	MIMAT0031179	UGCCCUGAGACUUUUGCUC	0	0	0	0	0	0	#DIV/0!	#DIV/0!	#DIV/0!	#DIV/0!	#DIV/0!
chr3	128990994	128991016	+	miRNA	hsa-miR-6826-5p	MIMAT0027552	UCAAUAGGAAAGAGGUGGGACCU	0	0	0	0	0	0	#DIV/0!	#DIV/0!	#DIV/0!	#DIV/0!	#DIV/0!
chr3	128991065	128991086	+	miRNA	hsa-miR-6826-3p	MIMAT0027553	CUCCCCUCUCUUUCCUGUUCAG	0	0	0	0	0	0	#DIV/0!	#DIV/0!	#DIV/0!	#DIV/0!	#DIV/0!
chr3	131704745	131704766	-	miRNA	hsa-miR-5704	MIMAT0022498	UUAGGCCAUCAUCCCAUUAUGC	0	0	0	0	0	0	#DIV/0!	#DIV/0!	#DIV/0!	#DIV/0!	#DIV/0!
chr3	134086678	134086699	-	miRNA	hsa-miR-6827-5p	MIMAT0027554	UGGGAGCCAUGAGGGUCUGUGC	0	0	0	0	0	0	#DIV/0!	#DIV/0!	#DIV/0!	#DIV/0!	#DIV/0!
chr3	134086646	134086666	-	miRNA	hsa-miR-6827-3p	MIMAT0027555	ACCGUCUCUUCUGUUCCCCAG	0	0	3	0	0	3	0	0	100	0	0
chr3	134156678	134156699	+	miRNA	hsa-miR-4788	MIMAT0019958	UUACGGACCAGCUAAGGGAGGC	0	0	0	0	0	0	#DIV/0!	#DIV/0!	#DIV/0!	#DIV/0!	#DIV/0!
chr3	151283692	151283712	-	miRNA	hsa-miR-5186	MIMAT0021116	AGAGAUUGGUAGAAAUCAGGU	0	0	0	0	0	0	#DIV/0!	#DIV/0!	#DIV/0!	#DIV/0!	#DIV/0!
chr3	159000489	159000509	+	miRNA	hsa-miR-3919	MIMAT0018193	GCAGAGAACAAAGGACUCAGU	0	0	0	0	0	0	#DIV/0!	#DIV/0!	#DIV/0!	#DIV/0!	#DIV/0!
chr3	160122395	160122416	+	miRNA	hsa-miR-15b-5p	MIMAT0000417	UAGCAGCACAUCAUGGUUUACA	0	0	671	9	0	680	0	0	98.6765	1.32353	0
chr3	160122433	160122454	+	miRNA	hsa-miR-15b-3p	MIMAT0004586	CGAAUCAUUAUUUGCUGCUCUA	0	0	26	0	0	26	0	0	100	0	0
chr3	160122542	160122563	+	miRNA	hsa-miR-16-5p	MIMAT0000069	UAGCAGCACGUAAAUAUUGGCG	0	0	1264	6	0	1270	0	0	99.5276	0.472441	0
chr3	160122585	160122606	+	miRNA	hsa-miR-16-2-3p	MIMAT0004518	CCAAUAUUACUGUGCUGCUUUA	1	32	2	0	0	35	2.85714	91.4286	5.71429	0	0
chr3	163889311	163889332	-	miRNA	hsa-miR-1263	MIMAT0005915	AUGGUACCCUGGCAUACUGAGU	0	0	0	0	0	0	#DIV/0!	#DIV/0!	#DIV/0!	#DIV/0!	#DIV/0!
chr3	168269663	168269684	+	miRNA	hsa-miR-551b-5p	MIMAT0004794	GAAAUCAAGCGUGGGUGAGACC	0	0	1	0	0	1	0	0	100	0	0
chr3	168269702	168269722	+	miRNA	hsa-miR-551b-3p	MIMAT0003233	GCGACCCAUACUUGGUUUCAG	0	0	299	3	0	302	0	0	99.0066	0.993377	0
chr3	170140896	170140917	+	miRNA	hsa-miR-6828-5p	MIMAT0027556	AGGAAGCAAGAGAACCCUGUGG	0	0	0	0	0	0	#DIV/0!	#DIV/0!	#DIV/0!	#DIV/0!	#DIV/0!
chr3	170140931	170140950	+	miRNA	hsa-miR-6828-3p	MIMAT0027557	AUCUGCUCUCUUGUUCCCAG	0	0	0	0	0	0	#DIV/0!	#DIV/0!	#DIV/0!	#DIV/0!	#DIV/0!
chr3	170824468	170824488	-	miRNA	hsa-miR-569	MIMAT0003234	AGUUAAUGAAUCCUGGAAAGU	0	0	0	0	0	0	#DIV/0!	#DIV/0!	#DIV/0!	#DIV/0!	#DIV/0!
chr3	175087341	175087362	+	miRNA	hsa-miR-4789-5p	MIMAT0019959	GUAUACACCUGAUAUGUGUAUG	0	0	0	0	0	0	#DIV/0!	#DIV/0!	#DIV/0!	#DIV/0!	#DIV/0!
chr3	175087379	175087399	+	miRNA	hsa-miR-4789-3p	MIMAT0019960	CACACAUAGCAGGUGUAUAUA	0	0	1	0	0	1	0	0	100	0	0
chr3	176232891	176232908	+	miRNA	hsa-miR-7977	MIMAT0031180	UUCCCAGCCAACGCACCA	0	1	13	5	0	19	0	5.26316	68.4211	26.3158	0
chr3	183604648	183604667	+	miRNA	hsa-miR-4448	MIMAT0018967	GGCUCCUUGGUCUAGGGGUA	0	0	0	0	0	0	#DIV/0!	#DIV/0!	#DIV/0!	#DIV/0!	#DIV/0!
chr3	183959193	183959211	+	miRNA	hsa-miR-1224-5p	MIMAT0005458	GUGAGGACUCGGGAGGUGG	0	0	5	0	0	5	0	0	100	0	0
chr3	183959257	183959277	+	miRNA	hsa-miR-1224-3p	MIMAT0005459	CCCCACCUCCUCUCUCCUCAG	0	0	12	1	0	13	0	0	92.3077	7.69231	0
chr3	184971040	184971060	-	miRNA	hsa-miR-5588-5p	MIMAT0022295	ACUGGCAUUAGUGGGACUUUU	0	0	0	0	0	0	#DIV/0!	#DIV/0!	#DIV/0!	#DIV/0!	#DIV/0!
chr3	184970998	184971016	-	miRNA	hsa-miR-5588-3p	MIMAT0022296	AAGUCCCACUAAUGCCAGC	0	0	0	0	0	0	#DIV/0!	#DIV/0!	#DIV/0!	#DIV/0!	#DIV/0!
chr3	185485671	185485692	-	miRNA	hsa-miR-548aq-5p	MIMAT0022263	GAAAGUAAUUGCUGUUUUUGCC	0	0	0	0	0	0	#DIV/0!	#DIV/0!	#DIV/0!	#DIV/0!	#DIV/0!
chr3	185485635	185485656	-	miRNA	hsa-miR-548aq-3p	MIMAT0022264	CAAAAACUGCAAUUACUUUUGC	0	0	0	0	0	0	#DIV/0!	#DIV/0!	#DIV/0!	#DIV/0!	#DIV/0!
chr3	186504464	186504490	+	miRNA	hsa-miR-1248	MIMAT0005900	ACCUUCUUGUAUAAGCACUGUGCUAAA	0	0	3	0	0	3	0	0	100	0	0
chr3	188406582	188406603	+	miRNA	hsa-miR-28-5p	MIMAT0000085	AAGGAGCUCACAGUCUAUUGAG	1	4	67	0	0	72	1.38889	5.55556	93.0556	0	0
chr3	188406622	188406643	+	miRNA	hsa-miR-28-3p	MIMAT0004502	CACUAGAUUGUGAGCUCCUGGA	0	0	10	6	0	16	0	0	62.5	37.5	0
chr3	189547764	189547785	+	miRNA	hsa-miR-944	MIMAT0004987	AAAUUAUUGUACAUCGGAUGAG	0	0	0	0	0	0	#DIV/0!	#DIV/0!	#DIV/0!	#DIV/0!	#DIV/0!
chr3	194855280	194855303	-	miRNA	hsa-miR-3137	MIMAT0015005	UCUGUAGCCUGGGAGCAAUGGGGU	0	0	0	0	0	0	#DIV/0!	#DIV/0!	#DIV/0!	#DIV/0!	#DIV/0!
chr3	195426331	195426352	+	miRNA	hsa-miR-570-3p	MIMAT0003235	CGAAAACAGCAAUUACCUUUGC	0	0	3	0	0	3	0	0	100	0	0
chr3	195426296	195426317	+	miRNA	hsa-miR-570-5p	MIMAT0022707	AAAGGUAAUUGCAGUUUUUCCC	0	0	4	0	0	4	0	0	100	0	0
chr3	195609242	195609261	-	miRNA	hsa-miR-6829-5p	MIMAT0027558	UGGGCUGCUGAGAAGGGGCA	0	0	0	0	0	0	#DIV/0!	#DIV/0!	#DIV/0!	#DIV/0!	#DIV/0!
chr3	195609200	195609219	-	miRNA	hsa-miR-6829-3p	MIMAT0027559	UGCCUCCUCCGUGGCCUCAG	0	0	1	0	0	1	0	0	100	0	0
chr3	197020790	197020810	-	miRNA	hsa-miR-4797-5p	MIMAT0019972	GACAGAGUGCCACUUACUGAA	0	0	0	0	0	0	#DIV/0!	#DIV/0!	#DIV/0!	#DIV/0!	#DIV/0!
chr3	197020759	197020779	-	miRNA	hsa-miR-4797-3p	MIMAT0019973	UCUCAGUAAGUGGCACUCUGU	0	0	0	0	0	0	#DIV/0!	#DIV/0!	#DIV/0!	#DIV/0!	#DIV/0!
chr3	197401369	197401391	-	miRNA	hsa-miR-922	MIMAT0004972	GCAGCAGAGAAUAGGACUACGUC	0	0	0	0	0	0	#DIV/0!	#DIV/0!	#DIV/0!	#DIV/0!	#DIV/0!
chr4	344006	344026	+	miRNA	hsa-miR-571	MIMAT0003236	UGAGUUGGCCAUCUGAGUGAG	0	0	0	0	0	0	#DIV/0!	#DIV/0!	#DIV/0!	#DIV/0!	#DIV/0!
chr4	1988130	1988150	-	miRNA	hsa-miR-943	MIMAT0004986	CUGACUGUUGCCGUCCUCCAG	0	0	0	0	0	0	#DIV/0!	#DIV/0!	#DIV/0!	#DIV/0!	#DIV/0!
chr4	2251854	2251874	-	miRNA	hsa-miR-4800-5p	MIMAT0019978	AGUGGACCGAGGAAGGAAGGA	0	0	0	0	0	0	#DIV/0!	#DIV/0!	#DIV/0!	#DIV/0!	#DIV/0!
chr4	2251818	2251836	-	miRNA	hsa-miR-4800-3p	MIMAT0019979	CAUCCGUCCGUCUGUCCAC	0	0	0	0	0	0	#DIV/0!	#DIV/0!	#DIV/0!	#DIV/0!	#DIV/0!
chr4	5925006	5925025	-	miRNA	hsa-miR-378d	MIMAT0018926	ACUGGACUUGGAGUCAGAAA	0	0	39	0	0	39	0	0	100	0	0
chr4	7312186	7312207	+	miRNA	hsa-miR-4798-5p	MIMAT0019974	UUCGGUAUACUUUGUGAAUUGG	0	0	0	0	0	0	#DIV/0!	#DIV/0!	#DIV/0!	#DIV/0!	#DIV/0!
chr4	7312223	7312244	+	miRNA	hsa-miR-4798-3p	MIMAT0019975	AACUCACGAAGUAUACCGAAGU	0	0	0	0	0	0	#DIV/0!	#DIV/0!	#DIV/0!	#DIV/0!	#DIV/0!
chr4	7461818	7461835	+	miRNA	hsa-miR-4274	MIMAT0016906	CAGCAGUCCCUCCCCCUG	0	0	0	0	0	0	#DIV/0!	#DIV/0!	#DIV/0!	#DIV/0!	#DIV/0!
chr4	8007039	8007060	-	miRNA	hsa-miR-95-3p	MIMAT0000094	UUCAACGGGUAUUUAUUGAGCA	0	0	272	20	5	297	0	0	91.5825	6.73401	1.6835
chr4	8007074	8007094	-	miRNA	hsa-miR-95-5p	MIMAT0026473	UCAAUAAAUGUCUGUUGAAUU	0	0	0	0	0	0	#DIV/0!	#DIV/0!	#DIV/0!	#DIV/0!	#DIV/0!
chr4	9557878	9557899	-	miRNA	hsa-miR-548i	MIMAT0005935	AAAAGUAAUUGCGGAUUUUGCC	0	0	0	0	0	0	#DIV/0!	#DIV/0!	#DIV/0!	#DIV/0!	#DIV/0!
chr4	10080246	10080269	-	miRNA	hsa-miR-3138	MIMAT0015006	UGUGGACAGUGAGGUAGAGGGAGU	0	0	0	0	0	0	#DIV/0!	#DIV/0!	#DIV/0!	#DIV/0!	#DIV/0!
chr4	11370511	11370530	+	miRNA	hsa-miR-572	MIMAT0003237	GUCCGCUCGGCGGUGGCCCA	0	0	0	0	0	0	#DIV/0!	#DIV/0!	#DIV/0!	#DIV/0!	#DIV/0!
chr4	13629499	13629521	+	miRNA	hsa-miR-5091	MIMAT0021083	ACGGAGACGACAAGACUGUGCUG	0	0	0	0	0	0	#DIV/0!	#DIV/0!	#DIV/0!	#DIV/0!	#DIV/0!
chr4	20529922	20529942	+	miRNA	hsa-miR-218-5p	MIMAT0000275	UUGUGCUUGAUCUAACCAUGU	0	0	6660	57	1	6718	0	0	99.1366	0.848467	0.0148854
chr4	20529965	20529986	+	miRNA	hsa-miR-218-1-3p	MIMAT0004565	AUGGUUCCGUCAAGCACCAUGG	0	1	0	0	0	1	0	100	0	0	0
chr4	21466361	21466381	-	miRNA	hsa-miR-7978	MIMAT0031181	UCUGGUGUAUAGCGUUGCUCA	0	1	1	0	0	2	0	50	50	0	0
chr4	24521875	24521898	-	miRNA	hsa-miR-573	MIMAT0003238	CUGAAGUGAUGUGUAACUGAUCAG	0	0	0	0	0	0	#DIV/0!	#DIV/0!	#DIV/0!	#DIV/0!	#DIV/0!
chr4	28821214	28821230	+	miRNA	hsa-miR-4275	MIMAT0016905	CCAAUUACCACUUCUUU	0	0	0	0	0	0	#DIV/0!	#DIV/0!	#DIV/0!	#DIV/0!	#DIV/0!
chr4	36428027	36428048	-	miRNA	hsa-miR-1255b-5p	MIMAT0005945	CGGAUGAGCAAAGAAAGUGGUU	0	0	0	0	0	0	#DIV/0!	#DIV/0!	#DIV/0!	#DIV/0!	#DIV/0!
chr4	37243533	37243554	-	miRNA	hsa-miR-4801	MIMAT0019980	UACACAAGAAAACCAAGGCUCA	0	0	0	0	0	0	#DIV/0!	#DIV/0!	#DIV/0!	#DIV/0!	#DIV/0!
chr4	38869677	38869699	+	miRNA	hsa-miR-574-5p	MIMAT0004795	UGAGUGUGUGUGUGUGAGUGUGU	0	0	0	0	0	0	#DIV/0!	#DIV/0!	#DIV/0!	#DIV/0!	#DIV/0!
chr4	38869713	38869734	+	miRNA	hsa-miR-574-3p	MIMAT0003239	CACGCUCAUGCACACACCCACA	0	0	333	5	4	342	0	0	97.3684	1.46199	1.16959
chr4	39413530	39413550	+	miRNA	hsa-miR-5591-5p	MIMAT0022301	UGGGAGCUAAGCUAUGGGUAU	0	0	0	0	0	0	#DIV/0!	#DIV/0!	#DIV/0!	#DIV/0!	#DIV/0!
chr4	39413574	39413594	+	miRNA	hsa-miR-5591-3p	MIMAT0022302	AUACCCAUAGCUUAGCUCCCA	0	0	0	0	0	0	#DIV/0!	#DIV/0!	#DIV/0!	#DIV/0!	#DIV/0!
chr4	40504103	40504124	-	miRNA	hsa-miR-4802-5p	MIMAT0019981	UAUGGAGGUUCUAGACCAUGUU	0	0	2	0	0	2	0	0	100	0	0
chr4	40504068	40504090	-	miRNA	hsa-miR-4802-3p	MIMAT0019982	UACAUGGAUGGAAACCUUCAAGC	0	0	0	0	0	0	#DIV/0!	#DIV/0!	#DIV/0!	#DIV/0!	#DIV/0!
chr4	47654696	47654719	+	miRNA	hsa-miR-8053	MIMAT0030980	UGGCGAUUUUGGAACUCAAUGGCA	0	0	0	0	0	0	#DIV/0!	#DIV/0!	#DIV/0!	#DIV/0!	#DIV/0!
chr4	53578887	53578908	+	miRNA	hsa-miR-4449	MIMAT0018968	CGUCCCGGGGCUGCGCGAGGCA	0	0	0	0	0	0	#DIV/0!	#DIV/0!	#DIV/0!	#DIV/0!	#DIV/0!
chr4	61788341	61788361	+	miRNA	hsa-miR-548ag	MIMAT0018969	AAAGGUAAUUGUGGUUUCUGC	0	0	1	0	0	1	0	0	100	0	0
chr4	67142608	67142629	+	miRNA	hsa-miR-1269a	MIMAT0005923	CUGGACUGAGCCGUGCUACUGG	0	1	0	0	0	1	0	100	0	0	0
chr4	77494725	77494746	+	miRNA	hsa-miR-4450	MIMAT0018971	UGGGGAUUUGGAGAAGUGGUGA	0	0	0	0	0	0	#DIV/0!	#DIV/0!	#DIV/0!	#DIV/0!	#DIV/0!
chr4	77496714	77496733	+	miRNA	hsa-miR-548ah-5p	MIMAT0018972	AAAAGUGAUUGCAGUGUUUG	0	0	0	0	0	0	#DIV/0!	#DIV/0!	#DIV/0!	#DIV/0!	#DIV/0!
chr4	77496750	77496771	+	miRNA	hsa-miR-548ah-3p	MIMAT0020957	CAAAAACUGCAGUUACUUUUGC	0	0	0	0	0	0	#DIV/0!	#DIV/0!	#DIV/0!	#DIV/0!	#DIV/0!
chr4	79741918	79741938	+	miRNA	hsa-miR-5096	MIMAT0020603	GUUUCACCAUGUUGGUCAGGC	0	0	0	0	0	0	#DIV/0!	#DIV/0!	#DIV/0!	#DIV/0!	#DIV/0!
chr4	83674505	83674523	-	miRNA	hsa-miR-575	MIMAT0003240	GAGCCAGUUGGACAGGAGC	0	0	0	0	0	0	#DIV/0!	#DIV/0!	#DIV/0!	#DIV/0!	#DIV/0!
chr4	86643668	86643684	+	miRNA	hsa-miR-4451	MIMAT0018973	UGGUAGAGCUGAGGACA	0	0	0	0	0	0	#DIV/0!	#DIV/0!	#DIV/0!	#DIV/0!	#DIV/0!
chr4	87463638	87463660	-	miRNA	hsa-miR-4452	MIMAT0018974	UUGAAUUCUUGGCCUUAAGUGAU	0	0	0	0	0	0	#DIV/0!	#DIV/0!	#DIV/0!	#DIV/0!	#DIV/0!
chr4	88221657	88221679	-	miRNA	hsa-miR-5705	MIMAT0022499	UGUUUCGGGGCUCAUGGCCUGUG	0	0	0	0	0	0	#DIV/0!	#DIV/0!	#DIV/0!	#DIV/0!	#DIV/0!
chr4	99918585	99918605	+	miRNA	hsa-miR-3684	MIMAT0018112	UUAGACCUAGUACACGUCCUU	0	0	0	0	0	0	#DIV/0!	#DIV/0!	#DIV/0!	#DIV/0!	#DIV/0!
chr4	102161962	102161982	-	miRNA	hsa-miR-8066	MIMAT0030993	CAAUGUGAUCUUUUGGAUGUA	0	0	0	0	0	0	#DIV/0!	#DIV/0!	#DIV/0!	#DIV/0!	#DIV/0!
chr4	102251522	102251544	-	miRNA	hsa-miR-1255a	MIMAT0005906	AGGAUGAGCAAAGAAAGUAGAUU	0	0	0	0	0	0	#DIV/0!	#DIV/0!	#DIV/0!	#DIV/0!	#DIV/0!
chr4	110409869	110409890	+	miRNA	hsa-miR-576-5p	MIMAT0003241	AUUCUAAUUUCUCCACGUCUUU	0	0	11	1	0	12	0	0	91.6667	8.33333	0
chr4	110409908	110409929	+	miRNA	hsa-miR-576-3p	MIMAT0004796	AAGAUGUGGAAAAAUUGGAAUC	0	0	0	0	0	0	#DIV/0!	#DIV/0!	#DIV/0!	#DIV/0!	#DIV/0!
chr4	111781780	111781800	-	miRNA	hsa-miR-297	MIMAT0004450	AUGUAUGUGUGCAUGUGCAUG	0	0	0	0	0	0	#DIV/0!	#DIV/0!	#DIV/0!	#DIV/0!	#DIV/0!
chr4	113569071	113569092	-	miRNA	hsa-miR-367-5p	MIMAT0004686	ACUGUUGCUAAUAUGCAACUCU	0	0	0	0	0	0	#DIV/0!	#DIV/0!	#DIV/0!	#DIV/0!	#DIV/0!
chr4	113569033	113569054	-	miRNA	hsa-miR-367-3p	MIMAT0000719	AAUUGCACUUUAGCAAUGGUGA	0	0	0	0	0	0	#DIV/0!	#DIV/0!	#DIV/0!	#DIV/0!	#DIV/0!
chr4	113569201	113569222	-	miRNA	hsa-miR-302d-5p	MIMAT0004685	ACUUUAACAUGGAGGCACUUGC	2	0	0	0	0	2	100	0	0	0	0
chr4	113569162	113569184	-	miRNA	hsa-miR-302d-3p	MIMAT0000718	UAAGUGCUUCCAUGUUUGAGUGU	0	0	5	0	0	5	0	0	100	0	0
chr4	113569380	113569402	-	miRNA	hsa-miR-302a-5p	MIMAT0000683	ACUUAAACGUGGAUGUACUUGCU	0	0	0	0	0	0	#DIV/0!	#DIV/0!	#DIV/0!	#DIV/0!	#DIV/0!
chr4	113569342	113569364	-	miRNA	hsa-miR-302a-3p	MIMAT0000684	UAAGUGCUUCCAUGUUUUGGUGA	0	0	1	0	0	1	0	0	100	0	0
chr4	113569558	113569579	-	miRNA	hsa-miR-302c-5p	MIMAT0000716	UUUAACAUGGGGGUACCUGCUG	0	0	0	0	0	0	#DIV/0!	#DIV/0!	#DIV/0!	#DIV/0!	#DIV/0!
chr4	113569522	113569544	-	miRNA	hsa-miR-302c-3p	MIMAT0000717	UAAGUGCUUCCAUGUUUCAGUGG	0	0	2	0	0	2	0	0	100	0	0
[truncated: 796 more rows]

## Sheet: SRR139170-heart
								Count						% of total
Chromosome	Start	End	Strand	Type	Accession	ID	Sequence	-2	-1	0	+1	+2	sum	-2	-1	0	+1	+2
chr1	17409	17431	-	miRNA	hsa-miR-6859-5p	MIMAT0027618	GAGAGGAACAUGGGCUCAGGACA	0	0	0	0	0	0	#DIV/0!	#DIV/0!	#DIV/0!	#DIV/0!	#DIV/0!
chr1	17369	17391	-	miRNA	hsa-miR-6859-3p	MIMAT0027619	UGACCCCCAUGUCGCCUCUGUAG	0	0	0	0	0	0	#DIV/0!	#DIV/0!	#DIV/0!	#DIV/0!	#DIV/0!
chr1	30438	30458	+	miRNA	hsa-miR-1302	MIMAT0005890	UUGGGACAUACUUAUGCUAAA	0	0	0	0	0	0	#DIV/0!	#DIV/0!	#DIV/0!	#DIV/0!	#DIV/0!
chr1	567762	567783	-	miRNA	hsa-miR-6723-5p	MIMAT0025855	AUAGUCCGAGUAACGUCGGGGC	0	0	0	0	0	0	#DIV/0!	#DIV/0!	#DIV/0!	#DIV/0!	#DIV/0!
chr1	1102504	1102525	+	miRNA	hsa-miR-200b-5p	MIMAT0004571	CAUCUUACUGGGCAGCAUUGGA	0	0	0	0	0	0	#DIV/0!	#DIV/0!	#DIV/0!	#DIV/0!	#DIV/0!
chr1	1102540	1102561	+	miRNA	hsa-miR-200b-3p	MIMAT0000318	UAAUACUGCCUGGUAAUGAUGA	0	0	0	0	0	0	#DIV/0!	#DIV/0!	#DIV/0!	#DIV/0!	#DIV/0!
chr1	1103258	1103279	+	miRNA	hsa-miR-200a-5p	MIMAT0001620	CAUCUUACCGGACAGUGCUGGA	0	0	0	0	0	0	#DIV/0!	#DIV/0!	#DIV/0!	#DIV/0!	#DIV/0!
chr1	1103296	1103317	+	miRNA	hsa-miR-200a-3p	MIMAT0000682	UAACACUGUCUGGUAACGAUGU	0	0	0	1	2	3	0	0	0	33.3333	66.6667
chr1	1104435	1104456	+	miRNA	hsa-miR-429	MIMAT0001536	UAAUACUGUCUGGUAAAACCGU	0	0	0	0	0	0	#DIV/0!	#DIV/0!	#DIV/0!	#DIV/0!	#DIV/0!
chr1	1231525	1231545	-	miRNA	hsa-miR-6726-5p	MIMAT0027353	CGGGAGCUGGGGUCUGCAGGU	0	0	0	0	0	0	#DIV/0!	#DIV/0!	#DIV/0!	#DIV/0!	#DIV/0!
chr1	1231490	1231509	-	miRNA	hsa-miR-6726-3p	MIMAT0027354	CUCGCCCUGUCUCCCGCUAG	0	0	0	0	0	0	#DIV/0!	#DIV/0!	#DIV/0!	#DIV/0!	#DIV/0!
chr1	1247919	1247941	-	miRNA	hsa-miR-6727-5p	MIMAT0027355	CUCGGGGCAGGCGGCUGGGAGCG	0	0	0	0	0	0	#DIV/0!	#DIV/0!	#DIV/0!	#DIV/0!	#DIV/0!
chr1	1247882	1247901	-	miRNA	hsa-miR-6727-3p	MIMAT0027356	UCCUGCCACCUCCUCCGCAG	0	0	0	0	0	0	#DIV/0!	#DIV/0!	#DIV/0!	#DIV/0!	#DIV/0!
chr1	1275062	1275083	-	miRNA	hsa-miR-6808-5p	MIMAT0027516	CAGGCAGGGAGGUGGGACCAUG	0	0	0	0	0	0	#DIV/0!	#DIV/0!	#DIV/0!	#DIV/0!	#DIV/0!
chr1	1275030	1275050	-	miRNA	hsa-miR-6808-3p	MIMAT0027517	GUGUGACCACCGUUCCUGCAG	0	0	0	0	0	0	#DIV/0!	#DIV/0!	#DIV/0!	#DIV/0!	#DIV/0!
chr1	3044573	3044589	+	miRNA	hsa-miR-4251	MIMAT0016883	CCUGAGAAAAGGGCCAA	0	0	0	0	0	0	#DIV/0!	#DIV/0!	#DIV/0!	#DIV/0!	#DIV/0!
chr1	3477274	3477294	-	miRNA	hsa-miR-551a	MIMAT0003214	GCGACCCACUCUUGGUUUCCA	0	0	0	0	0	0	#DIV/0!	#DIV/0!	#DIV/0!	#DIV/0!	#DIV/0!
chr1	5624142	5624159	+	miRNA	hsa-miR-4417	MIMAT0018929	GGUGGGCUUCCCGGAGGG	0	0	0	0	0	0	#DIV/0!	#DIV/0!	#DIV/0!	#DIV/0!	#DIV/0!
chr1	5922771	5922792	-	miRNA	hsa-miR-4689	MIMAT0019778	UUGAGGAGACAUGGUGGGGGCC	0	0	0	0	0	0	#DIV/0!	#DIV/0!	#DIV/0!	#DIV/0!	#DIV/0!
chr1	6489904	6489922	-	miRNA	hsa-miR-4252	MIMAT0016886	GGCCACUGAGUCAGCACCA	0	0	0	0	0	0	#DIV/0!	#DIV/0!	#DIV/0!	#DIV/0!	#DIV/0!
chr1	8926622	8926644	-	miRNA	hsa-miR-6728-5p	MIMAT0027357	UUGGGAUGGUAGGACCAGAGGGG	0	0	0	0	0	0	#DIV/0!	#DIV/0!	#DIV/0!	#DIV/0!	#DIV/0!
chr1	8926561	8926581	-	miRNA	hsa-miR-6728-3p	MIMAT0027358	UCUCUGCUCUGCUCUCCCCAG	0	0	0	0	0	0	#DIV/0!	#DIV/0!	#DIV/0!	#DIV/0!	#DIV/0!
chr1	9211794	9211815	-	miRNA	hsa-miR-34a-5p	MIMAT0000255	UGGCAGUGUCUUAGCUGGUUGU	0	1	11	0	0	12	0	8.33333	91.6667	0	0
chr1	9211752	9211773	-	miRNA	hsa-miR-34a-3p	MIMAT0004557	CAAUCAGCAAGUAUACUGCCCU	0	0	1	1	0	2	0	0	50	50	0
chr1	10027448	10027469	+	miRNA	hsa-miR-5697	MIMAT0022490	UCAAGUAGUUUCAUGAUAAAGG	0	0	0	0	0	0	#DIV/0!	#DIV/0!	#DIV/0!	#DIV/0!	#DIV/0!
chr1	10287785	10287809	+	miRNA	hsa-miR-1273d	MIMAT0015090	GAACCCAUGAGGUUGAGGCUGCAGU	0	0	0	0	0	0	#DIV/0!	#DIV/0!	#DIV/0!	#DIV/0!	#DIV/0!
chr1	12089220	12089241	+	miRNA	hsa-miR-6729-5p	MIMAT0027359	UGGGCGAGGGCGGCUGAGCGGC	0	0	0	0	0	0	#DIV/0!	#DIV/0!	#DIV/0!	#DIV/0!	#DIV/0!
chr1	12089259	12089279	+	miRNA	hsa-miR-6729-3p	MIMAT0027360	UCAUCCCCCUCGCCCUCUCAG	0	0	0	0	0	0	#DIV/0!	#DIV/0!	#DIV/0!	#DIV/0!	#DIV/0!
chr1	12227067	12227087	+	miRNA	hsa-miR-7846-3p	MIMAT0030421	CAGCGGAGCCUGGAGAGAAGG	0	0	0	0	0	0	#DIV/0!	#DIV/0!	#DIV/0!	#DIV/0!	#DIV/0!
chr1	12251809	12251830	+	miRNA	hsa-miR-4632-3p	MIMAT0019688	UGCCGCCCUCUCGCUGCUCUAG	0	0	0	0	0	0	#DIV/0!	#DIV/0!	#DIV/0!	#DIV/0!	#DIV/0!
chr1	12251770	12251792	+	miRNA	hsa-miR-4632-5p	MIMAT0022977	GAGGGCAGCGUGGGUGUGGCGGA	0	0	0	0	0	0	#DIV/0!	#DIV/0!	#DIV/0!	#DIV/0!	#DIV/0!
chr1	12639024	12639046	-	miRNA	hsa-miR-6730-5p	MIMAT0027361	AGAAAGGUGGAGGGGUUGUCAGA	0	0	0	0	0	0	#DIV/0!	#DIV/0!	#DIV/0!	#DIV/0!	#DIV/0!
chr1	12638986	12639007	-	miRNA	hsa-miR-6730-3p	MIMAT0027362	CCUGACACCCCAUCUGCCCUCA	0	0	0	0	0	0	#DIV/0!	#DIV/0!	#DIV/0!	#DIV/0!	#DIV/0!
chr1	17185483	17185505	-	miRNA	hsa-miR-3675-5p	MIMAT0018098	UAUGGGGCUUCUGUAGAGAUUUC	0	0	0	0	0	0	#DIV/0!	#DIV/0!	#DIV/0!	#DIV/0!	#DIV/0!
chr1	17185453	17185474	-	miRNA	hsa-miR-3675-3p	MIMAT0018099	CAUCUCUAAGGAACUCCCCCAA	0	0	0	0	0	0	#DIV/0!	#DIV/0!	#DIV/0!	#DIV/0!	#DIV/0!
chr1	17604443	17604464	+	miRNA	hsa-miR-3972	MIMAT0019357	CUGCCAGCCCCGUUCCAGGGCA	0	0	0	0	0	0	#DIV/0!	#DIV/0!	#DIV/0!	#DIV/0!	#DIV/0!
chr1	19209744	19209765	-	miRNA	hsa-miR-4695-5p	MIMAT0019788	CAGGAGGCAGUGGGCGAGCAGG	0	0	0	0	0	0	#DIV/0!	#DIV/0!	#DIV/0!	#DIV/0!	#DIV/0!
chr1	19209698	19209719	-	miRNA	hsa-miR-4695-3p	MIMAT0019789	UGAUCUCACCGCUGCCUCCUUC	0	0	0	0	0	0	#DIV/0!	#DIV/0!	#DIV/0!	#DIV/0!	#DIV/0!
chr1	19223572	19223590	-	miRNA	hsa-miR-1290	MIMAT0005880	UGGAUUUUUGGAUCAGGGA	0	0	0	0	0	0	#DIV/0!	#DIV/0!	#DIV/0!	#DIV/0!	#DIV/0!
chr1	20960249	20960268	+	miRNA	hsa-miR-6084	MIMAT0023709	UUCCGCCAGUCGGUGGCCGG	0	0	0	0	0	0	#DIV/0!	#DIV/0!	#DIV/0!	#DIV/0!	#DIV/0!
chr1	21314870	21314891	-	miRNA	hsa-miR-1256	MIMAT0005907	AGGCAUUGACUUCUCACUAGCU	0	0	0	0	0	0	#DIV/0!	#DIV/0!	#DIV/0!	#DIV/0!	#DIV/0!
chr1	22592770	22592787	+	miRNA	hsa-miR-4418	MIMAT0018930	CACUGCAGGACUCAGCAG	0	0	0	0	0	0	#DIV/0!	#DIV/0!	#DIV/0!	#DIV/0!	#DIV/0!
chr1	22959821	22959839	-	miRNA	hsa-miR-6127	MIMAT0024610	UGAGGGAGUGGGUGGGAGG	0	0	0	0	0	0	#DIV/0!	#DIV/0!	#DIV/0!	#DIV/0!	#DIV/0!
chr1	23046023	23046044	+	miRNA	hsa-miR-4684-5p	MIMAT0019769	CUCUCUACUGACUUGCAACAUA	0	0	0	0	0	0	#DIV/0!	#DIV/0!	#DIV/0!	#DIV/0!	#DIV/0!
chr1	23046059	23046080	+	miRNA	hsa-miR-4684-3p	MIMAT0019770	UGUUGCAAGUCGGUGGAGACGU	0	0	0	0	0	0	#DIV/0!	#DIV/0!	#DIV/0!	#DIV/0!	#DIV/0!
chr1	23189662	23189679	-	miRNA	hsa-miR-4253	MIMAT0016882	AGGGCAUGUCCAGGGGGU	0	0	0	0	0	0	#DIV/0!	#DIV/0!	#DIV/0!	#DIV/0!	#DIV/0!
chr1	23370803	23370822	+	miRNA	hsa-miR-3115	MIMAT0014977	AUAUGGGUUUACUAGUUGGU	0	0	0	0	0	0	#DIV/0!	#DIV/0!	#DIV/0!	#DIV/0!	#DIV/0!
chr1	23384373	23384389	-	miRNA	hsa-miR-4419a	MIMAT0018931	UGAGGGAGGAGACUGCA	0	0	0	0	0	0	#DIV/0!	#DIV/0!	#DIV/0!	#DIV/0!	#DIV/0!
chr1	24255611	24255630	+	miRNA	hsa-miR-378f	MIMAT0018932	ACUGGACUUGGAGCCAGAAG	0	0	17	2	0	19	0	0	89.4737	10.5263	0
chr1	25245881	25245902	-	miRNA	hsa-miR-6731-5p	MIMAT0027363	UGGGAGAGCAGGGUAUUGUGGA	0	0	0	0	0	0	#DIV/0!	#DIV/0!	#DIV/0!	#DIV/0!	#DIV/0!
chr1	25245836	25245856	-	miRNA	hsa-miR-6731-3p	MIMAT0027364	UCUAUUCCCCACUCUCCCCAG	0	0	0	0	0	0	#DIV/0!	#DIV/0!	#DIV/0!	#DIV/0!	#DIV/0!
chr1	25350043	25350064	+	miRNA	hsa-miR-4425	MIMAT0018940	UGUUGGGAUUCAGCAGGACCAU	0	0	0	0	0	0	#DIV/0!	#DIV/0!	#DIV/0!	#DIV/0!	#DIV/0!
chr1	26232875	26232894	-	miRNA	hsa-miR-3917	MIMAT0018191	GCUCGGACUGAGCAGGUGGG	0	0	0	0	0	0	#DIV/0!	#DIV/0!	#DIV/0!	#DIV/0!	#DIV/0!
chr1	26881065	26881084	+	miRNA	hsa-miR-1976	MIMAT0009451	CCUCCUGCCCUCCUUGCUGU	0	0	0	0	0	0	#DIV/0!	#DIV/0!	#DIV/0!	#DIV/0!	#DIV/0!
chr1	31212005	31212026	-	miRNA	hsa-miR-4420	MIMAT0018933	GUCACUGAUGUCUGUAGCUGAG	0	0	0	0	0	0	#DIV/0!	#DIV/0!	#DIV/0!	#DIV/0!	#DIV/0!
chr1	32224271	32224293	-	miRNA	hsa-miR-4254	MIMAT0016884	GCCUGGAGCUACUCCACCAUCUC	0	0	0	0	0	0	#DIV/0!	#DIV/0!	#DIV/0!	#DIV/0!	#DIV/0!
chr1	32552550	32552571	+	miRNA	hsa-miR-5585-5p	MIMAT0022285	UGAAGUACCAGCUACUCGAGAG	0	0	0	0	0	0	#DIV/0!	#DIV/0!	#DIV/0!	#DIV/0!	#DIV/0!
chr1	32552587	32552608	+	miRNA	hsa-miR-5585-3p	MIMAT0022286	CUGAAUAGCUGGGACUACAGGU	0	0	0	0	0	0	#DIV/0!	#DIV/0!	#DIV/0!	#DIV/0!	#DIV/0!
chr1	33798050	33798072	-	miRNA	hsa-miR-3605-5p	MIMAT0017981	UGAGGAUGGAUAGCAAGGAAGCC	0	0	0	0	0	0	#DIV/0!	#DIV/0!	#DIV/0!	#DIV/0!	#DIV/0!
chr1	33798006	33798028	-	miRNA	hsa-miR-3605-3p	MIMAT0017982	CCUCCGUGUUACCUGUCCUCUAG	0	0	1	0	0	1	0	0	100	0	0
chr1	35135215	35135235	-	miRNA	hsa-miR-552-3p	MIMAT0003215	AACAGGUGACUGGUUAGACAA	0	0	0	0	0	0	#DIV/0!	#DIV/0!	#DIV/0!	#DIV/0!	#DIV/0!
chr1	35135251	35135271	-	miRNA	hsa-miR-552-5p	MIMAT0026615	GUUUAACCUUUUGCCUGUUGG	0	0	0	0	0	0	#DIV/0!	#DIV/0!	#DIV/0!	#DIV/0!	#DIV/0!
chr1	37627174	37627190	+	miRNA	hsa-miR-4255	MIMAT0016885	CAGUGUUCAGAGAUGGA	0	0	0	0	0	0	#DIV/0!	#DIV/0!	#DIV/0!	#DIV/0!	#DIV/0!
chr1	37945836	37945855	+	miRNA	hsa-miR-6732-5p	MIMAT0027365	UAGGGGGUGGCAGGCUGGCC	0	0	0	0	0	0	#DIV/0!	#DIV/0!	#DIV/0!	#DIV/0!	#DIV/0!
chr1	37945868	37945890	+	miRNA	hsa-miR-6732-3p	MIMAT0027366	UAACCCUGUCCUCUCCCUCCCAG	0	0	0	0	0	0	#DIV/0!	#DIV/0!	#DIV/0!	#DIV/0!	#DIV/0!
chr1	37966574	37966595	-	miRNA	hsa-miR-5581-5p	MIMAT0022275	AGCCUUCCAGGAGAAAUGGAGA	0	0	0	0	0	0	#DIV/0!	#DIV/0!	#DIV/0!	#DIV/0!	#DIV/0!
chr1	37966536	37966557	-	miRNA	hsa-miR-5581-3p	MIMAT0022276	UUCCAUGCCUCCUAGAAGUUCC	0	0	0	0	0	0	#DIV/0!	#DIV/0!	#DIV/0!	#DIV/0!	#DIV/0!
chr1	38554961	38554981	+	miRNA	hsa-miR-3659	MIMAT0018080	UGAGUGUUGUCUACGAGGGCA	0	0	0	0	0	0	#DIV/0!	#DIV/0!	#DIV/0!	#DIV/0!	#DIV/0!
chr1	41220043	41220064	+	miRNA	hsa-miR-30e-5p	MIMAT0000692	UGUAAACAUCCUUGACUGGAAG	0	0	46	2	0	48	0	0	95.8333	4.16667	0
chr1	41220085	41220106	+	miRNA	hsa-miR-30e-3p	MIMAT0000693	CUUUCAGUCGGAUGUUUACAGC	0	0	14	0	0	14	0	0	100	0	0
chr1	41222972	41222994	+	miRNA	hsa-miR-30c-5p	MIMAT0000244	UGUAAACAUCCUACACUCUCAGC	0	0	539	11	0	550	0	0	98	2	0
chr1	41223011	41223032	+	miRNA	hsa-miR-30c-1-3p	MIMAT0004674	CUGGGAGAGGGUUGUUUACUCC	0	0	0	0	0	0	#DIV/0!	#DIV/0!	#DIV/0!	#DIV/0!	#DIV/0!
chr1	43637357	43637378	-	miRNA	hsa-miR-6733-5p	MIMAT0027367	UGGGAAAGACAAACUCAGAGUU	0	0	0	0	0	0	#DIV/0!	#DIV/0!	#DIV/0!	#DIV/0!	#DIV/0!
chr1	43637323	43637342	-	miRNA	hsa-miR-6733-3p	MIMAT0027368	UCAGUGUCUGGAUUUCCUAG	0	0	0	0	0	0	#DIV/0!	#DIV/0!	#DIV/0!	#DIV/0!	#DIV/0!
chr1	43830359	43830381	-	miRNA	hsa-miR-6734-5p	MIMAT0027369	UUGAGGGGAGAAUGAGGUGGAGA	0	0	0	0	0	0	#DIV/0!	#DIV/0!	#DIV/0!	#DIV/0!	#DIV/0!
chr1	43830319	43830341	-	miRNA	hsa-miR-6734-3p	MIMAT0027370	CCCUUCCCUCACUCUUCUCUCAG	0	0	0	0	0	0	#DIV/0!	#DIV/0!	#DIV/0!	#DIV/0!	#DIV/0!
chr1	43914215	43914239	+	miRNA	hsa-miR-6735-5p	MIMAT0027371	CAGGGCAGAGGGCACAGGAAUCUGA	0	0	0	0	0	0	#DIV/0!	#DIV/0!	#DIV/0!	#DIV/0!	#DIV/0!
chr1	43914261	43914282	+	miRNA	hsa-miR-6735-3p	MIMAT0027372	AGGCCUGUGGCUCCUCCCUCAG	0	0	0	0	0	0	#DIV/0!	#DIV/0!	#DIV/0!	#DIV/0!	#DIV/0!
chr1	44304329	44304352	+	miRNA	hsa-miR-6079	MIMAT0023704	UUGGAAGCUUGGACCAACUAGCUG	0	0	0	0	0	0	#DIV/0!	#DIV/0!	#DIV/0!	#DIV/0!	#DIV/0!
chr1	45011165	45011186	+	miRNA	hsa-miR-5584-5p	MIMAT0022283	CAGGGAAAUGGGAAGAACUAGA	0	0	0	0	0	0	#DIV/0!	#DIV/0!	#DIV/0!	#DIV/0!	#DIV/0!
chr1	45011203	45011224	+	miRNA	hsa-miR-5584-3p	MIMAT0022284	UAGUUCUUCCCUUUGCCCAAUU	0	0	0	0	0	0	#DIV/0!	#DIV/0!	#DIV/0!	#DIV/0!	#DIV/0!
chr1	51525551	51525572	+	miRNA	hsa-miR-4421	MIMAT0018934	ACCUGUCUGUGGAAAGGAGCUA	0	0	0	0	0	0	#DIV/0!	#DIV/0!	#DIV/0!	#DIV/0!	#DIV/0!
chr1	51525703	51525726	+	miRNA	hsa-miR-6500-5p	MIMAT0025454	AGGAGCUAUCCACUCCAGGUGUCC	0	0	0	0	0	0	#DIV/0!	#DIV/0!	#DIV/0!	#DIV/0!	#DIV/0!
chr1	51525744	51525764	+	miRNA	hsa-miR-6500-3p	MIMAT0025455	ACACUUGUUGGGAUGACCUGC	0	0	0	0	0	0	#DIV/0!	#DIV/0!	#DIV/0!	#DIV/0!	#DIV/0!
chr1	52302047	52302068	-	miRNA	hsa-miR-761	MIMAT0010364	GCAGCAGGGUGAAACUGACACA	0	0	0	0	0	0	#DIV/0!	#DIV/0!	#DIV/0!	#DIV/0!	#DIV/0!
chr1	53394370	53394388	+	miRNA	hsa-miR-1273f	MIMAT0020601	GGAGAUGGAGGUUGCAGUG	0	0	0	0	0	0	#DIV/0!	#DIV/0!	#DIV/0!	#DIV/0!	#DIV/0!
chr1	53400608	53400628	+	miRNA	hsa-miR-5095	MIMAT0020600	UUACAGGCGUGAACCACCGCG	0	0	0	0	0	0	#DIV/0!	#DIV/0!	#DIV/0!	#DIV/0!	#DIV/0!
chr1	53406011	53406032	+	miRNA	hsa-miR-1273g-5p	MIMAT0020602	GGUGGUUGAGGCUGCAGUAAGU	0	0	0	0	0	0	#DIV/0!	#DIV/0!	#DIV/0!	#DIV/0!	#DIV/0!
chr1	53406042	53406062	+	miRNA	hsa-miR-1273g-3p	MIMAT0022742	ACCACUGCACUCCAGCCUGAG	0	0	0	0	0	0	#DIV/0!	#DIV/0!	#DIV/0!	#DIV/0!	#DIV/0!
chr1	54519764	54519784	+	miRNA	hsa-miR-4781-5p	MIMAT0019942	UAGCGGGGAUUCCAAUAUUGG	0	0	0	0	0	0	#DIV/0!	#DIV/0!	#DIV/0!	#DIV/0!	#DIV/0!
chr1	54519797	54519818	+	miRNA	hsa-miR-4781-3p	MIMAT0019943	AAUGUUGGAAUCCUCGCUAGAG	0	0	0	0	0	0	#DIV/0!	#DIV/0!	#DIV/0!	#DIV/0!	#DIV/0!
chr1	55691329	55691349	+	miRNA	hsa-miR-4422	MIMAT0018935	AAAAGCAUCAGGAAGUACCCA	0	0	0	0	0	0	#DIV/0!	#DIV/0!	#DIV/0!	#DIV/0!	#DIV/0!
chr1	60198941	60198963	-	miRNA	hsa-miR-4711-5p	MIMAT0019816	UGCAUCAGGCCAGAAGACAUGAG	0	0	0	0	0	0	#DIV/0!	#DIV/0!	#DIV/0!	#DIV/0!	#DIV/0!
chr1	60198907	60198924	-	miRNA	hsa-miR-4711-3p	MIMAT0019817	CGUGUCUUCUGGCUUGAU	0	0	0	0	0	0	#DIV/0!	#DIV/0!	#DIV/0!	#DIV/0!	#DIV/0!
chr1	62544502	62544523	+	miRNA	hsa-miR-3116	MIMAT0014978	UGCCUGGAACAUAGUAGGGACU	0	0	0	0	0	0	#DIV/0!	#DIV/0!	#DIV/0!	#DIV/0!	#DIV/0!
chr1	62544466	62544487	-	miRNA	hsa-miR-3116	MIMAT0014978	UGCCUGGAACAUAGUAGGGACU	0	0	0	0	0	0	#DIV/0!	#DIV/0!	#DIV/0!	#DIV/0!	#DIV/0!
chr1	63792635	63792655	-	miRNA	hsa-miR-6068	MIMAT0023693	CCUGCGAGUCUCCGGCGGUGG	0	0	0	0	0	0	#DIV/0!	#DIV/0!	#DIV/0!	#DIV/0!	#DIV/0!
chr1	65045538	65045559	+	miRNA	hsa-miR-4794	MIMAT0019967	UCUGGCUAUCUCACGAGACUGU	0	0	0	0	0	0	#DIV/0!	#DIV/0!	#DIV/0!	#DIV/0!	#DIV/0!
chr1	65523445	65523466	-	miRNA	hsa-miR-3671	MIMAT0018094	AUCAAAUAAGGACUAGUCUGCA	0	0	0	0	0	0	#DIV/0!	#DIV/0!	#DIV/0!	#DIV/0!	#DIV/0!
chr1	65524160	65524181	-	miRNA	hsa-miR-101-5p	MIMAT0004513	CAGUUAUCACAGUGCUGAUGCU	0	1	0	0	0	1	0	100	0	0	0
chr1	65524125	65524145	-	miRNA	hsa-miR-101-3p	MIMAT0000099	UACAGUACUGUGAUAACUGAA	0	11	2	0	0	13	0	84.6154	15.3846	0	0
chr1	67094168	67094188	+	miRNA	hsa-miR-3117-3p	MIMAT0014979	AUAGGACUCAUAUAGUGCCAG	0	0	0	0	0	0	#DIV/0!	#DIV/0!	#DIV/0!	#DIV/0!	#DIV/0!
chr1	67094135	67094154	+	miRNA	hsa-miR-3117-5p	MIMAT0019197	AGACACUAUACGAGUCAUAU	0	0	0	0	0	0	#DIV/0!	#DIV/0!	#DIV/0!	#DIV/0!	#DIV/0!
chr1	68649259	68649280	-	miRNA	hsa-miR-1262	MIMAT0005914	AUGGGUGAAUUUGUAGAAGGAU	0	0	0	0	0	0	#DIV/0!	#DIV/0!	#DIV/0!	#DIV/0!	#DIV/0!
chr1	71533364	71533385	-	miRNA	hsa-miR-186-5p	MIMAT0000456	CAAAGAAUUCUCCUUUUGGGCU	0	0	3	0	0	3	0	0	100	0	0
chr1	71533325	71533346	-	miRNA	hsa-miR-186-3p	MIMAT0004612	GCCCAAAGGUGAAUUUUUUGGG	0	0	0	1	0	1	0	0	0	100	0
chr1	77525828	77525850	+	miRNA	hsa-miR-7156-5p	MIMAT0028222	UUGUUCUCAAACUGGCUGUCAGA	0	0	0	0	0	0	#DIV/0!	#DIV/0!	#DIV/0!	#DIV/0!	#DIV/0!
chr1	77525865	77525887	+	miRNA	hsa-miR-7156-3p	MIMAT0028223	CUGCAGCCACUUGGGGAACUGGU	0	0	0	0	0	0	#DIV/0!	#DIV/0!	#DIV/0!	#DIV/0!	#DIV/0!
chr1	85599489	85599510	+	miRNA	hsa-miR-4423-5p	MIMAT0019232	AGUUGCCUUUUUGUUCCCAUGC	0	0	0	0	0	0	#DIV/0!	#DIV/0!	#DIV/0!	#DIV/0!	#DIV/0!
chr1	85599525	85599545	+	miRNA	hsa-miR-4423-3p	MIMAT0018936	AUAGGCACCAAAAAGCAACAA	0	0	0	0	0	0	#DIV/0!	#DIV/0!	#DIV/0!	#DIV/0!	#DIV/0!
chr1	86823348	86823368	-	miRNA	hsa-miR-7856-5p	MIMAT0030431	UUUUAAGGACACUGAGGGAUC	0	0	0	0	0	0	#DIV/0!	#DIV/0!	#DIV/0!	#DIV/0!	#DIV/0!
chr1	94312436	94312455	+	miRNA	hsa-miR-760	MIMAT0004957	CGGCUCUGGGUCUGUGGGGA	0	0	0	0	0	0	#DIV/0!	#DIV/0!	#DIV/0!	#DIV/0!	#DIV/0!
chr1	95211436	95211455	-	miRNA	hsa-miR-378g	MIMAT0018937	ACUGGGCUUGGAGUCAGAAG	0	0	0	0	0	0	#DIV/0!	#DIV/0!	#DIV/0!	#DIV/0!	#DIV/0!
chr1	98510863	98510885	-	miRNA	hsa-miR-2682-5p	MIMAT0013517	CAGGCAGUGACUGUUCAGACGUC	0	0	0	0	0	0	#DIV/0!	#DIV/0!	#DIV/0!	#DIV/0!	#DIV/0!
chr1	98510827	98510848	-	miRNA	hsa-miR-2682-3p	MIMAT0013518	CGCCUCUUCAGCGCUGUCUUCC	0	0	0	0	0	0	#DIV/0!	#DIV/0!	#DIV/0!	#DIV/0!	#DIV/0!
chr1	98511647	98511669	-	miRNA	hsa-miR-137	MIMAT0000429	UUAUUGCUUAAGAAUACGCGUAG	0	0	0	0	0	0	#DIV/0!	#DIV/0!	#DIV/0!	#DIV/0!	#DIV/0!
chr1	100746812	100746832	+	miRNA	hsa-miR-553	MIMAT0003216	AAAACGGUGAGAUUUUGUUUU	0	0	0	0	0	0	#DIV/0!	#DIV/0!	#DIV/0!	#DIV/0!	#DIV/0!
chr1	108439904	108439925	+	miRNA	hsa-miR-7852-3p	MIMAT0030427	UAUGUAGUAGUCAAAGGCAUUU	0	0	0	0	0	0	#DIV/0!	#DIV/0!	#DIV/0!	#DIV/0!	#DIV/0!
chr1	110141562	110141583	+	miRNA	hsa-miR-197-3p	MIMAT0000227	UUCACCACCUUCUCCACCCAGC	0	0	78	0	0	78	0	0	100	0	0
chr1	110141523	110141545	+	miRNA	hsa-miR-197-5p	MIMAT0022691	CGGGUAGAGAGGGCAGUGGGAGG	0	0	0	0	0	0	#DIV/0!	#DIV/0!	#DIV/0!	#DIV/0!	#DIV/0!
chr1	113004428	113004445	-	miRNA	hsa-miR-4256	MIMAT0016877	AUCUGACCUGAUGAAGGU	2	3	19	2	1	27	7.40741	11.1111	70.3704	7.40741	3.7037
chr1	117102660	117102681	-	miRNA	hsa-miR-548ac	MIMAT0018938	CAAAAACCGGCAAUUACUUUUG	0	0	0	0	0	0	#DIV/0!	#DIV/0!	#DIV/0!	#DIV/0!	#DIV/0!
chr1	117214409	117214430	+	miRNA	hsa-miR-320b	MIMAT0005792	AAAAGCUGGGUUGAGAGGGCAA	0	0	28	2	0	30	0	0	93.3333	6.66667	0
chr1	117637277	117637298	+	miRNA	hsa-miR-942-5p	MIMAT0004985	UCUUCUCUGUUUUGGCCAUGUG	0	0	0	0	0	0	#DIV/0!	#DIV/0!	#DIV/0!	#DIV/0!	#DIV/0!
chr1	117637317	117637338	+	miRNA	hsa-miR-942-3p	MIMAT0026734	CACAUGGCCGAAACAGAGAAGU	0	0	0	0	0	0	#DIV/0!	#DIV/0!	#DIV/0!	#DIV/0!	#DIV/0!
chr1	142667332	142667354	+	miRNA	hsa-miR-3118	MIMAT0014980	UGUGACUGCAUUAUGAAAAUUCU	0	0	0	0	0	0	#DIV/0!	#DIV/0!	#DIV/0!	#DIV/0!	#DIV/0!
chr1	143163792	143163814	+	miRNA	hsa-miR-3118	MIMAT0014980	UGUGACUGCAUUAUGAAAAUUCU	0	0	0	0	0	0	#DIV/0!	#DIV/0!	#DIV/0!	#DIV/0!	#DIV/0!
chr1	143424150	143424172	-	miRNA	hsa-miR-3118	MIMAT0014980	UGUGACUGCAUUAUGAAAAUUCU	0	0	0	0	0	0	#DIV/0!	#DIV/0!	#DIV/0!	#DIV/0!	#DIV/0!
chr1	143672933	143672953	+	miRNA	hsa-miR-6077	MIMAT0023702	GGGAAGAGCUGUACGGCCUUC	0	0	0	0	0	0	#DIV/0!	#DIV/0!	#DIV/0!	#DIV/0!	#DIV/0!
chr1	145584428	145584448	+	miRNA	hsa-miR-6736-5p	MIMAT0027373	CUGGGUGAGGGCAUCUGUGGU	0	0	0	0	0	0	#DIV/0!	#DIV/0!	#DIV/0!	#DIV/0!	#DIV/0!
chr1	145584461	145584481	+	miRNA	hsa-miR-6736-3p	MIMAT0027374	UCAGCUCCUCUCUACCCACAG	0	0	0	0	0	0	#DIV/0!	#DIV/0!	#DIV/0!	#DIV/0!	#DIV/0!
chr1	147806646	147806668	-	miRNA	hsa-miR-5087	MIMAT0021079	GGGUUUGUAGCUUUGCUGGCAUG	0	0	0	0	0	0	#DIV/0!	#DIV/0!	#DIV/0!	#DIV/0!	#DIV/0!
chr1	147860446	147860466	+	miRNA	hsa-miR-6077	MIMAT0023702	GGGAAGAGCUGUACGGCCUUC	0	0	0	0	0	0	#DIV/0!	#DIV/0!	#DIV/0!	#DIV/0!	#DIV/0!
chr1	150464826	150464848	+	miRNA	hsa-miR-6878-5p	MIMAT0027656	AGGGAGAAAGCUAGAAGCUGAAG	0	0	0	0	0	0	#DIV/0!	#DIV/0!	#DIV/0!	#DIV/0!	#DIV/0!
chr1	150464866	150464886	+	miRNA	hsa-miR-6878-3p	MIMAT0027657	CUGGCCUCUUCUUUCUCCUAG	0	0	0	0	0	0	#DIV/0!	#DIV/0!	#DIV/0!	#DIV/0!	#DIV/0!
chr1	150524463	150524480	+	miRNA	hsa-miR-4257	MIMAT0016878	CCAGAGGUGGGGACUGAG	0	0	0	0	0	0	#DIV/0!	#DIV/0!	#DIV/0!	#DIV/0!	#DIV/0!
chr1	151518287	151518307	+	miRNA	hsa-miR-554	MIMAT0003217	GCUAGUCCUGACUCAGCCAGU	0	0	0	0	0	0	#DIV/0!	#DIV/0!	#DIV/0!	#DIV/0!	#DIV/0!
chr1	153662239	153662259	-	miRNA	hsa-miR-8083	MIMAT0031010	CAGGACUUGACGGCUGCAACU	0	0	0	0	0	0	#DIV/0!	#DIV/0!	#DIV/0!	#DIV/0!	#DIV/0!
chr1	153934871	153934891	-	miRNA	hsa-miR-6737-5p	MIMAT0027375	UUGGGGUGGUCGGCCCUGGAG	0	0	0	0	0	0	#DIV/0!	#DIV/0!	#DIV/0!	#DIV/0!	#DIV/0!
chr1	153934827	153934848	-	miRNA	hsa-miR-6737-3p	MIMAT0027376	UCUGUGCUUCACCCCUACCCAG	0	0	0	0	0	0	#DIV/0!	#DIV/0!	#DIV/0!	#DIV/0!	#DIV/0!
chr1	154077038	154077059	-	miRNA	hsa-miR-5698	MIMAT0022491	UGGGGGAGUGCAGUGAUUGUGG	0	0	0	0	0	0	#DIV/0!	#DIV/0!	#DIV/0!	#DIV/0!	#DIV/0!
chr1	154166189	154166209	-	miRNA	hsa-miR-190b	MIMAT0004929	UGAUAUGUUUGAUAUUGGGUU	0	0	0	0	0	0	#DIV/0!	#DIV/0!	#DIV/0!	#DIV/0!	#DIV/0!
chr1	154948179	154948195	+	miRNA	hsa-miR-4258	MIMAT0016879	CCCCGCCACCGCCUUGG	0	0	0	0	0	0	#DIV/0!	#DIV/0!	#DIV/0!	#DIV/0!	#DIV/0!
chr1	155164987	155165008	+	miRNA	hsa-miR-92b-5p	MIMAT0004792	AGGGACGGGACGCGGUGCAGUG	0	0	0	0	0	0	#DIV/0!	#DIV/0!	#DIV/0!	#DIV/0!	#DIV/0!
chr1	155165028	155165049	+	miRNA	hsa-miR-92b-3p	MIMAT0003218	UAUUGCACUCGUCCCGGCCUCC	0	0	7	0	0	7	0	0	100	0	0
chr1	155316156	155316176	-	miRNA	hsa-miR-555	MIMAT0003219	AGGGUAAGCUGAACCUCUGAU	0	0	0	0	0	0	#DIV/0!	#DIV/0!	#DIV/0!	#DIV/0!	#DIV/0!
chr1	155921100	155921122	-	miRNA	hsa-miR-6738-5p	MIMAT0027377	CGAGGGGUAGAAGAGCACAGGGG	0	0	0	0	0	0	#DIV/0!	#DIV/0!	#DIV/0!	#DIV/0!	#DIV/0!
chr1	155921064	155921087	-	miRNA	hsa-miR-6738-3p	MIMAT0027378	CUUCUGCCUGCAUUCUACUCCCAG	0	0	0	0	0	0	#DIV/0!	#DIV/0!	#DIV/0!	#DIV/0!	#DIV/0!
chr1	156390184	156390206	-	miRNA	hsa-miR-9-5p	MIMAT0000441	UCUUUGGUUAUCUAGCUGUAUGA	0	0	0	0	0	0	#DIV/0!	#DIV/0!	#DIV/0!	#DIV/0!	#DIV/0!
chr1	156390146	156390167	-	miRNA	hsa-miR-9-3p	MIMAT0000442	AUAAAGCUAGAUAACCGAAAGU	0	0	1	1	0	2	0	0	50	50	0
chr1	156905948	156905968	-	miRNA	hsa-miR-765	MIMAT0003945	UGGAGGAGAAGGAAGGUGAUG	0	0	0	0	0	0	#DIV/0!	#DIV/0!	#DIV/0!	#DIV/0!	#DIV/0!
chr1	159869779	159869800	-	miRNA	hsa-miR-4259	MIMAT0016880	CAGUUGGGUCUAGGGGUCAGGA	0	0	0	0	0	0	#DIV/0!	#DIV/0!	#DIV/0!	#DIV/0!	#DIV/0!
chr1	161196985	161197006	+	miRNA	hsa-miR-5187-5p	MIMAT0021117	UGGGAUGAGGGAUUGAAGUGGA	0	0	0	0	0	0	#DIV/0!	#DIV/0!	#DIV/0!	#DIV/0!	#DIV/0!
chr1	161197027	161197047	+	miRNA	hsa-miR-5187-3p	MIMAT0021118	ACUGAAUCCUCUUUUCCUCAG	0	0	0	0	0	0	#DIV/0!	#DIV/0!	#DIV/0!	#DIV/0!	#DIV/0!
chr1	162126906	162126927	+	miRNA	hsa-miR-4654	MIMAT0019720	UGUGGGAUCUGGAGGCAUCUGG	0	0	0	0	0	0	#DIV/0!	#DIV/0!	#DIV/0!	#DIV/0!	#DIV/0!
chr1	162312351	162312372	+	miRNA	hsa-miR-556-5p	MIMAT0003220	GAUGAGCUCAUUGUAAUAUGAG	0	0	0	0	0	0	#DIV/0!	#DIV/0!	#DIV/0!	#DIV/0!	#DIV/0!
chr1	162312390	162312411	+	miRNA	hsa-miR-556-3p	MIMAT0004793	AUAUUACCAUUAGCUCAUCUUU	0	0	0	0	0	0	#DIV/0!	#DIV/0!	#DIV/0!	#DIV/0!	#DIV/0!
chr1	165877160	165877181	+	miRNA	hsa-miR-3658	MIMAT0018078	UUUAAGAAAACACCAUGGAGAU	0	0	0	0	0	0	#DIV/0!	#DIV/0!	#DIV/0!	#DIV/0!	#DIV/0!
chr1	166124010	166124034	-	miRNA	hsa-miR-921	MIMAT0004971	CUAGUGAGGGACAGAACCAGGAUUC	0	0	0	0	0	0	#DIV/0!	#DIV/0!	#DIV/0!	#DIV/0!	#DIV/0!
chr1	167967903	167967924	+	miRNA	hsa-miR-1255b-5p	MIMAT0005945	CGGAUGAGCAAAGAAAGUGGUU	0	0	0	0	0	0	#DIV/0!	#DIV/0!	#DIV/0!	#DIV/0!	#DIV/0!
chr1	167967937	167967958	+	miRNA	hsa-miR-1255b-2-3p	MIMAT0022725	AACCACUUUCUUUGCUCAUCCA	0	0	0	0	0	0	#DIV/0!	#DIV/0!	#DIV/0!	#DIV/0!	#DIV/0!
chr1	168344822	168344844	+	miRNA	hsa-miR-557	MIMAT0003221	GUUUGCACGGGUGGGCCUUGUCU	0	0	0	0	0	0	#DIV/0!	#DIV/0!	#DIV/0!	#DIV/0!	#DIV/0!
chr1	170120527	170120546	+	miRNA	hsa-miR-3119	MIMAT0014981	UGGCUUUUAACUUUGAUGGC	0	0	0	0	0	0	#DIV/0!	#DIV/0!	#DIV/0!	#DIV/0!	#DIV/0!
chr1	170120576	170120595	-	miRNA	hsa-miR-3119	MIMAT0014981	UGGCUUUUAACUUUGAUGGC	0	0	0	0	0	0	#DIV/0!	#DIV/0!	#DIV/0!	#DIV/0!	#DIV/0!
chr1	171070879	171070899	-	miRNA	hsa-miR-1295a	MIMAT0005885	UUAGGCCGCAGAUCUGGGUGA	0	0	0	0	0	0	#DIV/0!	#DIV/0!	#DIV/0!	#DIV/0!	#DIV/0!
chr1	171070880	171070900	+	miRNA	hsa-miR-1295b-5p	MIMAT0022293	CACCCAGAUCUGCGGCCUAAU	0	0	0	0	0	0	#DIV/0!	#DIV/0!	#DIV/0!	#DIV/0!	#DIV/0!
chr1	171070918	171070939	+	miRNA	hsa-miR-1295b-3p	MIMAT0022294	AAUAGGCCACGGAUCUGGGCAA	0	0	0	0	0	0	#DIV/0!	#DIV/0!	#DIV/0!	#DIV/0!	#DIV/0!
chr1	172107997	172108018	-	miRNA	hsa-miR-214-5p	MIMAT0004564	UGCCUGUCUACACUUGCUGUGC	0	0	2	0	0	2	0	0	100	0	0
chr1	172107956	172107977	-	miRNA	hsa-miR-214-3p	MIMAT0000271	ACAGCAGGCACAGACAGGCAGU	0	7	51	0	0	58	0	12.069	87.931	0	0
chr1	172107998	172108018	+	miRNA	hsa-miR-3120-3p	MIMAT0014982	CACAGCAAGUGUAGACAGGCA	0	0	0	0	0	0	#DIV/0!	#DIV/0!	#DIV/0!	#DIV/0!	#DIV/0!
chr1	172107960	172107980	+	miRNA	hsa-miR-3120-5p	MIMAT0019198	CCUGUCUGUGCCUGCUGUACA	0	0	0	0	0	0	#DIV/0!	#DIV/0!	#DIV/0!	#DIV/0!	#DIV/0!
chr1	172113732	172113754	-	miRNA	hsa-miR-199a-5p	MIMAT0000231	CCCAGUGUUCAGACUACCUGUUC	0	0	103	0	0	103	0	0	100	0	0
chr1	172113694	172113715	-	miRNA	hsa-miR-199a-3p	MIMAT0000232	ACAGUAGUCUGCACAUUGGUUA	0	57	110	11	0	178	0	32.0225	61.7978	6.17978	0
chr1	176998548	176998568	-	miRNA	hsa-miR-488-5p	MIMAT0002804	CCCAGAUAAUGGCACUCUCAA	0	0	0	0	0	0	#DIV/0!	#DIV/0!	#DIV/0!	#DIV/0!	#DIV/0!
chr1	176998510	176998530	-	miRNA	hsa-miR-488-3p	MIMAT0004763	UUGAAAGGCUAUUUCUUGGUC	0	0	0	0	0	0	#DIV/0!	#DIV/0!	#DIV/0!	#DIV/0!	#DIV/0!
chr1	178646898	178646919	+	miRNA	hsa-miR-4424	MIMAT0018939	AGAGUUAACUCAAAAUGGACUA	0	0	0	0	0	0	#DIV/0!	#DIV/0!	#DIV/0!	#DIV/0!	#DIV/0!
chr1	180407458	180407479	-	miRNA	hsa-miR-3121-3p	MIMAT0014983	UAAAUAGAGUAGGCAAAGGACA	0	0	0	0	0	0	#DIV/0!	#DIV/0!	#DIV/0!	#DIV/0!	#DIV/0!
chr1	180407493	180407514	-	miRNA	hsa-miR-3121-5p	MIMAT0019199	UCCUUUGCCUAUUCUAUUUAAG	0	0	0	0	0	0	#DIV/0!	#DIV/0!	#DIV/0!	#DIV/0!	#DIV/0!
chr1	192685463	192685479	+	miRNA	hsa-miR-4426	MIMAT0018941	GAAGAUGGACGUACUUU	0	0	0	0	0	0	#DIV/0!	#DIV/0!	#DIV/0!	#DIV/0!	#DIV/0!
chr1	193105682	193105703	+	miRNA	hsa-miR-1278	MIMAT0005936	UAGUACUGUGCAUAUCAUCUAU	0	0	0	0	0	0	#DIV/0!	#DIV/0!	#DIV/0!	#DIV/0!	#DIV/0!
chr1	196551583	196551604	-	miRNA	hsa-miR-4735-5p	MIMAT0019860	CCUAAUUUGAACACCUUCGGUA	0	0	0	0	0	0	#DIV/0!	#DIV/0!	#DIV/0!	#DIV/0!	#DIV/0!
chr1	196551547	196551567	-	miRNA	hsa-miR-4735-3p	MIMAT0019861	AAAGGUGCUCAAAUUAGACAU	0	0	0	0	0	0	#DIV/0!	#DIV/0!	#DIV/0!	#DIV/0!	#DIV/0!
chr1	198828054	198828076	-	miRNA	hsa-miR-181b-5p	MIMAT0000257	AACAUUCAUUGCUGUCGGUGGGU	0	0	0	1	0	1	0	0	0	100	0
chr1	198828016	198828036	-	miRNA	hsa-miR-181b-3p	MIMAT0022692	CUCACUGAACAAUGAAUGCAA	0	0	0	0	0	0	#DIV/0!	#DIV/0!	#DIV/0!	#DIV/0!	#DIV/0!
chr1	198828237	198828259	-	miRNA	hsa-miR-181a-5p	MIMAT0000256	AACAUUCAACGCUGUCGGUGAGU	0	0	11	0	0	11	0	0	100	0	0
chr1	198828198	198828219	-	miRNA	hsa-miR-181a-3p	MIMAT0000270	ACCAUCGACCGUUGAUUGUACC	0	0	1	0	0	1	0	0	100	0	0
chr1	201688707	201688728	+	miRNA	hsa-miR-5191	MIMAT0021122	AGGAUAGGAAGAAUGAAGUGCU	0	0	0	0	0	0	#DIV/0!	#DIV/0!	#DIV/0!	#DIV/0!	#DIV/0!
chr1	201777743	201777762	+	miRNA	hsa-miR-1231	MIMAT0005586	GUGUCUGGGCGGACAGCUGC	0	0	0	0	0	0	#DIV/0!	#DIV/0!	#DIV/0!	#DIV/0!	#DIV/0!
chr1	201832506	201832527	+	miRNA	hsa-miR-6739-5p	MIMAT0027379	UGGGAAAGAGAAAGAACAAGUA	0	0	0	0	0	0	#DIV/0!	#DIV/0!	#DIV/0!	#DIV/0!	#DIV/0!
chr1	201832555	201832575	+	miRNA	hsa-miR-6739-3p	MIMAT0027380	AUUGUUCUGUCUUUCUCCCAG	0	0	0	0	0	0	#DIV/0!	#DIV/0!	#DIV/0!	#DIV/0!	#DIV/0!
chr1	201972257	201972278	+	miRNA	hsa-miR-6740-5p	MIMAT0027381	AGUUUGGGAUGGAGAGAGGAGA	0	0	0	0	0	0	#DIV/0!	#DIV/0!	#DIV/0!	#DIV/0!	#DIV/0!
chr1	201972343	201972364	+	miRNA	hsa-miR-6740-3p	MIMAT0027382	UGUCUUCUCUCCUCCCAAACAG	0	0	0	0	0	0	#DIV/0!	#DIV/0!	#DIV/0!	#DIV/0!	#DIV/0!
chr1	205417489	205417511	-	miRNA	hsa-miR-135b-5p	MIMAT0000758	UAUGGCUUUUCAUUCCUAUGUGA	0	0	0	0	0	0	#DIV/0!	#DIV/0!	#DIV/0!	#DIV/0!	#DIV/0!
chr1	205417451	205417472	-	miRNA	hsa-miR-135b-3p	MIMAT0004698	AUGUAGGGCUAAAAGCCAUGGG	0	0	0	0	0	0	#DIV/0!	#DIV/0!	#DIV/0!	#DIV/0!	#DIV/0!
chr1	206648151	206648173	+	miRNA	hsa-miR-6769b-5p	MIMAT0027620	UGGUGGGUGGGGAGGAGAAGUGC	0	0	0	0	0	0	#DIV/0!	#DIV/0!	#DIV/0!	#DIV/0!	#DIV/0!
chr1	206648187	206648207	+	miRNA	hsa-miR-6769b-3p	MIMAT0027621	CCCUCUCUGUCCCACCCAUAG	0	0	0	0	0	0	#DIV/0!	#DIV/0!	#DIV/0!	#DIV/0!	#DIV/0!
chr1	207975248	207975269	-	miRNA	hsa-miR-29c-5p	MIMAT0004673	UGACCGAUUUCUCCUGGUGUUC	0	0	30	11	3	44	0	0	68.1818	25	6.81818
chr1	207975210	207975231	-	miRNA	hsa-miR-29c-3p	MIMAT0000681	UAGCACCAUUUGAAAUCGGUUA	0	13	384	3	1	401	0	3.2419	95.7606	0.74813	0.249377
chr1	207975795	207975817	-	miRNA	hsa-miR-29b-3p	MIMAT0000100	UAGCACCAUUUGAAAUCAGUGUU	0	14	410	4	2	430	0	3.25581	95.3488	0.930233	0.465116
chr1	207975837	207975858	-	miRNA	hsa-miR-29b-2-5p	MIMAT0004515	CUGGUUUCACAUGGUGGCUUAG	0	7	8	1	0	16	0	43.75	50	6.25	0
chr1	209605511	209605532	+	miRNA	hsa-miR-205-5p	MIMAT0000266	UCCUUCAUUCCACCGGAGUCUG	0	0	39	1	0	40	0	0	97.5	2.5	0
chr1	209605548	209605568	+	miRNA	hsa-miR-205-3p	MIMAT0009197	GAUUUCAGUGGAGUGAAGUUC	0	0	0	0	0	0	#DIV/0!	#DIV/0!	#DIV/0!	#DIV/0!	#DIV/0!
chr1	209796827	209796845	-	miRNA	hsa-miR-4260	MIMAT0016881	CUUGGGGCAUGGAGUCCCA	0	0	0	0	0	0	#DIV/0!	#DIV/0!	#DIV/0!	#DIV/0!	#DIV/0!
chr1	212250964	212250985	+	miRNA	hsa-miR-3122	MIMAT0014984	GUUGGGACAAGAGGACGGUCUU	0	0	0	0	0	0	#DIV/0!	#DIV/0!	#DIV/0!	#DIV/0!	#DIV/0!
chr1	220291258	220291278	-	miRNA	hsa-miR-215-5p	MIMAT0000272	AUGACCUAUGAAUUGACAGAC	0	0	0	3	0	3	0	0	0	100	0
chr1	220291219	220291241	-	miRNA	hsa-miR-215-3p	MIMAT0026476	UCUGUCAUUUCUUUAGGCCAAUA	0	0	0	0	0	0	#DIV/0!	#DIV/0!	#DIV/0!	#DIV/0!	#DIV/0!
chr1	220291548	220291569	-	miRNA	hsa-miR-194-5p	MIMAT0000460	UGUAACAGCAACUCCAUGUGGA	0	0	2	0	0	2	0	0	100	0	0
chr1	220373928	220373951	-	miRNA	hsa-miR-664a-5p	MIMAT0005948	ACUGGCUAGGGAAAAUGAUUGGAU	0	0	0	0	0	0	#DIV/0!	#DIV/0!	#DIV/0!	#DIV/0!	#DIV/0!
chr1	220373891	220373913	-	miRNA	hsa-miR-664a-3p	MIMAT0005949	UAUUCAUUUAUCCCCAGCCUACA	0	0	25	0	0	25	0	0	100	0	0
chr1	224444751	224444772	-	miRNA	hsa-miR-320b	MIMAT0005792	AAAAGCUGGGUUGAGAGGGCAA	0	0	31	2	0	33	0	0	93.9394	6.06061	0
chr1	224585991	224586013	-	miRNA	hsa-miR-4742-5p	MIMAT0019872	UCAGGCAAAGGGAUAUUUACAGA	0	0	0	0	0	0	#DIV/0!	#DIV/0!	#DIV/0!	#DIV/0!	#DIV/0!
chr1	224585929	224585951	-	miRNA	hsa-miR-4742-3p	MIMAT0019873	UCUGUAUUCUCCUUUGCCUGCAG	0	0	0	0	0	0	#DIV/0!	#DIV/0!	#DIV/0!	#DIV/0!	#DIV/0!
chr1	226109816	226109837	-	miRNA	hsa-miR-6741-5p	MIMAT0027383	GUGGGUGCUGGUGGGAGCCGUG	0	0	0	0	0	0	#DIV/0!	#DIV/0!	#DIV/0!	#DIV/0!	#DIV/0!
chr1	226109780	226109801	-	miRNA	hsa-miR-6741-3p	MIMAT0027384	UCGGCUCUCUCCCUCACCCUAG	0	0	0	0	0	0	#DIV/0!	#DIV/0!	#DIV/0!	#DIV/0!	#DIV/0!
chr1	228129342	228129363	-	miRNA	hsa-miR-5008-5p	MIMAT0021039	UGAGGCCCUUGGGGCACAGUGG	0	0	0	0	0	0	#DIV/0!	#DIV/0!	#DIV/0!	#DIV/0!	#DIV/0!
chr1	228129311	228129331	-	miRNA	hsa-miR-5008-3p	MIMAT0021040	CCUGUGCUCCCAGGGCCUCGC	0	0	0	0	0	0	#DIV/0!	#DIV/0!	#DIV/0!	#DIV/0!	#DIV/0!
chr1	228285021	228285042	+	miRNA	hsa-miR-3620-3p	MIMAT0018001	UCACCCUGCAUCCCGCACCCAG	0	0	0	0	0	0	#DIV/0!	#DIV/0!	#DIV/0!	#DIV/0!	#DIV/0!
chr1	228284986	228285007	+	miRNA	hsa-miR-3620-5p	MIMAT0022967	GUGGGCUGGGCUGGGCUGGGCC	0	0	0	0	0	0	#DIV/0!	#DIV/0!	#DIV/0!	#DIV/0!	#DIV/0!
chr1	228584784	228584805	-	miRNA	hsa-miR-6742-5p	MIMAT0027385	AGUGGGGUGGGACCCAGCUGUU	0	0	0	0	0	0	#DIV/0!	#DIV/0!	#DIV/0!	#DIV/0!	#DIV/0!
chr1	228584749	228584768	-	miRNA	hsa-miR-6742-3p	MIMAT0027386	ACCUGGGUUGUCCCCUCUAG	0	0	0	0	0	0	#DIV/0!	#DIV/0!	#DIV/0!	#DIV/0!	#DIV/0!
chr1	228649784	228649804	+	miRNA	hsa-miR-4666a-5p	MIMAT0019741	AUACAUGUCAGAUUGUAUGCC	0	0	0	0	0	0	#DIV/0!	#DIV/0!	#DIV/0!	#DIV/0!	#DIV/0!
chr1	228649826	228649846	+	miRNA	hsa-miR-4666a-3p	MIMAT0019742	CAUACAAUCUGACAUGUAUUU	0	0	0	0	0	0	#DIV/0!	#DIV/0!	#DIV/0!	#DIV/0!	#DIV/0!
chr1	231155587	231155609	-	miRNA	hsa-miR-1182	MIMAT0005827	GAGGGUCUUGGGAGGGAUGUGAC	0	0	0	0	0	0	#DIV/0!	#DIV/0!	#DIV/0!	#DIV/0!	#DIV/0!
chr1	233759941	233759961	+	miRNA	hsa-miR-4427	MIMAT0018942	UCUGAAUAGAGUCUGAAGAGU	0	0	0	0	0	0	#DIV/0!	#DIV/0!	#DIV/0!	#DIV/0!	#DIV/0!
chr1	234442222	234442243	+	miRNA	hsa-miR-4671-5p	MIMAT0019752	ACCGAAGACUGUGCGCUAAUCU	0	0	0	0	0	0	#DIV/0!	#DIV/0!	#DIV/0!	#DIV/0!	#DIV/0!
chr1	234442258	234442278	+	miRNA	hsa-miR-4671-3p	MIMAT0019753	UUAGUGCAUAGUCUUUGGUCU	0	0	0	0	0	0	#DIV/0!	#DIV/0!	#DIV/0!	#DIV/0!	#DIV/0!
chr1	235353401	235353422	-	miRNA	hsa-miR-4753-5p	MIMAT0019890	CAAGGCCAAAGGAAGAGAACAG	0	0	0	0	0	0	#DIV/0!	#DIV/0!	#DIV/0!	#DIV/0!	#DIV/0!
chr1	235353355	235353376	-	miRNA	hsa-miR-4753-3p	MIMAT0019891	UUCUCUUUCUUUAGCCUUGUGU	0	0	0	0	0	0	#DIV/0!	#DIV/0!	#DIV/0!	#DIV/0!	#DIV/0!
chr1	236016300	236016321	-	miRNA	hsa-miR-1537-3p	MIMAT0007399	AAAACCGUCUAGUUACAGUUGU	0	0	0	0	0	0	#DIV/0!	#DIV/0!	#DIV/0!	#DIV/0!	#DIV/0!
chr1	236016337	236016358	-	miRNA	hsa-miR-1537-5p	MIMAT0026765	AGCUGUAAUUAGUCAGUUUUCU	0	0	0	0	0	0	#DIV/0!	#DIV/0!	#DIV/0!	#DIV/0!	#DIV/0!
chr1	237634464	237634485	+	miRNA	hsa-miR-4428	MIMAT0018943	CAAGGAGACGGGAACAUGGAGC	0	0	0	0	0	0	#DIV/0!	#DIV/0!	#DIV/0!	#DIV/0!	#DIV/0!
chr1	241295620	241295636	+	miRNA	hsa-miR-3123	MIMAT0014985	CAGAGAAUUGUUUAAUC	0	0	1	0	0	1	0	0	100	0	0
chr1	243509490	243509511	+	miRNA	hsa-miR-4677-5p	MIMAT0019760	UUGUUCUUUGGUCUUUCAGCCA	0	0	0	0	0	0	#DIV/0!	#DIV/0!	#DIV/0!	#DIV/0!	#DIV/0!
chr1	243509527	243509548	+	miRNA	hsa-miR-4677-3p	MIMAT0019761	UCUGUGAGACCAAAGAACUACU	0	0	0	0	0	0	#DIV/0!	#DIV/0!	#DIV/0!	#DIV/0!	#DIV/0!
chr1	247365318	247365343	-	miRNA	hsa-miR-3916	MIMAT0018190	AAGAGGAAGAAAUGGCUGGUUCUCAG	0	0	0	0	0	0	#DIV/0!	#DIV/0!	#DIV/0!	#DIV/0!	#DIV/0!
chr1	249120582	249120602	+	miRNA	hsa-miR-3124-5p	MIMAT0014986	UUCGCGGGCGAAGGCAAAGUC	0	0	0	0	0	0	#DIV/0!	#DIV/0!	#DIV/0!	#DIV/0!	#DIV/0!
chr1	249120617	249120638	+	miRNA	hsa-miR-3124-3p	MIMAT0019200	ACUUUCCUCACUCCCGUGAAGU	0	0	0	0	0	0	#DIV/0!	#DIV/0!	#DIV/0!	#DIV/0!	#DIV/0!
chr10	687639	687660	-	miRNA	hsa-miR-5699-3p	MIMAT0022492	UCCUGUCUUUCCUUGUUGGAGC	0	0	0	0	0	0	#DIV/0!	#DIV/0!	#DIV/0!	#DIV/0!	#DIV/0!
chr10	687688	687709	-	miRNA	hsa-miR-5699-5p	MIMAT0027103	UGCCCCAACAAGGAAGGACAAG	0	0	0	0	0	0	#DIV/0!	#DIV/0!	#DIV/0!	#DIV/0!	#DIV/0!
chr10	2118225	2118246	-	miRNA	hsa-miR-6072	MIMAT0023697	UCCUCAUCACACUGCACCUUAG	0	0	0	0	0	0	#DIV/0!	#DIV/0!	#DIV/0!	#DIV/0!	#DIV/0!
chr10	4033370	4033388	+	miRNA	hsa-miR-6078	MIMAT0023703	CCGCCUGAGCUAGCUGUGG	0	0	0	0	0	0	#DIV/0!	#DIV/0!	#DIV/0!	#DIV/0!	#DIV/0!
chr10	6194210	6194230	+	miRNA	hsa-miR-3155a	MIMAT0015029	CCAGGCUCUGCAGUGGGAACU	0	0	0	0	0	0	#DIV/0!	#DIV/0!	#DIV/0!	#DIV/0!	#DIV/0!
chr10	6194172	6194189	-	miRNA	hsa-miR-3155b	MIMAT0019012	CCAGGCUCUGCAGUGGGA	0	0	0	0	0	0	#DIV/0!	#DIV/0!	#DIV/0!	#DIV/0!	#DIV/0!
chr10	12172791	12172811	-	miRNA	hsa-miR-548ak	MIMAT0019013	AAAAGUAACUGCGGUUUUUGA	0	0	0	0	0	0	#DIV/0!	#DIV/0!	#DIV/0!	#DIV/0!	#DIV/0!
chr10	12620795	12620815	+	miRNA	hsa-miR-4480	MIMAT0019014	AGCCAAGUGGAAGUUACUUUA	0	0	0	0	0	0	#DIV/0!	#DIV/0!	#DIV/0!	#DIV/0!	#DIV/0!
chr10	12695180	12695196	-	miRNA	hsa-miR-4481	MIMAT0019015	GGAGUGGGCUGGUGGUU	0	0	0	0	0	0	#DIV/0!	#DIV/0!	#DIV/0!	#DIV/0!	#DIV/0!
chr10	12767324	12767345	-	miRNA	hsa-miR-548q	MIMAT0011163	GCUGGUGCAAAAGUAAUGGCGG	0	0	0	0	0	0	#DIV/0!	#DIV/0!	#DIV/0!	#DIV/0!	#DIV/0!
chr10	14425209	14425225	-	miRNA	hsa-miR-4293	MIMAT0016848	CAGCCUGACAGGAACAG	0	0	0	0	0	0	#DIV/0!	#DIV/0!	#DIV/0!	#DIV/0!	#DIV/0!
chr10	14478588	14478609	+	miRNA	hsa-miR-1265	MIMAT0005918	CAGGAUGUGGUCAAGUGUUGUU	0	0	0	0	0	0	#DIV/0!	#DIV/0!	#DIV/0!	#DIV/0!	#DIV/0!
chr10	17887122	17887142	+	miRNA	hsa-miR-511-5p	MIMAT0002808	GUGUCUUUUGCUCUGCAGUCA	0	0	0	0	0	0	#DIV/0!	#DIV/0!	#DIV/0!	#DIV/0!	#DIV/0!
chr10	17887160	17887179	+	miRNA	hsa-miR-511-3p	MIMAT0026606	AAUGUGUAGCAAAAGACAGA	0	0	0	0	0	0	#DIV/0!	#DIV/0!	#DIV/0!	#DIV/0!	#DIV/0!
chr10	18134051	18134071	+	miRNA	hsa-miR-511-5p	MIMAT0002808	GUGUCUUUUGCUCUGCAGUCA	0	0	0	0	0	0	#DIV/0!	#DIV/0!	#DIV/0!	#DIV/0!	#DIV/0!
chr10	18134089	18134108	+	miRNA	hsa-miR-511-3p	MIMAT0026606	AAUGUGUAGCAAAAGACAGA	0	0	0	0	0	0	#DIV/0!	#DIV/0!	#DIV/0!	#DIV/0!	#DIV/0!
chr10	20840944	20840965	+	miRNA	hsa-miR-4675	MIMAT0019757	GGGGCUGUGAUUGACCAGCAGG	0	0	0	0	0	0	#DIV/0!	#DIV/0!	#DIV/0!	#DIV/0!	#DIV/0!
chr10	21785538	21785559	-	miRNA	hsa-miR-1915-5p	MIMAT0007891	ACCUUGCCUUGCUGCCCGGGCC	0	0	0	0	0	0	#DIV/0!	#DIV/0!	#DIV/0!	#DIV/0!	#DIV/0!
chr10	21785505	21785524	-	miRNA	hsa-miR-1915-3p	MIMAT0007892	CCCCAGGGCGACGCGGCGGG	0	0	0	0	0	0	#DIV/0!	#DIV/0!	#DIV/0!	#DIV/0!	#DIV/0!
chr10	23682337	23682360	+	miRNA	hsa-miR-1254	MIMAT0005905	AGCCUGGAAGCUGGAGCCUGCAGU	0	0	0	0	0	0	#DIV/0!	#DIV/0!	#DIV/0!	#DIV/0!	#DIV/0!
chr10	24564674	24564695	+	miRNA	hsa-miR-603	MIMAT0003271	CACACACUGCAAUUACUUUUGC	0	0	0	0	0	0	#DIV/0!	#DIV/0!	#DIV/0!	#DIV/0!	#DIV/0!
chr10	28578248	28578269	-	miRNA	hsa-miR-8086	MIMAT0031013	UGCUAGUCUGGACUGAUAUGGU	0	0	0	0	0	0	#DIV/0!	#DIV/0!	#DIV/0!	#DIV/0!	#DIV/0!
chr10	29833948	29833966	-	miRNA	hsa-miR-604	MIMAT0003272	AGGCUGCGGAAUUCAGGAC	0	0	0	0	0	0	#DIV/0!	#DIV/0!	#DIV/0!	#DIV/0!	#DIV/0!
chr10	29891240	29891261	-	miRNA	hsa-miR-938	MIMAT0004981	UGCCCUUAAAGGUGAACCCAGU	0	0	0	0	0	0	#DIV/0!	#DIV/0!	#DIV/0!	#DIV/0!	#DIV/0!
chr10	30657577	30657594	-	miRNA	hsa-miR-7162-5p	MIMAT0028234	UGCUUCCUUUCUCAGCUG	0	0	0	0	0	0	#DIV/0!	#DIV/0!	#DIV/0!	#DIV/0!	#DIV/0!
chr10	30657526	30657544	-	miRNA	hsa-miR-7162-3p	MIMAT0028235	UCUGAGGUGGAACAGCAGC	0	0	0	0	0	0	#DIV/0!	#DIV/0!	#DIV/0!	#DIV/0!	#DIV/0!
chr10	35368537	35368557	-	miRNA	hsa-miR-3611	MIMAT0017988	UUGUGAAGAAAGAAAUUCUUA	0	0	0	0	0	0	#DIV/0!	#DIV/0!	#DIV/0!	#DIV/0!	#DIV/0!
chr10	35930109	35930131	-	miRNA	hsa-miR-4683	MIMAT0019768	UGGAGAUCCAGUGCUCGCCCGAU	0	0	0	0	0	0	#DIV/0!	#DIV/0!	#DIV/0!	#DIV/0!	#DIV/0!
chr10	43493078	43493099	+	miRNA	hsa-miR-5100	MIMAT0022259	UUCAGAUCCCAGCGGUGCCUCU	0	0	0	0	0	0	#DIV/0!	#DIV/0!	#DIV/0!	#DIV/0!	#DIV/0!
chr10	45659469	45659490	+	miRNA	hsa-miR-3156-5p	MIMAT0015030	AAAGAUCUGGAAGUGGGAGACA	0	0	0	0	0	0	#DIV/0!	#DIV/0!	#DIV/0!	#DIV/0!	#DIV/0!
chr10	45659510	45659530	+	miRNA	hsa-miR-3156-3p	MIMAT0019209	CUCCCACUUCCAGAUCUUUCU	0	0	0	0	0	0	#DIV/0!	#DIV/0!	#DIV/0!	#DIV/0!	#DIV/0!
chr10	50193606	50193622	-	miRNA	hsa-miR-4294	MIMAT0016849	GGGAGUCUACAGCAGGG	0	0	0	0	0	0	#DIV/0!	#DIV/0!	#DIV/0!	#DIV/0!	#DIV/0!
chr10	53059348	53059370	+	miRNA	hsa-miR-605-5p	MIMAT0003273	UAAAUCCCAUGGUGCCUUCUCCU	1	0	0	0	0	1	100	0	0	0	0
chr10	53059383	53059404	+	miRNA	hsa-miR-605-3p	MIMAT0026621	AGAAGGCACUAUGAGAUUUAGA	0	0	0	0	0	0	#DIV/0!	#DIV/0!	#DIV/0!	#DIV/0!	#DIV/0!
chr10	56367649	56367667	-	miRNA	hsa-miR-548f-3p	MIMAT0005895	AAAAACUGUAAUUACUUUU	0	0	0	0	0	0	#DIV/0!	#DIV/0!	#DIV/0!	#DIV/0!	#DIV/0!
chr10	56367686	56367707	-	miRNA	hsa-miR-548f-5p	MIMAT0026739	UGCAAAAGUAAUCACAGUUUUU	0	0	0	0	0	0	#DIV/0!	#DIV/0!	#DIV/0!	#DIV/0!	#DIV/0!
chr10	59064249	59064270	-	miRNA	hsa-miR-3924	MIMAT0018199	AUAUGUAUAUGUGACUGCUACU	0	0	0	0	0	0	#DIV/0!	#DIV/0!	#DIV/0!	#DIV/0!	#DIV/0!
chr10	65132772	65132793	-	miRNA	hsa-miR-1296-5p	MIMAT0005794	UUAGGGCCCUGGCUCCAUCUCC	0	0	0	0	0	0	#DIV/0!	#DIV/0!	#DIV/0!	#DIV/0!	#DIV/0!
chr10	65132729	65132750	-	miRNA	hsa-miR-1296-3p	MIMAT0026637	GAGUGGGGCUUCGACCCUAACC	0	0	0	0	0	0	#DIV/0!	#DIV/0!	#DIV/0!	#DIV/0!	#DIV/0!
chr10	69163146	69163168	-	miRNA	hsa-miR-7151-5p	MIMAT0028212	GAUCCAUCUCUGCCUGUAUUGGC	0	0	0	0	0	0	#DIV/0!	#DIV/0!	#DIV/0!	#DIV/0!	#DIV/0!
chr10	69163109	69163129	-	miRNA	hsa-miR-7151-3p	MIMAT0028213	CUACAGGCUGGAAUGGGCUCA	0	0	0	0	0	0	#DIV/0!	#DIV/0!	#DIV/0!	#DIV/0!	#DIV/0!
chr10	70519092	70519115	+	miRNA	hsa-miR-1254	MIMAT0005905	AGCCUGGAAGCUGGAGCCUGCAGU	0	0	0	0	0	0	#DIV/0!	#DIV/0!	#DIV/0!	#DIV/0!	#DIV/0!
chr10	73550504	73550525	+	miRNA	hsa-miR-7152-5p	MIMAT0028214	UUUCCUGUCCUCCAACCAGACC	0	0	0	0	0	0	#DIV/0!	#DIV/0!	#DIV/0!	#DIV/0!	#DIV/0!
chr10	73550538	73550557	+	miRNA	hsa-miR-7152-3p	MIMAT0028215	UCUGGUCCUGGACAGGAGGC	0	0	0	0	0	0	#DIV/0!	#DIV/0!	#DIV/0!	#DIV/0!	#DIV/0!
chr10	74480796	74480816	+	miRNA	hsa-miR-4676-5p	MIMAT0019758	GAGCCAGUGGUGAGACAGUGA	0	0	0	0	0	0	#DIV/0!	#DIV/0!	#DIV/0!	#DIV/0!	#DIV/0!
chr10	74480830	74480851	+	miRNA	hsa-miR-4676-3p	MIMAT0019759	CACUGUUUCACCACUGGCUCUU	0	0	0	0	0	0	#DIV/0!	#DIV/0!	#DIV/0!	#DIV/0!	#DIV/0!
chr10	77312276	77312296	+	miRNA	hsa-miR-606	MIMAT0003274	AAACUACUGAAAAUCAAAGAU	0	0	0	0	0	0	#DIV/0!	#DIV/0!	#DIV/0!	#DIV/0!	#DIV/0!
chr10	88024504	88024526	-	miRNA	hsa-miR-346	MIMAT0000773	UGUCUGCCCGCAUGCCUGCCUCU	0	0	0	0	0	0	#DIV/0!	#DIV/0!	#DIV/0!	#DIV/0!	#DIV/0!
chr10	89263647	89263668	+	miRNA	hsa-miR-4678	MIMAT0019762	AAGGUAUUGUUCAGACUUAUGA	0	0	0	0	0	0	#DIV/0!	#DIV/0!	#DIV/0!	#DIV/0!	#DIV/0!
chr10	90823138	90823159	-	miRNA	hsa-miR-4679	MIMAT0019763	UCUGUGAUAGAGAUUCUUUGCU	0	0	0	0	0	0	#DIV/0!	#DIV/0!	#DIV/0!	#DIV/0!	#DIV/0!
chr10	90823101	90823122	+	miRNA	hsa-miR-4679	MIMAT0019763	UCUGUGAUAGAGAUUCUUUGCU	0	0	0	0	0	0	#DIV/0!	#DIV/0!	#DIV/0!	#DIV/0!	#DIV/0!
chr10	91352513	91352535	-	miRNA	hsa-miR-107	MIMAT0000104	AGCAGCAUUGUACAGGGCUAUCA	0	0	711	0	1	712	0	0	99.8596	0	0.140449
chr10	97824126	97824147	-	miRNA	hsa-miR-3157-5p	MIMAT0015031	UUCAGCCAGGCUAGUGCAGUCU	0	0	0	0	0	0	#DIV/0!	#DIV/0!	#DIV/0!	#DIV/0!	#DIV/0!
chr10	97824078	97824099	-	miRNA	hsa-miR-3157-3p	MIMAT0019210	CUGCCCUAGUCUAGCUGAAGCU	0	0	0	0	0	0	#DIV/0!	#DIV/0!	#DIV/0!	#DIV/0!	#DIV/0!
chr10	98588441	98588461	-	miRNA	hsa-miR-607	MIMAT0003275	GUUCAAAUCCAGAUCUAUAAC	0	0	0	0	0	0	#DIV/0!	#DIV/0!	#DIV/0!	#DIV/0!	#DIV/0!
chr10	100155028	100155049	-	miRNA	hsa-miR-1287-5p	MIMAT0005878	UGCUGGAUCAGUGGUUCGAGUC	0	0	1	0	0	1	0	0	100	0	0
chr10	100154989	100155010	-	miRNA	hsa-miR-1287-3p	MIMAT0026738	CUCUAGCCACAGAUGCAGUGAU	0	0	0	0	0	0	#DIV/0!	#DIV/0!	#DIV/0!	#DIV/0!	#DIV/0!
chr10	100191089	100191114	-	miRNA	hsa-miR-4685-5p	MIMAT0019771	CCCAGGGCUUGGAGUGGGGCAAGGUU	0	0	0	0	0	0	#DIV/0!	#DIV/0!	#DIV/0!	#DIV/0!	#DIV/0!
chr10	100191049	100191070	-	miRNA	hsa-miR-4685-3p	MIMAT0019772	UCUCCCUUCCUGCCCUGGCUAG	0	0	0	0	0	0	#DIV/0!	#DIV/0!	#DIV/0!	#DIV/0!	#DIV/0!
chr10	100684300	100684320	-	miRNA	hsa-miR-6507-5p	MIMAT0025470	GAAGAAUAGGAGGGACUUUGU	0	0	0	0	0	0	#DIV/0!	#DIV/0!	#DIV/0!	#DIV/0!	#DIV/0!
chr10	100684259	100684280	-	miRNA	hsa-miR-6507-3p	MIMAT0025471	CAAAGUCCUUCCUAUUUUUCCC	0	0	0	0	0	0	#DIV/0!	#DIV/0!	#DIV/0!	#DIV/0!	#DIV/0!
chr10	102734757	102734781	+	miRNA	hsa-miR-608	MIMAT0003276	AGGGGUGGUGUUGGGACAGCUCCGU	0	0	0	0	0	0	#DIV/0!	#DIV/0!	#DIV/0!	#DIV/0!	#DIV/0!
chr10	103361184	103361205	-	miRNA	hsa-miR-3158-3p	MIMAT0015032	AAGGGCUUCCUCUCUGCAGGAC	0	0	0	0	0	0	#DIV/0!	#DIV/0!	#DIV/0!	#DIV/0!	#DIV/0!
chr10	103361222	103361242	-	miRNA	hsa-miR-3158-5p	MIMAT0019211	CCUGCAGAGAGGAAGCCCUUC	0	0	0	0	0	0	#DIV/0!	#DIV/0!	#DIV/0!	#DIV/0!	#DIV/0!
chr10	103361223	103361244	+	miRNA	hsa-miR-3158-3p	MIMAT0015032	AAGGGCUUCCUCUCUGCAGGAC	0	0	0	0	0	0	#DIV/0!	#DIV/0!	#DIV/0!	#DIV/0!	#DIV/0!
chr10	103361186	103361206	+	miRNA	hsa-miR-3158-5p	MIMAT0019211	CCUGCAGAGAGGAAGCCCUUC	0	0	0	0	0	0	#DIV/0!	#DIV/0!	#DIV/0!	#DIV/0!	#DIV/0!
chr10	104196277	104196298	+	miRNA	hsa-miR-146b-5p	MIMAT0002809	UGAGAACUGAAUUCCAUAGGCU	0	0	3	0	0	3	0	0	100	0	0
chr10	104196313	104196334	+	miRNA	hsa-miR-146b-3p	MIMAT0004766	UGCCCUGUGGACUCAGUUCUGG	0	0	0	0	0	0	#DIV/0!	#DIV/0!	#DIV/0!	#DIV/0!	#DIV/0!
chr10	105154058	105154079	-	miRNA	hsa-miR-1307-3p	MIMAT0005951	ACUCGGCGUGGCGUCGGUCGUG	0	0	0	0	0	0	#DIV/0!	#DIV/0!	#DIV/0!	#DIV/0!	#DIV/0!
chr10	105154098	105154118	-	miRNA	hsa-miR-1307-5p	MIMAT0022727	UCGACCGGACCUCGACCGGCU	0	0	9	0	0	9	0	0	100	0	0
chr10	105807909	105807930	-	miRNA	hsa-miR-936	MIMAT0004979	ACAGUAGAGGGAGGAAUCGCAG	0	0	0	0	0	0	#DIV/0!	#DIV/0!	#DIV/0!	#DIV/0!	#DIV/0!
chr10	105978607	105978626	-	miRNA	hsa-miR-609	MIMAT0003277	AGGGUGUUUCUCUCAUCUCU	0	0	0	0	0	0	#DIV/0!	#DIV/0!	#DIV/0!	#DIV/0!	#DIV/0!
chr10	106028135	106028156	-	miRNA	hsa-miR-4482-5p	MIMAT0019016	AACCCAGUGGGCUAUGGAAAUG	0	0	0	0	0	0	#DIV/0!	#DIV/0!	#DIV/0!	#DIV/0!	#DIV/0!
chr10	106028099	106028120	-	miRNA	hsa-miR-4482-3p	MIMAT0020958	UUUCUAUUUCUCAGUGGGGCUC	0	0	0	0	0	0	#DIV/0!	#DIV/0!	#DIV/0!	#DIV/0!	#DIV/0!
chr10	112657852	112657874	+	miRNA	hsa-miR-4680-5p	MIMAT0019764	AGAACUCUUGCAGUCUUAGAUGU	0	0	0	0	0	0	#DIV/0!	#DIV/0!	#DIV/0!	#DIV/0!	#DIV/0!
chr10	112657889	112657909	+	miRNA	hsa-miR-4680-3p	MIMAT0019765	UCUGAAUUGUAAGAGUUGUUA	0	0	0	0	0	0	#DIV/0!	#DIV/0!	#DIV/0!	#DIV/0!	#DIV/0!
chr10	112748736	112748757	+	miRNA	hsa-miR-548e-3p	MIMAT0005874	AAAAACUGAGACUACUUUUGCA	0	0	0	0	0	0	#DIV/0!	#DIV/0!	#DIV/0!	#DIV/0!	#DIV/0!
chr10	112748698	112748719	+	miRNA	hsa-miR-548e-5p	MIMAT0026736	CAAAAGCAAUCGCGGUUUUUGC	0	0	0	0	0	0	#DIV/0!	#DIV/0!	#DIV/0!	#DIV/0!	#DIV/0!
chr10	114059416	114059436	-	miRNA	hsa-miR-6715b-5p	MIMAT0025842	ACAGGCACGACUGGUUUGGCA	0	0	0	0	0	0	#DIV/0!	#DIV/0!	#DIV/0!	#DIV/0!	#DIV/0!
chr10	114059380	114059401	-	miRNA	hsa-miR-6715b-3p	MIMAT0025843	CUCAAACCGGCUGUGCCUGUGG	0	0	0	0	0	0	#DIV/0!	#DIV/0!	#DIV/0!	#DIV/0!	#DIV/0!
chr10	114059418	114059438	+	miRNA	hsa-miR-6715a-3p	MIMAT0025841	CCAAACCAGUCGUGCCUGUGG	0	0	0	0	0	0	#DIV/0!	#DIV/0!	#DIV/0!	#DIV/0!	#DIV/0!
chr10	114393939	114393956	+	miRNA	hsa-miR-4295	MIMAT0016844	CAGUGCAAUGUUUUCCUU	0	0	0	0	0	0	#DIV/0!	#DIV/0!	#DIV/0!	#DIV/0!	#DIV/0!
chr10	115537759	115537775	-	miRNA	hsa-miR-4483	MIMAT0019017	GGGGUGGUCUGUUGUUG	0	0	0	0	0	0	#DIV/0!	#DIV/0!	#DIV/0!	#DIV/0!	#DIV/0!
chr10	115933910	115933931	-	miRNA	hsa-miR-2110	MIMAT0010133	UUGGGGAAACGGCCGCUGAGUG	0	0	0	0	0	0	#DIV/0!	#DIV/0!	#DIV/0!	#DIV/0!	#DIV/0!
chr10	118927245	118927265	-	miRNA	hsa-miR-3663-5p	MIMAT0018084	GCUGGUCUGCGUGGUGCUCGG	0	0	0	0	0	0	#DIV/0!	#DIV/0!	#DIV/0!	#DIV/0!	#DIV/0!
chr10	118927206	118927228	-	miRNA	hsa-miR-3663-3p	MIMAT0018085	UGAGCACCACACAGGCCGGGCGC	0	0	0	0	0	0	#DIV/0!	#DIV/0!	#DIV/0!	#DIV/0!	#DIV/0!
chr10	121137487	121137508	+	miRNA	hsa-miR-4681	MIMAT0019766	AACGGGAAUGCAGGCUGUAUCU	0	0	0	0	0	0	#DIV/0!	#DIV/0!	#DIV/0!	#DIV/0!	#DIV/0!
chr10	121718034	121718056	+	miRNA	hsa-miR-4682	MIMAT0019767	UCUGAGUUCCUGGAGCCUGGUCU	0	0	0	0	0	0	#DIV/0!	#DIV/0!	#DIV/0!	#DIV/0!	#DIV/0!
chr10	124176540	124176561	+	miRNA	hsa-miR-3941	MIMAT0018357	UUACACACAACUGAGGAUCAUA	0	0	0	0	0	0	#DIV/0!	#DIV/0!	#DIV/0!	#DIV/0!	#DIV/0!
chr10	126721413	126721429	-	miRNA	hsa-miR-4296	MIMAT0016845	AUGUGGGCUCAGGCUCA	0	0	0	0	0	0	#DIV/0!	#DIV/0!	#DIV/0!	#DIV/0!	#DIV/0!
chr10	127508372	127508391	+	miRNA	hsa-miR-4484	MIMAT0019018	AAAAGGCGGGAGAAGCCCCA	0	0	0	0	0	0	#DIV/0!	#DIV/0!	#DIV/0!	#DIV/0!	#DIV/0!
chr10	131641613	131641628	-	miRNA	hsa-miR-4297	MIMAT0016846	UGCCUUCCUGUCUGUG	0	0	0	0	0	0	#DIV/0!	#DIV/0!	#DIV/0!	#DIV/0!	#DIV/0!
chr10	132760897	132760921	-	miRNA	hsa-miR-378c	MIMAT0016847	ACUGGACUUGGAGUCAGAAGAGUGG	0	0	137	2	0	139	0	0	98.5612	1.43885	0
chr10	135061076	135061097	-	miRNA	hsa-miR-202-5p	MIMAT0002810	UUCCUAUGCAUAUACUUCUUUG	0	1	7	1	0	9	0	11.1111	77.7778	11.1111	0
chr10	135061042	135061061	-	miRNA	hsa-miR-202-3p	MIMAT0002811	AGAGGUAUAGGGCAUGGGAA	0	0	0	0	0	0	#DIV/0!	#DIV/0!	#DIV/0!	#DIV/0!	#DIV/0!
chr10	135185083	135185105	-	miRNA	hsa-miR-3944-3p	MIMAT0018360	UUCGGGCUGGCCUGCUGCUCCGG	0	0	0	0	0	0	#DIV/0!	#DIV/0!	#DIV/0!	#DIV/0!	#DIV/0!
chr10	135185125	135185145	-	miRNA	hsa-miR-3944-5p	MIMAT0019231	UGUGCAGCAGGCCAACCGAGA	0	0	0	0	0	0	#DIV/0!	#DIV/0!	#DIV/0!	#DIV/0!	#DIV/0!
chr11	209341	209362	+	miRNA	hsa-miR-6743-5p	MIMAT0027387	AAGGGGCAGGGACGGGUGGCCC	0	0	0	0	0	0	#DIV/0!	#DIV/0!	#DIV/0!	#DIV/0!	#DIV/0!
chr11	209383	209405	+	miRNA	hsa-miR-6743-3p	MIMAT0027388	AGCCGCUCUUCUCCCUGCCCACA	0	0	0	0	0	0	#DIV/0!	#DIV/0!	#DIV/0!	#DIV/0!	#DIV/0!
chr11	568112	568133	-	miRNA	hsa-miR-210-3p	MIMAT0000267	CUGUGCGUGUGACAGCGGCUGA	0	0	6	1	0	7	0	0	85.7143	14.2857	0
chr11	568150	568171	-	miRNA	hsa-miR-210-5p	MIMAT0026475	AGCCCCUGCCCACCGCACACUG	0	0	0	0	0	0	#DIV/0!	#DIV/0!	#DIV/0!	#DIV/0!	#DIV/0!
chr11	1277840	1277858	+	miRNA	hsa-miR-6744-5p	MIMAT0027389	UGGAUGACAGUGGAGGCCU	0	0	0	0	0	0	#DIV/0!	#DIV/0!	#DIV/0!	#DIV/0!	#DIV/0!
chr11	1277878	1277900	+	miRNA	hsa-miR-6744-3p	MIMAT0027390	GGGCCUCUCUUGUCAUCCUGCAG	0	0	0	0	0	0	#DIV/0!	#DIV/0!	#DIV/0!	#DIV/0!	#DIV/0!
chr11	1880735	1880756	-	miRNA	hsa-miR-4298	MIMAT0016852	CUGGGACAGGAGGAGGAGGCAG	0	0	0	0	0	0	#DIV/0!	#DIV/0!	#DIV/0!	#DIV/0!	#DIV/0!
chr11	1901335	1901355	+	miRNA	hsa-miR-7847-3p	MIMAT0030422	CGUGGAGGACGAGGAGGAGGC	0	0	0	0	0	0	#DIV/0!	#DIV/0!	#DIV/0!	#DIV/0!	#DIV/0!
chr11	2018030	2018052	-	miRNA	hsa-miR-675-5p	MIMAT0004284	UGGUGCGGAGAGGGCCCACAGUG	0	0	0	0	0	0	#DIV/0!	#DIV/0!	#DIV/0!	#DIV/0!	#DIV/0!
chr11	2017998	2018017	-	miRNA	hsa-miR-675-3p	MIMAT0006790	CUGUAUGCCCUCACCGCUCA	0	0	0	0	0	0	#DIV/0!	#DIV/0!	#DIV/0!	#DIV/0!	#DIV/0!
chr11	2155411	2155432	-	miRNA	hsa-miR-483-5p	MIMAT0004761	AAGACGGGAGGAAAGAAGGGAG	0	0	0	0	0	0	#DIV/0!	#DIV/0!	#DIV/0!	#DIV/0!	#DIV/0!
chr11	2155372	2155392	-	miRNA	hsa-miR-483-3p	MIMAT0002173	UCACUCCUCUCCUCCCGUCUU	0	0	0	0	0	0	#DIV/0!	#DIV/0!	#DIV/0!	#DIV/0!	#DIV/0!
chr11	2194302	2194324	+	miRNA	hsa-miR-4686	MIMAT0019773	UAUCUGCUGGGCUUUCUGGUGUU	0	0	0	0	0	0	#DIV/0!	#DIV/0!	#DIV/0!	#DIV/0!	#DIV/0!
chr11	3877303	3877324	+	miRNA	hsa-miR-4687-5p	MIMAT0019774	CAGCCCUCCUCCCGCACCCAAA	0	0	0	0	0	0	#DIV/0!	#DIV/0!	#DIV/0!	#DIV/0!	#DIV/0!
chr11	3877343	3877363	+	miRNA	hsa-miR-4687-3p	MIMAT0019775	UGGCUGUUGGAGGGGGCAGGC	0	0	0	0	0	0	#DIV/0!	#DIV/0!	#DIV/0!	#DIV/0!	#DIV/0!
chr11	7256002	7256018	+	miRNA	hsa-miR-302e	MIMAT0005931	UAAGUGCUUCCAUGCUU	0	0	0	0	0	0	#DIV/0!	#DIV/0!	#DIV/0!	#DIV/0!	#DIV/0!
chr11	9111897	9111918	-	miRNA	hsa-miR-5691	MIMAT0022483	UUGCUCUGAGCUCCGAGAAAGC	0	0	0	0	0	0	#DIV/0!	#DIV/0!	#DIV/0!	#DIV/0!	#DIV/0!
chr11	10529824	10529843	-	miRNA	hsa-miR-4485	MIMAT0019019	UAACGGCCGCGGUACCCUAA	0	0	0	0	0	0	#DIV/0!	#DIV/0!	#DIV/0!	#DIV/0!	#DIV/0!
chr11	11678208	11678225	-	miRNA	hsa-miR-4299	MIMAT0016851	GCUGGUGACAUGAGAGGC	0	0	0	0	0	0	#DIV/0!	#DIV/0!	#DIV/0!	#DIV/0!	#DIV/0!
chr11	11804738	11804759	-	miRNA	hsa-miR-8070	MIMAT0030997	AUGUGAUUGACGGCUGACUCCA	0	0	0	0	0	0	#DIV/0!	#DIV/0!	#DIV/0!	#DIV/0!	#DIV/0!
chr11	12185239	12185258	+	miRNA	hsa-miR-6124	MIMAT0024597	GGGAAAAGGAAGGGGGAGGA	0	0	0	0	0	0	#DIV/0!	#DIV/0!	#DIV/0!	#DIV/0!	#DIV/0!
chr11	15991101	15991120	-	miRNA	hsa-miR-6073	MIMAT0023698	GGUAGUGAGUUAUCAGCUAC	0	0	0	0	0	0	#DIV/0!	#DIV/0!	#DIV/0!	#DIV/0!	#DIV/0!
chr11	18409343	18409364	+	miRNA	hsa-miR-3159	MIMAT0015033	UAGGAUUACAAGUGUCGGCCAC	0	0	0	0	0	0	#DIV/0!	#DIV/0!	#DIV/0!	#DIV/0!	#DIV/0!
chr11	19596861	19596877	+	miRNA	hsa-miR-4486	MIMAT0019020	GCUGGGCGAGGCUGGCA	0	0	0	0	0	0	#DIV/0!	#DIV/0!	#DIV/0!	#DIV/0!	#DIV/0!
chr11	19781599	19781620	-	miRNA	hsa-miR-4694-5p	MIMAT0019786	AGGUGUUAUCCUAUCCAUUUGC	0	0	0	0	0	0	#DIV/0!	#DIV/0!	#DIV/0!	#DIV/0!	#DIV/0!
chr11	19781559	19781579	-	miRNA	hsa-miR-4694-3p	MIMAT0019787	CAAAUGGACAGGAUAACACCU	0	0	0	0	0	0	#DIV/0!	#DIV/0!	#DIV/0!	#DIV/0!	#DIV/0!
chr11	23440706	23440726	-	miRNA	hsa-miR-8054	MIMAT0030981	GAAAGUACAGAUCGGAUGGGU	0	0	0	0	0	0	#DIV/0!	#DIV/0!	#DIV/0!	#DIV/0!	#DIV/0!
chr11	27536562	27536584	-	miRNA	hsa-miR-8087	MIMAT0031014	GAAGACUUCUUGGAUUACAGGGG	0	0	0	0	0	0	#DIV/0!	#DIV/0!	#DIV/0!	#DIV/0!	#DIV/0!
chr11	28078377	28078397	+	miRNA	hsa-miR-610	MIMAT0003278	UGAGCUAAAUGUGUGCUGGGA	0	0	0	0	0	0	#DIV/0!	#DIV/0!	#DIV/0!	#DIV/0!	#DIV/0!
chr11	28499064	28499085	-	miRNA	hsa-miR-8068	MIMAT0030995	UGUUUGUUGUAAGGAUCGUUGU	0	0	0	0	0	0	#DIV/0!	#DIV/0!	#DIV/0!	#DIV/0!	#DIV/0!
chr11	34963435	34963456	+	miRNA	hsa-miR-1343-3p	MIMAT0019776	CUCCUGGGGCCCGCACUCUCGC	0	0	0	0	0	0	#DIV/0!	#DIV/0!	#DIV/0!	#DIV/0!	#DIV/0!
chr11	34963398	34963419	+	miRNA	hsa-miR-1343-5p	MIMAT0027038	UGGGGAGCGGCCCCCGGGUGGG	0	0	0	0	0	0	#DIV/0!	#DIV/0!	#DIV/0!	#DIV/0!	#DIV/0!
chr11	36031731	36031753	+	miRNA	hsa-miR-3973	MIMAT0019358	ACAAAGUACAGCAUUAGCCUUAG	0	0	0	0	0	0	#DIV/0!	#DIV/0!	#DIV/0!	#DIV/0!	#DIV/0!
chr11	43581225	43581244	+	miRNA	hsa-miR-670-5p	MIMAT0010357	GUCCCUGAGUGUAUGUGGUG	0	0	0	0	0	0	#DIV/0!	#DIV/0!	#DIV/0!	#DIV/0!	#DIV/0!
chr11	43581264	43581284	+	miRNA	hsa-miR-670-3p	MIMAT0026640	UUUCCUCAUAUUCAUUCAGGA	0	0	0	0	0	0	#DIV/0!	#DIV/0!	#DIV/0!	#DIV/0!	#DIV/0!
chr11	43602958	43602978	+	miRNA	hsa-miR-129-5p	MIMAT0000242	CUUUUUGCGGUCUGGGCUUGC	0	0	0	0	0	0	#DIV/0!	#DIV/0!	#DIV/0!	#DIV/0!	#DIV/0!
chr11	43603000	43603021	+	miRNA	hsa-miR-129-2-3p	MIMAT0004605	AAGCCCUUACCCCAAAAAGCAU	0	0	3	0	0	3	0	0	100	0	0
chr11	45713304	45713326	-	miRNA	hsa-miR-7154-5p	MIMAT0028218	UUCAUGAACUGGGUCUAGCUUGG	0	0	0	0	0	0	#DIV/0!	#DIV/0!	#DIV/0!	#DIV/0!	#DIV/0!
chr11	45713254	45713273	-	miRNA	hsa-miR-7154-3p	MIMAT0028219	AGGAGGACAAGUUGUGGGAU	0	0	0	0	0	0	#DIV/0!	#DIV/0!	#DIV/0!	#DIV/0!	#DIV/0!
chr11	46398006	46398027	+	miRNA	hsa-miR-4688	MIMAT0019777	UAGGGGCAGCAGAGGACCUGGG	0	0	0	0	0	0	#DIV/0!	#DIV/0!	#DIV/0!	#DIV/0!	#DIV/0!
chr11	46473365	46473386	-	miRNA	hsa-miR-3160-3p	MIMAT0015034	AGAGCUGAGACUAGAAAGCCCA	0	0	0	0	0	0	#DIV/0!	#DIV/0!	#DIV/0!	#DIV/0!	#DIV/0!
chr11	46473406	46473427	-	miRNA	hsa-miR-3160-5p	MIMAT0019212	GGCUUUCUAGUCUCAGCUCUCC	0	0	0	0	0	0	#DIV/0!	#DIV/0!	#DIV/0!	#DIV/0!	#DIV/0!
chr11	46473408	46473429	+	miRNA	hsa-miR-3160-3p	MIMAT0015034	AGAGCUGAGACUAGAAAGCCCA	0	0	0	0	0	0	#DIV/0!	#DIV/0!	#DIV/0!	#DIV/0!	#DIV/0!
chr11	46473367	46473388	+	miRNA	hsa-miR-3160-5p	MIMAT0019212	GGCUUUCUAGUCUCAGCUCUCC	0	0	0	0	0	0	#DIV/0!	#DIV/0!	#DIV/0!	#DIV/0!	#DIV/0!
chr11	46774721	46774742	-	miRNA	hsa-miR-5582-5p	MIMAT0022279	UAGGCACACUUAAAGUUAUAGC	0	0	0	0	0	0	#DIV/0!	#DIV/0!	#DIV/0!	#DIV/0!	#DIV/0!
chr11	46774675	46774696	-	miRNA	hsa-miR-5582-3p	MIMAT0022280	UAAAACUUUAAGUGUGCCUAGG	0	0	0	0	0	0	#DIV/0!	#DIV/0!	#DIV/0!	#DIV/0!	#DIV/0!
chr11	47201166	47201186	-	miRNA	hsa-miR-6745	MIMAT0027391	UGGGUGGAAGAAGGUCUGGUU	0	0	0	0	0	0	#DIV/0!	#DIV/0!	#DIV/0!	#DIV/0!	#DIV/0!
chr11	47422574	47422592	+	miRNA	hsa-miR-4487	MIMAT0019021	AGAGCUGGCUGAAGGGCAG	0	0	0	0	0	0	#DIV/0!	#DIV/0!	#DIV/0!	#DIV/0!	#DIV/0!
chr11	48118343	48118365	+	miRNA	hsa-miR-3161	MIMAT0015035	CUGAUAAGAACAGAGGCCCAGAU	0	0	0	0	0	0	#DIV/0!	#DIV/0!	#DIV/0!	#DIV/0!	#DIV/0!
chr11	56511419	56511437	+	miRNA	hsa-miR-6128	MIMAT0024611	ACUGGAAUUGGAGUCAAAA	0	0	0	0	0	0	#DIV/0!	#DIV/0!	#DIV/0!	#DIV/0!	#DIV/0!
chr11	57408691	57408712	+	miRNA	hsa-miR-130a-5p	MIMAT0004593	UUCACAUUGUGCUACUGUCUGC	0	0	0	0	0	0	#DIV/0!	#DIV/0!	#DIV/0!	#DIV/0!	#DIV/0!
chr11	57408725	57408746	+	miRNA	hsa-miR-130a-3p	MIMAT0000425	CAGUGCAAUGUUAAAAGGGCAU	0	0	4	0	0	4	0	0	100	0	0
chr11	59362600	59362622	-	miRNA	hsa-miR-3162-5p	MIMAT0015036	UUAGGGAGUAGAAGGGUGGGGAG	0	0	0	0	0	0	#DIV/0!	#DIV/0!	#DIV/0!	#DIV/0!	#DIV/0!
chr11	59362560	59362580	-	miRNA	hsa-miR-3162-3p	MIMAT0019213	UCCCUACCCCUCCACUCCCCA	0	0	0	0	0	0	#DIV/0!	#DIV/0!	#DIV/0!	#DIV/0!	#DIV/0!
chr11	59976591	59976613	-	miRNA	hsa-miR-6503-5p	MIMAT0025462	AGGUCUGCAUUCAAAUCCCCAGA	0	0	0	0	0	0	#DIV/0!	#DIV/0!	#DIV/0!	#DIV/0!	#DIV/0!
chr11	59976557	59976577	-	miRNA	hsa-miR-6503-3p	MIMAT0025463	GGGACUAGGAUGCAGACCUCC	0	0	0	0	0	0	#DIV/0!	#DIV/0!	#DIV/0!	#DIV/0!	#DIV/0!
chr11	61276071	61276088	+	miRNA	hsa-miR-4488	MIMAT0019022	AGGGGGCGGGCUCCGGCG	0	0	0	0	0	0	#DIV/0!	#DIV/0!	#DIV/0!	#DIV/0!	#DIV/0!
chr11	61559972	61559994	-	miRNA	hsa-miR-611	MIMAT0003279	GCGAGGACCCCUCGGGGUCUGAC	0	0	0	0	0	0	#DIV/0!	#DIV/0!	#DIV/0!	#DIV/0!	#DIV/0!
chr11	61582681	61582701	-	miRNA	hsa-miR-1908-5p	MIMAT0007881	CGGCGGGGACGGCGAUUGGUC	0	0	0	0	0	0	#DIV/0!	#DIV/0!	#DIV/0!	#DIV/0!	#DIV/0!
chr11	61582644	61582664	-	miRNA	hsa-miR-1908-3p	MIMAT0026916	CCGGCCGCCGGCUCCGCCCCG	0	0	0	0	0	0	#DIV/0!	#DIV/0!	#DIV/0!	#DIV/0!	#DIV/0!
chr11	61645724	61645745	-	miRNA	hsa-miR-6746-5p	MIMAT0027392	CCGGGAGAAGGAGGUGGCCUGG	0	0	0	0	0	0	#DIV/0!	#DIV/0!	#DIV/0!	#DIV/0!	#DIV/0!
chr11	61645688	61645709	-	miRNA	hsa-miR-6746-3p	MIMAT0027393	CAGCCGCCGCCUGUCUCCACAG	0	0	0	0	0	0	#DIV/0!	#DIV/0!	#DIV/0!	#DIV/0!	#DIV/0!
chr11	62334515	62334538	-	miRNA	hsa-miR-6747-5p	MIMAT0027394	AGGGGUGUGGAAAGAGGCAGAACA	0	0	0	0	0	0	#DIV/0!	#DIV/0!	#DIV/0!	#DIV/0!	#DIV/0!
chr11	62334483	62334503	-	miRNA	hsa-miR-6747-3p	MIMAT0027395	UCCUGCCUUCCUCUGCACCAG	0	0	0	0	0	0	#DIV/0!	#DIV/0!	#DIV/0!	#DIV/0!	#DIV/0!
chr11	62557292	62557313	+	miRNA	hsa-miR-6748-5p	MIMAT0027396	UGUGGGUGGGAAGGACUGGAUU	0	0	0	0	0	0	#DIV/0!	#DIV/0!	#DIV/0!	#DIV/0!	#DIV/0!
chr11	62557337	62557357	+	miRNA	hsa-miR-6748-3p	MIMAT0027397	UCCUGUCCCUGUCUCCUACAG	0	0	0	0	0	0	#DIV/0!	#DIV/0!	#DIV/0!	#DIV/0!	#DIV/0!
chr11	62560221	62560243	-	miRNA	hsa-miR-6514-5p	MIMAT0025484	UAUGGAGUGGACUUUCAGCUGGC	0	0	0	0	0	0	#DIV/0!	#DIV/0!	#DIV/0!	#DIV/0!	#DIV/0!
chr11	62560174	62560194	-	miRNA	hsa-miR-6514-3p	MIMAT0025485	CUGCCUGUUCUUCCACUCCAG	0	0	0	0	0	0	#DIV/0!	#DIV/0!	#DIV/0!	#DIV/0!	#DIV/0!
chr11	64109358	64109376	-	miRNA	hsa-miR-7155-5p	MIMAT0028220	UCUGGGGUCUUGGGCCAUC	0	0	0	0	0	0	#DIV/0!	#DIV/0!	#DIV/0!	#DIV/0!	#DIV/0!
chr11	64109321	64109339	-	miRNA	hsa-miR-7155-3p	MIMAT0028221	UGGCCCAAGACCUCAGACC	0	0	0	0	0	0	#DIV/0!	#DIV/0!	#DIV/0!	#DIV/0!	#DIV/0!
chr11	64136155	64136175	+	miRNA	hsa-miR-1237-3p	MIMAT0005592	UCCUUCUGCUCCGUCCCCCAG	0	0	0	0	0	0	#DIV/0!	#DIV/0!	#DIV/0!	#DIV/0!	#DIV/0!
chr11	64136123	64136143	+	miRNA	hsa-miR-1237-5p	MIMAT0022946	CGGGGGCGGGGCCGAAGCGCG	0	0	0	0	0	0	#DIV/0!	#DIV/0!	#DIV/0!	#DIV/0!	#DIV/0!
chr11	64658675	64658695	-	miRNA	hsa-miR-192-5p	MIMAT0000222	CUGACCUAUGAAUUGACAGCC	0	0	6	3	0	9	0	0	66.6667	33.3333	0
chr11	64658631	64658652	-	miRNA	hsa-miR-192-3p	MIMAT0004543	CUGCCAAUUCCAUAGGUCACAG	0	0	0	0	0	0	#DIV/0!	#DIV/0!	#DIV/0!	#DIV/0!	#DIV/0!
chr11	64658876	64658897	-	miRNA	hsa-miR-194-5p	MIMAT0000460	UGUAACAGCAACUCCAUGUGGA	0	0	2	0	0	2	0	0	100	0	0
chr11	64658840	64658861	-	miRNA	hsa-miR-194-3p	MIMAT0004671	CCAGUGGGGCUGCUGUUAUCUG	0	0	0	0	0	0	#DIV/0!	#DIV/0!	#DIV/0!	#DIV/0!	#DIV/0!
chr11	64665881	64665904	-	miRNA	hsa-miR-6750-5p	MIMAT0027400	CAGGGAACAGCUGGGUGAGCUGCU	0	0	0	0	0	0	#DIV/0!	#DIV/0!	#DIV/0!	#DIV/0!	#DIV/0!
chr11	64665835	64665855	-	miRNA	hsa-miR-6750-3p	MIMAT0027401	GAACUCACCCUCUGCUCCCAG	0	0	0	0	0	0	#DIV/0!	#DIV/0!	#DIV/0!	#DIV/0!	#DIV/0!
chr11	64669901	64669922	-	miRNA	hsa-miR-6749-5p	MIMAT0027398	UCGGGCCUGGGGUUGGGGGAGC	0	0	0	0	0	0	#DIV/0!	#DIV/0!	#DIV/0!	#DIV/0!	#DIV/0!
chr11	64669859	64669879	-	miRNA	hsa-miR-6749-3p	MIMAT0027399	CUCCUCCCCUGCCUGGCCCAG	0	0	0	0	0	0	#DIV/0!	#DIV/0!	#DIV/0!	#DIV/0!	#DIV/0!
chr11	64785982	64786003	+	miRNA	hsa-miR-6879-5p	MIMAT0027658	CAGGGCAGGGAAGGUGGGAGAG	0	0	0	0	0	0	#DIV/0!	#DIV/0!	#DIV/0!	#DIV/0!	#DIV/0!
chr11	64786022	64786042	+	miRNA	hsa-miR-6879-3p	MIMAT0027659	UGUCACCCGCUCCUUGCCCAG	0	0	0	0	0	0	#DIV/0!	#DIV/0!	#DIV/0!	#DIV/0!	#DIV/0!
chr11	64897423	64897445	-	miRNA	hsa-miR-6751-5p	MIMAT0027402	UUGGGGGUGAGGUUGGUGUCUGG	0	0	0	0	0	0	#DIV/0!	#DIV/0!	#DIV/0!	#DIV/0!	#DIV/0!
chr11	64897388	64897408	-	miRNA	hsa-miR-6751-3p	MIMAT0027403	ACUGAGCCUCUCUCUCUCCAG	0	0	0	0	0	0	#DIV/0!	#DIV/0!	#DIV/0!	#DIV/0!	#DIV/0!
chr11	65211944	65211968	+	miRNA	hsa-miR-612	MIMAT0003280	GCUGGGCAGGGCUUCUGAGCUCCUU	0	0	0	0	0	0	#DIV/0!	#DIV/0!	#DIV/0!	#DIV/0!	#DIV/0!
chr11	65403781	65403802	+	miRNA	hsa-miR-4690-5p	MIMAT0019779	GAGCAGGCGAGGCUGGGCUGAA	0	0	0	0	0	0	#DIV/0!	#DIV/0!	#DIV/0!	#DIV/0!	#DIV/0!
chr11	65403819	65403839	+	miRNA	hsa-miR-4690-3p	MIMAT0019780	GCAGCCCAGCUGAGGCCUCUG	0	0	0	0	0	0	#DIV/0!	#DIV/0!	#DIV/0!	#DIV/0!	#DIV/0!
chr11	65416668	65416688	+	miRNA	hsa-miR-4489	MIMAT0019023	UGGGGCUAGUGAUGCAGGACG	0	0	0	0	0	0	#DIV/0!	#DIV/0!	#DIV/0!	#DIV/0!	#DIV/0!
chr11	66701947	66701968	-	miRNA	hsa-miR-3163	MIMAT0015037	UAUAAAAUGAGGGCAGUAAGAC	0	0	0	0	0	0	#DIV/0!	#DIV/0!	#DIV/0!	#DIV/0!	#DIV/0!
chr11	66813154	66813175	+	miRNA	hsa-miR-6860	MIMAT0027622	ACUGGGCAGGGCUGUGGUGAGU	0	0	0	0	0	0	#DIV/0!	#DIV/0!	#DIV/0!	#DIV/0!	#DIV/0!
chr11	67257721	67257742	+	miRNA	hsa-miR-6752-5p	MIMAT0027404	GGGGGGUGUGGAGCCAGGGGGC	0	0	0	0	0	0	#DIV/0!	#DIV/0!	#DIV/0!	#DIV/0!	#DIV/0!
chr11	67257766	67257786	+	miRNA	hsa-miR-6752-3p	MIMAT0027405	UCCCUGCCCCCAUACUCCCAG	0	0	0	0	0	0	#DIV/0!	#DIV/0!	#DIV/0!	#DIV/0!	#DIV/0!
chr11	67800332	67800352	+	miRNA	hsa-miR-7113-5p	MIMAT0028123	UCCAGGGAGACAGUGUGUGAG	0	0	0	0	0	0	#DIV/0!	#DIV/0!	#DIV/0!	#DIV/0!	#DIV/0!
chr11	67800367	67800389	+	miRNA	hsa-miR-7113-3p	MIMAT0028124	CCUCCCUGCCCGCCUCUCUGCAG	0	0	0	0	0	0	#DIV/0!	#DIV/0!	#DIV/0!	#DIV/0!	#DIV/0!
chr11	67801377	67801399	+	miRNA	hsa-miR-4691-5p	MIMAT0019781	GUCCUCCAGGCCAUGAGCUGCGG	0	0	0	0	0	0	#DIV/0!	#DIV/0!	#DIV/0!	#DIV/0!	#DIV/0!
chr11	67801416	67801438	+	miRNA	hsa-miR-4691-3p	MIMAT0019782	CCAGCCACGGACUGAGAGUGCAU	0	0	0	0	0	0	#DIV/0!	#DIV/0!	#DIV/0!	#DIV/0!	#DIV/0!
chr11	67812261	67812282	+	miRNA	hsa-miR-6753-5p	MIMAT0027406	CACCAGGGCAGAGCAGGGCUGA	0	0	0	0	0	0	#DIV/0!	#DIV/0!	#DIV/0!	#DIV/0!	#DIV/0!
chr11	67812399	67812420	+	miRNA	hsa-miR-6753-3p	MIMAT0027407	UGGUCUGUCUCUGCCCUGGCAC	0	0	0	0	0	0	#DIV/0!	#DIV/0!	#DIV/0!	#DIV/0!	#DIV/0!
chr11	68850653	68850674	+	miRNA	hsa-miR-3164	MIMAT0015038	UGUGACUUUAAGGGAAAUGGCG	0	0	0	0	0	0	#DIV/0!	#DIV/0!	#DIV/0!	#DIV/0!	#DIV/0!
chr11	70130092	70130113	+	miRNA	hsa-miR-548k	MIMAT0005882	AAAAGUACUUGCGGAUUUUGCU	0	0	0	0	0	0	#DIV/0!	#DIV/0!	#DIV/0!	#DIV/0!	#DIV/0!
chr11	70718432	70718453	-	miRNA	hsa-miR-3664-5p	MIMAT0018086	AACUCUGUCUUCACUCAUGAGU	0	0	0	0	0	0	#DIV/0!	#DIV/0!	#DIV/0!	#DIV/0!	#DIV/0!
chr11	70718394	70718415	-	miRNA	hsa-miR-3664-3p	MIMAT0019220	UCUCAGGAGUAAAGACAGAGUU	0	0	0	0	0	0	#DIV/0!	#DIV/0!	#DIV/0!	#DIV/0!	#DIV/0!
chr11	71184554	71184575	+	miRNA	hsa-miR-6754-5p	MIMAT0027408	CCAGGGAGGCUGGUUUGGAGGA	0	0	0	0	0	0	#DIV/0!	#DIV/0!	#DIV/0!	#DIV/0!	#DIV/0!
chr11	71184592	71184613	+	miRNA	hsa-miR-6754-3p	MIMAT0027409	UCUUCACCUGCCUCUGCCUGCA	0	0	0	0	0	0	#DIV/0!	#DIV/0!	#DIV/0!	#DIV/0!	#DIV/0!
chr11	71783318	71783339	-	miRNA	hsa-miR-3165	MIMAT0015039	AGGUGGAUGCAAUGUGACCUCA	0	0	0	0	0	0	#DIV/0!	#DIV/0!	#DIV/0!	#DIV/0!	#DIV/0!
chr11	72326146	72326168	-	miRNA	hsa-miR-139-5p	MIMAT0000250	UCUACAGUGCACGUGUCUCCAGU	0	0	49	0	0	49	0	0	100	0	0
chr11	72326110	72326132	-	miRNA	hsa-miR-139-3p	MIMAT0004552	UGGAGACGCGGCCCUGUUGGAGU	0	0	0	0	0	0	#DIV/0!	#DIV/0!	#DIV/0!	#DIV/0!	#DIV/0!
chr11	72494611	72494632	+	miRNA	hsa-miR-4692	MIMAT0019783	UCAGGCAGUGUGGGUAUCAGAU	0	0	0	0	0	0	#DIV/0!	#DIV/0!	#DIV/0!	#DIV/0!	#DIV/0!
chr11	74110346	74110367	+	miRNA	hsa-miR-548al	MIMAT0019024	AACGGCAAUGACUUUUGUACCA	0	0	0	0	0	0	#DIV/0!	#DIV/0!	#DIV/0!	#DIV/0!	#DIV/0!
chr11	74431352	74431373	-	miRNA	hsa-miR-4696	MIMAT0019790	UGCAAGACGGAUACUGUCAUCU	0	0	0	0	0	0	#DIV/0!	#DIV/0!	#DIV/0!	#DIV/0!	#DIV/0!
chr11	75046152	75046171	-	miRNA	hsa-miR-326	MIMAT0000756	CCUCUGGGCCCUUCCUCCAG	0	0	0	0	0	0	#DIV/0!	#DIV/0!	#DIV/0!	#DIV/0!	#DIV/0!
chr11	79113121	79113143	-	miRNA	hsa-miR-708-5p	MIMAT0004926	AAGGAGCUUACAAUCUAGCUGGG	0	0	0	0	0	0	#DIV/0!	#DIV/0!	#DIV/0!	#DIV/0!	#DIV/0!
chr11	79113076	79113097	-	miRNA	hsa-miR-708-3p	MIMAT0004927	CAACUAGACUGUGAGCUUCUAG	0	0	0	0	0	0	#DIV/0!	#DIV/0!	#DIV/0!	#DIV/0!	#DIV/0!
chr11	79133250	79133270	-	miRNA	hsa-miR-5579-5p	MIMAT0022269	UAUGGUACUCCUUAAGCUAAC	0	0	0	0	0	0	#DIV/0!	#DIV/0!	#DIV/0!	#DIV/0!	#DIV/0!
chr11	79133213	79133234	-	miRNA	hsa-miR-5579-3p	MIMAT0022270	UUAGCUUAAGGAGUACCAGAUC	0	0	0	0	0	0	#DIV/0!	#DIV/0!	#DIV/0!	#DIV/0!	#DIV/0!
chr11	81601793	81601810	-	miRNA	hsa-miR-4300	MIMAT0016853	UGGGAGCUGGACUACUUC	0	0	0	1	0	1	0	0	0	100	0
chr11	85989380	85989401	+	miRNA	hsa-miR-6755-5p	MIMAT0027410	UAGGGUAGACACUGACAACGUU	0	0	0	0	0	0	#DIV/0!	#DIV/0!	#DIV/0!	#DIV/0!	#DIV/0!
chr11	85989419	85989440	+	miRNA	hsa-miR-6755-3p	MIMAT0027411	UGUUGUCAUGUUUUUUCCCUAG	0	0	0	0	0	0	#DIV/0!	#DIV/0!	#DIV/0!	#DIV/0!	#DIV/0!
chr11	87909729	87909751	+	miRNA	hsa-miR-3166	MIMAT0015040	CGCAGACAAUGCCUACUGGCCUA	0	0	0	0	0	0	#DIV/0!	#DIV/0!	#DIV/0!	#DIV/0!	#DIV/0!
chr11	90288953	90288974	-	miRNA	hsa-miR-4490	MIMAT0019025	UCUGGUAAGAGAUUUGGGCAUA	0	0	0	0	0	0	#DIV/0!	#DIV/0!	#DIV/0!	#DIV/0!	#DIV/0!
chr11	90602348	90602366	-	miRNA	hsa-miR-1261	MIMAT0005913	AUGGAUAAGGCUUUGGCUU	0	0	0	0	0	0	#DIV/0!	#DIV/0!	#DIV/0!	#DIV/0!	#DIV/0!
chr11	93466890	93466911	-	miRNA	hsa-miR-1304-5p	MIMAT0005892	UUUGAGGCUACAGUGAGAUGUG	0	0	0	0	0	0	#DIV/0!	#DIV/0!	#DIV/0!	#DIV/0!	#DIV/0!
chr11	93466857	93466878	-	miRNA	hsa-miR-1304-3p	MIMAT0022720	UCUCACUGUAGCCUCGAACCCC	0	0	0	0	0	0	#DIV/0!	#DIV/0!	#DIV/0!	#DIV/0!	#DIV/0!
chr11	94199711	94199732	-	miRNA	hsa-miR-548l	MIMAT0005889	AAAAGUAUUUGCGGGUUUUGUC	0	0	0	0	0	0	#DIV/0!	#DIV/0!	#DIV/0!	#DIV/0!	#DIV/0!
chr11	96074611	96074629	+	miRNA	hsa-miR-1260b	MIMAT0015041	AUCCCACCACUGCCACCAU	0	0	9	2	0	11	0	0	81.8182	18.1818	0
chr11	101390565	101390586	-	miRNA	hsa-miR-3920	MIMAT0018195	ACUGAUUAUCUUAACUCUCUGA	0	0	0	0	0	0	#DIV/0!	#DIV/0!	#DIV/0!	#DIV/0!	#DIV/0!
chr11	103720643	103720665	+	miRNA	hsa-miR-4693-5p	MIMAT0019784	AUACUGUGAAUUUCACUGUCACA	0	0	0	0	0	0	#DIV/0!	#DIV/0!	#DIV/0!	#DIV/0!	#DIV/0!
chr11	103720679	103720701	+	miRNA	hsa-miR-4693-3p	MIMAT0019785	UGAGAGUGGAAUUCACAGUAUUU	0	0	0	0	0	0	#DIV/0!	#DIV/0!	#DIV/0!	#DIV/0!	#DIV/0!
chr11	104123325	104123343	+	miRNA	hsa-miR-7641	MIMAT0029782	UUGAUCUCGGAAGCUAAGC	0	0	0	0	1	1	0	0	0	0	100
chr11	111218527	111218548	+	miRNA	hsa-miR-4491	MIMAT0019026	AAUGUGGACUGGUGUGACCAAA	0	0	0	0	0	0	#DIV/0!	#DIV/0!	#DIV/0!	#DIV/0!	#DIV/0!
chr11	111383675	111383697	+	miRNA	hsa-miR-34b-5p	MIMAT0000685	UAGGCAGUGUCAUUAGCUGAUUG	0	0	0	0	0	0	#DIV/0!	#DIV/0!	#DIV/0!	#DIV/0!	#DIV/0!
chr11	111383712	111383733	+	miRNA	hsa-miR-34b-3p	MIMAT0004676	CAAUCACUAACUCCACUGCCAU	0	0	0	1	0	1	0	0	0	100	0
chr11	111384176	111384198	+	miRNA	hsa-miR-34c-5p	MIMAT0000686	AGGCAGUGUAGUUAGCUGAUUGC	0	0	0	0	0	0	#DIV/0!	#DIV/0!	#DIV/0!	#DIV/0!	#DIV/0!
chr11	111384209	111384230	+	miRNA	hsa-miR-34c-3p	MIMAT0004677	AAUCACUAACCACACGGCCAGG	0	0	0	0	0	0	#DIV/0!	#DIV/0!	#DIV/0!	#DIV/0!	#DIV/0!
chr11	113320781	113320800	-	miRNA	hsa-miR-4301	MIMAT0016850	UCCCACUACUUCACUUGUGA	0	0	0	0	0	0	#DIV/0!	#DIV/0!	#DIV/0!	#DIV/0!	#DIV/0!
chr11	118514733	118514752	+	miRNA	hsa-miR-6716-5p	MIMAT0025844	UGGGAAUGGGGGUAAGGGCC	0	0	0	0	0	0	#DIV/0!	#DIV/0!	#DIV/0!	#DIV/0!	#DIV/0!
chr11	118514766	118514787	+	miRNA	hsa-miR-6716-3p	MIMAT0025845	UCCGAACUCUCCAUUCCUCUGC	0	0	1	0	0	1	0	0	100	0	0
chr11	118781474	118781490	+	miRNA	hsa-miR-4492	MIMAT0019027	GGGGCUGGGCGCGCGCC	0	0	0	0	0	0	#DIV/0!	#DIV/0!	#DIV/0!	#DIV/0!	#DIV/0!
chr11	118889702	118889718	+	miRNA	hsa-miR-3656	MIMAT0018076	GGCGGGUGCGGGGGUGG	0	0	0	0	0	0	#DIV/0!	#DIV/0!	#DIV/0!	#DIV/0!	#DIV/0!
chr11	119183695	119183717	-	miRNA	hsa-miR-6756-5p	MIMAT0027412	AGGGUGGGGCUGGAGGUGGGGCU	0	0	0	0	0	0	#DIV/0!	#DIV/0!	#DIV/0!	#DIV/0!	#DIV/0!
chr11	119183660	119183679	-	miRNA	hsa-miR-6756-3p	MIMAT0027413	UCCCCUUCCUCCCUGCCCAG	0	0	0	0	0	0	#DIV/0!	#DIV/0!	#DIV/0!	#DIV/0!	#DIV/0!
chr11	121970517	121970538	-	miRNA	hsa-miR-125b-5p	MIMAT0000423	UCCCUGAGACCCUAACUUGUGA	0	0	416	3	0	419	0	0	99.284	0.71599	0
chr11	121970477	121970498	-	miRNA	hsa-miR-125b-1-3p	MIMAT0004592	ACGGGUUAGGCUCUUGGGAGCU	0	0	0	0	0	0	#DIV/0!	#DIV/0!	#DIV/0!	#DIV/0!	#DIV/0!
chr11	122017276	122017297	-	miRNA	hsa-let-7a-5p	MIMAT0000062	UGAGGUAGUAGGUUGUAUAGUU	0	0	204	1	0	205	0	0	99.5122	0.487805	0
chr11	122017231	122017252	-	miRNA	hsa-let-7a-2-3p	MIMAT0010195	CUGUACAGCCUCCUAGCUUUCC	0	0	0	0	0	0	#DIV/0!	#DIV/0!	#DIV/0!	#DIV/0!	#DIV/0!
chr11	122022983	122023004	-	miRNA	hsa-miR-100-5p	MIMAT0000098	AACCCGUAGAUCCGAACUUGUG	0	0	124	0	0	124	0	0	100	0	0
chr11	122022948	122022969	-	miRNA	hsa-miR-100-3p	MIMAT0004512	CAAGCUUGUAUCUAUAGGUAUG	0	0	0	0	0	0	#DIV/0!	#DIV/0!	#DIV/0!	#DIV/0!	#DIV/0!
chr11	123252149	123252169	-	miRNA	hsa-miR-4493	MIMAT0019028	AGAAGGCCUUUCCAUCUCUGU	0	0	0	0	0	0	#DIV/0!	#DIV/0!	#DIV/0!	#DIV/0!	#DIV/0!
chr11	126858364	126858385	-	miRNA	hsa-miR-3167	MIMAT0015042	AGGAUUUCAGAAAUACUGGUGU	0	0	0	0	0	0	#DIV/0!	#DIV/0!	#DIV/0!	#DIV/0!	#DIV/0!
chr11	128392325	128392343	+	miRNA	hsa-miR-6090	MIMAT0023715	GGGGAGCGAGGGGCGGGGC	0	0	0	0	0	0	#DIV/0!	#DIV/0!	#DIV/0!	#DIV/0!	#DIV/0!
chr11	130536640	130536661	+	miRNA	hsa-miR-8052	MIMAT0030979	CGGGACUGUAGAGGGCAUGAGC	0	0	0	0	0	0	#DIV/0!	#DIV/0!	#DIV/0!	#DIV/0!	#DIV/0!
chr11	133768446	133768467	-	miRNA	hsa-miR-4697-5p	MIMAT0019791	AGGGGGCGCAGUCACUGACGUG	0	0	0	0	0	0	#DIV/0!	#DIV/0!	#DIV/0!	#DIV/0!	#DIV/0!
chr11	133768401	133768424	-	miRNA	hsa-miR-4697-3p	MIMAT0019792	UGUCAGUGACUCCUGCCCCUUGGU	0	0	0	0	0	0	#DIV/0!	#DIV/0!	#DIV/0!	#DIV/0!	#DIV/0!
chr12	1769482	1769500	-	miRNA	hsa-miR-3649	MIMAT0018069	AGGGACCUGAGUGUCUAAG	0	0	0	0	0	0	#DIV/0!	#DIV/0!	#DIV/0!	#DIV/0!	#DIV/0!
chr12	7072866	7072887	+	miRNA	hsa-miR-200c-5p	MIMAT0004657	CGUCUUACCCAGCAGUGUUUGG	0	0	0	0	0	0	#DIV/0!	#DIV/0!	#DIV/0!	#DIV/0!	#DIV/0!
chr12	7072905	7072927	+	miRNA	hsa-miR-200c-3p	MIMAT0000617	UAAUACUGCCGGGUAAUGAUGGA	0	0	0	0	0	0	#DIV/0!	#DIV/0!	#DIV/0!	#DIV/0!	#DIV/0!
chr12	7073276	7073297	+	miRNA	hsa-miR-141-5p	MIMAT0004598	CAUCUUCCAGUACAGUGUUGGA	0	0	0	0	0	0	#DIV/0!	#DIV/0!	#DIV/0!	#DIV/0!	#DIV/0!
chr12	7073318	7073339	+	miRNA	hsa-miR-141-3p	MIMAT0000432	UAACACUGUCUGGUAAAGAUGG	0	0	0	0	0	0	#DIV/0!	#DIV/0!	#DIV/0!	#DIV/0!	#DIV/0!
chr12	9392068	9392093	-	miRNA	hsa-miR-1244	MIMAT0005896	AAGUAGUUGGUUUGUAUGAGAUGGUU	0	0	0	0	0	0	#DIV/0!	#DIV/0!	#DIV/0!	#DIV/0!	#DIV/0!
chr12	12264940	12264965	+	miRNA	hsa-miR-1244	MIMAT0005896	AAGUAGUUGGUUUGUAUGAGAUGGUU	0	0	0	0	0	0	#DIV/0!	#DIV/0!	#DIV/0!	#DIV/0!	#DIV/0!
chr12	12917643	12917662	+	miRNA	hsa-miR-613	MIMAT0003281	AGGAAUGUUCCUUCUUUGCC	0	0	0	0	0	0	#DIV/0!	#DIV/0!	#DIV/0!	#DIV/0!	#DIV/0!
chr12	13068816	13068838	+	miRNA	hsa-miR-614	MIMAT0003282	GAACGCCUGUUCUUGCCAGGUGG	0	0	0	0	0	0	#DIV/0!	#DIV/0!	#DIV/0!	#DIV/0!	#DIV/0!
chr12	17826242	17826264	+	miRNA	hsa-miR-3974	MIMAT0019359	AAAGGUCAUUGUAAGGUUAAUGC	0	0	0	0	0	0	#DIV/0!	#DIV/0!	#DIV/0!	#DIV/0!	#DIV/0!
chr12	24365405	24365424	+	miRNA	hsa-miR-920	MIMAT0004970	GGGGAGCUGUGGAAGCAGUA	0	0	0	0	0	0	#DIV/0!	#DIV/0!	#DIV/0!	#DIV/0!	#DIV/0!
chr12	26026985	26027002	-	miRNA	hsa-miR-4302	MIMAT0016855	CCAGUGUGGCUCAGCGAG	0	0	0	0	0	0	#DIV/0!	#DIV/0!	#DIV/0!	#DIV/0!	#DIV/0!
chr12	42717542	42717563	-	miRNA	hsa-miR-7851-3p	MIMAT0030426	UACCUGGGAGACUGAGGUUGGA	0	0	0	0	0	0	#DIV/0!	#DIV/0!	#DIV/0!	#DIV/0!	#DIV/0!
chr12	47581643	47581665	+	miRNA	hsa-miR-4698	MIMAT0019793	UCAAAAUGUAGAGGAAGACCCCA	0	0	0	0	0	0	#DIV/0!	#DIV/0!	#DIV/0!	#DIV/0!	#DIV/0!
chr12	47757980	47758001	-	miRNA	hsa-miR-4494	MIMAT0019029	CCAGACUGUGGCUGACCAGAGG	0	0	0	0	0	0	#DIV/0!	#DIV/0!	#DIV/0!	#DIV/0!	#DIV/0!
chr12	48526583	48526604	+	miRNA	hsa-miR-6505-5p	MIMAT0025466	UUGGAAUAGGGGAUAUCUCAGC	0	0	0	0	0	0	#DIV/0!	#DIV/0!	#DIV/0!	#DIV/0!	#DIV/0!
chr12	48526630	48526650	+	miRNA	hsa-miR-6505-3p	MIMAT0025467	UGACUUCUACCUCUUCCAAAG	0	0	0	0	0	0	#DIV/0!	#DIV/0!	#DIV/0!	#DIV/0!	#DIV/0!
chr12	49048277	49048300	-	miRNA	hsa-miR-1291	MIMAT0005881	UGGCCCUGACUGAAGACCAGCAGU	0	1	0	0	0	1	0	100	0	0	0
chr12	49165797	49165818	-	miRNA	hsa-miR-4701-5p	MIMAT0019798	UUGGCCACCACACCUACCCCUU	0	0	0	2	0	2	0	0	0	100	0
chr12	49165763	49165782	-	miRNA	hsa-miR-4701-3p	MIMAT0019799	AUGGGUGAUGGGUGUGGUGU	0	0	0	0	0	0	#DIV/0!	#DIV/0!	#DIV/0!	#DIV/0!	#DIV/0!
chr12	50627965	50627986	-	miRNA	hsa-miR-1293	MIMAT0005883	UGGGUGGUCUGGAGAUUUGUGC	0	0	0	0	0	0	#DIV/0!	#DIV/0!	#DIV/0!	#DIV/0!	#DIV/0!
chr12	53450733	53450754	+	miRNA	hsa-miR-6757-5p	MIMAT0027414	UAGGGAUGGGAGGCCAGGAUGA	0	0	0	0	0	0	#DIV/0!	#DIV/0!	#DIV/0!	#DIV/0!	#DIV/0!
chr12	53450774	53450795	+	miRNA	hsa-miR-6757-3p	MIMAT0027415	AACACUGGCCUUGCUAUCCCCA	0	0	0	0	0	0	#DIV/0!	#DIV/0!	#DIV/0!	#DIV/0!	#DIV/0!
chr12	54385546	54385567	+	miRNA	hsa-miR-196a-5p	MIMAT0000226	UAGGUAGUUUCAUGUUGUUGGG	0	0	0	0	0	0	#DIV/0!	#DIV/0!	#DIV/0!	#DIV/0!	#DIV/0!
chr12	54385583	54385604	+	miRNA	hsa-miR-196a-3p	MIMAT0004562	CGGCAACAAGAAACUGCCUGAG	0	0	0	0	0	0	#DIV/0!	#DIV/0!	#DIV/0!	#DIV/0!	#DIV/0!
chr12	54427751	54427772	+	miRNA	hsa-miR-615-5p	MIMAT0004804	GGGGGUCCCCGGUGCUCGGAUC	0	0	0	0	0	0	#DIV/0!	#DIV/0!	#DIV/0!	#DIV/0!	#DIV/0!
chr12	54427794	54427815	+	miRNA	hsa-miR-615-3p	MIMAT0003283	UCCGAGCCUGGGUCUCCCUCUU	0	0	0	0	0	0	#DIV/0!	#DIV/0!	#DIV/0!	#DIV/0!	#DIV/0!
chr12	54625191	54625212	-	miRNA	hsa-miR-3198	MIMAT0015083	GUGGAGUCCUGGGGAAUGGAGA	0	0	0	0	0	0	#DIV/0!	#DIV/0!	#DIV/0!	#DIV/0!	#DIV/0!
chr12	54731024	54731045	+	miRNA	hsa-miR-148b-5p	MIMAT0004699	AAGUUCUGUUAUACACUCAGGC	0	0	0	0	0	0	#DIV/0!	#DIV/0!	#DIV/0!	#DIV/0!	#DIV/0!
chr12	54731062	54731083	+	miRNA	hsa-miR-148b-3p	MIMAT0000759	UCAGUGCAUCACAGAACUUUGU	0	0	5	0	0	5	0	0	100	0	0
chr12	57588287	57588307	+	miRNA	hsa-miR-1228-5p	MIMAT0005582	GUGGGCGGGGGCAGGUGUGUG	0	0	0	0	0	0	#DIV/0!	#DIV/0!	#DIV/0!	#DIV/0!	#DIV/0!
chr12	57588338	57588357	+	miRNA	hsa-miR-1228-3p	MIMAT0005583	UCACACCUGCCUCGCCCCCC	0	0	0	0	0	0	#DIV/0!	#DIV/0!	#DIV/0!	#DIV/0!	#DIV/0!
chr12	57906476	57906498	+	miRNA	hsa-miR-6758-5p	MIMAT0027416	UAGAGAGGGGAAGGAUGUGAUGU	0	0	0	0	0	0	#DIV/0!	#DIV/0!	#DIV/0!	#DIV/0!	#DIV/0!
chr12	57906514	57906533	+	miRNA	hsa-miR-6758-3p	MIMAT0027417	ACUCAUUCUCCUCUGUCCAG	0	0	0	0	0	0	#DIV/0!	#DIV/0!	#DIV/0!	#DIV/0!	#DIV/0!
chr12	57913006	57913027	-	miRNA	hsa-miR-616-5p	MIMAT0003284	ACUCAAAACCCUUCAGUGACUU	0	0	0	0	0	0	#DIV/0!	#DIV/0!	#DIV/0!	#DIV/0!	#DIV/0!
chr12	57912966	57912987	-	miRNA	hsa-miR-616-3p	MIMAT0004805	AGUCAUUGGAGGGUUUGAGCAG	0	0	0	0	0	0	#DIV/0!	#DIV/0!	#DIV/0!	#DIV/0!	#DIV/0!
chr12	58142439	58142460	-	miRNA	hsa-miR-6759-5p	MIMAT0027418	UUGUGGGUGGGCAGAAGUCUGU	0	0	0	0	0	0	#DIV/0!	#DIV/0!	#DIV/0!	#DIV/0!	#DIV/0!
chr12	58142401	58142422	-	miRNA	hsa-miR-6759-3p	MIMAT0027419	UGACCUUUGCCUCUCCCCUCAG	0	0	0	0	0	0	#DIV/0!	#DIV/0!	#DIV/0!	#DIV/0!	#DIV/0!
chr12	58218441	58218462	-	miRNA	hsa-miR-26a-5p	MIMAT0000082	UUCAAGUAAUCCAGGAUAGGCU	0	0	803	19	0	822	0	0	97.6886	2.31144	0
chr12	58218403	58218424	-	miRNA	hsa-miR-26a-2-3p	MIMAT0004681	CCUAUUCUUGAUUACUUGUUUC	0	0	0	0	0	0	#DIV/0!	#DIV/0!	#DIV/0!	#DIV/0!	#DIV/0!
chr12	62654199	62654218	+	miRNA	hsa-miR-6125	MIMAT0024598	GCGGAAGGCGGAGCGGCGGA	0	0	0	0	0	0	#DIV/0!	#DIV/0!	#DIV/0!	#DIV/0!	#DIV/0!
chr12	62997471	62997492	+	miRNA	hsa-let-7i-5p	MIMAT0000415	UGAGGUAGUAGUUUGUGCUGUU	0	0	15	1	0	16	0	0	93.75	6.25	0
chr12	62997527	62997548	+	miRNA	hsa-let-7i-3p	MIMAT0004585	CUGCGCAAGCUACUGCCUUGCU	0	0	1	0	0	1	0	0	100	0	0
chr12	65016310	65016332	-	miRNA	hsa-miR-548z	MIMAT0018446	CAAAAACCGCAAUUACUUUUGCA	0	0	0	0	0	0	#DIV/0!	#DIV/0!	#DIV/0!	#DIV/0!	#DIV/0!
chr12	65016313	65016334	+	miRNA	hsa-miR-548c-5p	MIMAT0004806	AAAAGUAAUUGCGGUUUUUGCC	0	0	0	0	0	0	#DIV/0!	#DIV/0!	#DIV/0!	#DIV/0!	#DIV/0!
chr12	65016349	65016370	+	miRNA	hsa-miR-548c-3p	MIMAT0003285	CAAAAAUCUCAAUUACUUUUGC	0	0	0	0	0	0	#DIV/0!	#DIV/0!	#DIV/0!	#DIV/0!	#DIV/0!
chr12	66417430	66417449	-	miRNA	hsa-miR-6074	MIMAT0023699	GAUAUUCAGAGGCUAGGUGG	0	0	0	0	0	0	#DIV/0!	#DIV/0!	#DIV/0!	#DIV/0!	#DIV/0!
chr12	66644871	66644892	+	miRNA	hsa-miR-6502-5p	MIMAT0025460	AGCUCUAGAAAGAUUGUUGACC	0	0	0	0	0	0	#DIV/0!	#DIV/0!	#DIV/0!	#DIV/0!	#DIV/0!
chr12	66644908	66644928	+	miRNA	hsa-miR-6502-3p	MIMAT0025461	UAGACCAUCUUUCUAGAGUAU	0	0	0	0	0	0	#DIV/0!	#DIV/0!	#DIV/0!	#DIV/0!	#DIV/0!
chr12	69666968	69666984	-	miRNA	hsa-miR-1279	MIMAT0005937	UCAUAUUGCUUCUUUCU	0	0	0	0	0	0	#DIV/0!	#DIV/0!	#DIV/0!	#DIV/0!	#DIV/0!
chr12	69978560	69978581	-	miRNA	hsa-miR-3913-5p	MIMAT0018187	UUUGGGACUGAUCUUGAUGUCU	0	0	0	0	0	0	#DIV/0!	#DIV/0!	#DIV/0!	#DIV/0!	#DIV/0!
chr12	69978524	69978545	-	miRNA	hsa-miR-3913-3p	MIMAT0019225	AGACAUCAAGAUCAGUCCCAAA	0	0	0	0	0	0	#DIV/0!	#DIV/0!	#DIV/0!	#DIV/0!	#DIV/0!
chr12	69978524	69978545	+	miRNA	hsa-miR-3913-5p	MIMAT0018187	UUUGGGACUGAUCUUGAUGUCU	0	0	0	0	0	0	#DIV/0!	#DIV/0!	#DIV/0!	#DIV/0!	#DIV/0!
chr12	69978560	69978581	+	miRNA	hsa-miR-3913-3p	MIMAT0019225	AGACAUCAAGAUCAGUCCCAAA	0	0	0	0	0	0	#DIV/0!	#DIV/0!	#DIV/0!	#DIV/0!	#DIV/0!
chr12	79813041	79813062	+	miRNA	hsa-miR-1252-5p	MIMAT0005944	AGAAGGAAAUUGAAUUCAUUUA	0	0	0	0	0	0	#DIV/0!	#DIV/0!	#DIV/0!	#DIV/0!	#DIV/0!
chr12	79813076	79813097	+	miRNA	hsa-miR-1252-3p	MIMAT0026744	CAAAUGAGCUUAAUUUCCUUUU	0	0	0	0	0	0	#DIV/0!	#DIV/0!	#DIV/0!	#DIV/0!	#DIV/0!
chr12	81226372	81226393	-	miRNA	hsa-miR-617	MIMAT0003286	AGACUUCCCAUUUGAAGGUGGC	0	0	0	0	0	0	#DIV/0!	#DIV/0!	#DIV/0!	#DIV/0!	#DIV/0!
chr12	81329575	81329597	-	miRNA	hsa-miR-618	MIMAT0003287	AAACUCUACUUGUCCUUCUGAGU	0	0	0	0	0	0	#DIV/0!	#DIV/0!	#DIV/0!	#DIV/0!	#DIV/0!
chr12	81552176	81552197	+	miRNA	hsa-miR-4699-5p	MIMAT0019794	AGAAGAUUGCAGAGUAAGUUCC	0	0	0	0	0	0	#DIV/0!	#DIV/0!	#DIV/0!	#DIV/0!	#DIV/0!
chr12	81552212	81552233	+	miRNA	hsa-miR-4699-3p	MIMAT0019795	AAUUUACUCUGCAAUCUUCUCC	0	0	0	0	0	0	#DIV/0!	#DIV/0!	#DIV/0!	#DIV/0!	#DIV/0!
chr12	94955570	94955591	+	miRNA	hsa-miR-5700	MIMAT0022493	UAAUGCAUUAAAUUAUUGAAGG	0	0	0	0	0	0	#DIV/0!	#DIV/0!	#DIV/0!	#DIV/0!	#DIV/0!
chr12	94965082	94965103	-	miRNA	hsa-miR-7844-5p	MIMAT0030419	AAAACUAGGACUGUGUGGUGUA	0	0	0	1	0	1	0	0	0	100	0
chr12	95228203	95228225	+	miRNA	hsa-miR-492	MIMAT0002812	AGGACCUGCGGGACAAGAUUCUU	0	0	0	0	0	0	#DIV/0!	#DIV/0!	#DIV/0!	#DIV/0!	#DIV/0!
chr12	95702221	95702242	+	miRNA	hsa-miR-331-5p	MIMAT0004700	CUAGGUAUGGUCCCAGGGAUCC	1	0	0	0	0	1	100	0	0	0	0
chr12	95702256	95702276	+	miRNA	hsa-miR-331-3p	MIMAT0000760	GCCCCUGGGCCUAUCCUAGAA	0	0	3	7	0	10	0	0	30	70	0
chr12	95703704	95703725	+	miRNA	hsa-miR-3685	MIMAT0018113	UUUCCUACCCUACCUGAAGACU	0	0	0	0	0	0	#DIV/0!	#DIV/0!	#DIV/0!	#DIV/0!	#DIV/0!
chr12	97885691	97885711	+	miRNA	hsa-miR-1251-5p	MIMAT0005903	ACUCUAGCUGCCAAAGGCGCU	0	0	0	0	0	0	#DIV/0!	#DIV/0!	#DIV/0!	#DIV/0!	#DIV/0!
chr12	97885729	97885749	+	miRNA	hsa-miR-1251-3p	MIMAT0026741	CGCUUUGCUCAGCCAGUGUAG	0	0	0	0	0	0	#DIV/0!	#DIV/0!	#DIV/0!	#DIV/0!	#DIV/0!
chr12	97957612	97957634	+	miRNA	hsa-miR-135a-5p	MIMAT0000428	UAUGGCUUUUUAUUCCUAUGUGA	0	0	2	0	0	2	0	0	100	0	0
chr12	98332875	98332895	-	miRNA	hsa-miR-4495	MIMAT0019030	AAUGUAAACAGGCUUUUUGCU	0	0	0	0	0	0	#DIV/0!	#DIV/0!	#DIV/0!	#DIV/0!	#DIV/0!
chr12	98389200	98389216	-	miRNA	hsa-miR-4303	MIMAT0016856	UUCUGAGCUGAGGACAG	0	0	1	0	0	1	0	0	100	0	0
chr12	100583710	100583727	+	miRNA	hsa-miR-1827	MIMAT0006767	UGAGGCAGUAGAUUGAAU	0	0	0	0	0	0	#DIV/0!	#DIV/0!	#DIV/0!	#DIV/0!	#DIV/0!
chr12	104324203	104324220	+	miRNA	hsa-miR-3652	MIMAT0018072	CGGCUGGAGGUGUGAGGA	0	0	0	0	0	0	#DIV/0!	#DIV/0!	#DIV/0!	#DIV/0!	#DIV/0!
chr12	104985472	104985493	+	miRNA	hsa-miR-3922-3p	MIMAT0018197	UCUGGCCUUGACUUGACUCUUU	0	0	0	0	0	0	#DIV/0!	#DIV/0!	#DIV/0!	#DIV/0!	#DIV/0!
chr12	104985423	104985445	+	miRNA	hsa-miR-3922-5p	MIMAT0019227	UCAAGGCCAGAGGUCCCACAGCA	0	0	0	0	0	0	#DIV/0!	#DIV/0!	#DIV/0!	#DIV/0!	#DIV/0!
chr12	109029625	109029646	+	miRNA	hsa-miR-4496	MIMAT0019031	GAGGAAACUGAAGCUGAGAGGG	0	0	0	0	0	0	#DIV/0!	#DIV/0!	#DIV/0!	#DIV/0!	#DIV/0!
chr12	109230699	109230722	-	miRNA	hsa-miR-619-3p	MIMAT0003288	GACCUGGACAUGUUUGUGCCCAGU	0	0	0	0	0	0	#DIV/0!	#DIV/0!	#DIV/0!	#DIV/0!	#DIV/0!
chr12	109230738	109230759	-	miRNA	hsa-miR-619-5p	MIMAT0026622	GCUGGGAUUACAGGCAUGAGCC	0	0	0	0	0	0	#DIV/0!	#DIV/0!	#DIV/0!	#DIV/0!	#DIV/0!
chr12	110271155	110271171	+	miRNA	hsa-miR-4497	MIMAT0019032	CUCCGGGACGGCUGGGC	0	0	0	0	0	0	#DIV/0!	#DIV/0!	#DIV/0!	#DIV/0!	#DIV/0!
chr12	111741951	111741973	+	miRNA	hsa-miR-6760-5p	MIMAT0027420	CAGGGAGAAGGUGGAAGUGCAGA	0	0	0	0	0	0	#DIV/0!	#DIV/0!	#DIV/0!	#DIV/0!	#DIV/0!
chr12	111741993	111742013	+	miRNA	hsa-miR-6760-3p	MIMAT0027421	ACACUGUCCCCUUCUCCCCAG	0	0	0	0	0	0	#DIV/0!	#DIV/0!	#DIV/0!	#DIV/0!	#DIV/0!
chr12	112237643	112237663	+	miRNA	hsa-miR-6761-5p	MIMAT0027422	UCUGAGAGAGCUCGAUGGCAG	0	0	0	0	0	0	#DIV/0!	#DIV/0!	#DIV/0!	#DIV/0!	#DIV/0!
chr12	112237686	112237707	+	miRNA	hsa-miR-6761-3p	MIMAT0027423	UCCUACGCUGCUCUCUCACUCC	0	0	0	0	0	0	#DIV/0!	#DIV/0!	#DIV/0!	#DIV/0!	#DIV/0!
chr12	112475431	112475451	-	miRNA	hsa-miR-3657	MIMAT0018077	UGUGUCCCAUUAUUGGUGAUU	0	0	0	0	0	0	#DIV/0!	#DIV/0!	#DIV/0!	#DIV/0!	#DIV/0!
chr12	112601099	112601120	-	miRNA	hsa-miR-6861-5p	MIMAT0027623	ACUGGGUAGGUGGGGCUCCAGG	0	0	0	0	0	0	#DIV/0!	#DIV/0!	#DIV/0!	#DIV/0!	#DIV/0!
chr12	112601069	112601086	-	miRNA	hsa-miR-6861-3p	MIMAT0027624	UGGACCUCUCCUCCCCAG	0	0	0	0	0	0	#DIV/0!	#DIV/0!	#DIV/0!	#DIV/0!	#DIV/0!
chr12	113132887	113132907	-	miRNA	hsa-miR-1302	MIMAT0005890	UUGGGACAUACUUAUGCUAAA	0	0	0	0	0	0	#DIV/0!	#DIV/0!	#DIV/0!	#DIV/0!	#DIV/0!
chr12	113596958	113596977	-	miRNA	hsa-miR-7106-5p	MIMAT0028109	UGGGAGGAGGGGAUCUUGGG	0	0	0	0	0	0	#DIV/0!	#DIV/0!	#DIV/0!	#DIV/0!	#DIV/0!
chr12	113596918	113596940	-	miRNA	hsa-miR-7106-3p	MIMAT0028110	AGCUCCCUGAAUCCCUGUCCCAG	0	0	0	0	0	0	#DIV/0!	#DIV/0!	#DIV/0!	#DIV/0!	#DIV/0!
chr12	113729333	113729355	+	miRNA	hsa-miR-6762-5p	MIMAT0027424	CGGGGCCAUGGAGCAGCCUGUGU	0	0	0	0	0	0	#DIV/0!	#DIV/0!	#DIV/0!	#DIV/0!	#DIV/0!
chr12	113729391	113729413	+	miRNA	hsa-miR-6762-3p	MIMAT0027425	UGGCUGCUUCCCUUGGUCUCCAG	0	0	0	0	0	0	#DIV/0!	#DIV/0!	#DIV/0!	#DIV/0!	#DIV/0!
chr12	116586380	116586399	-	miRNA	hsa-miR-620	MIMAT0003289	AUGGAGAUAGAUAUAGAAAU	0	0	0	0	0	0	#DIV/0!	#DIV/0!	#DIV/0!	#DIV/0!	#DIV/0!
chr12	116866099	116866116	-	miRNA	hsa-miR-4472	MIMAT0018999	GGUGGGGGGUGUUGUUUU	0	0	0	0	0	0	#DIV/0!	#DIV/0!	#DIV/0!	#DIV/0!	#DIV/0!
chr12	120151454	120151474	-	miRNA	hsa-miR-1178-3p	MIMAT0005823	UUGCUCACUGUUCUUCCCUAG	0	0	0	0	0	0	#DIV/0!	#DIV/0!	#DIV/0!	#DIV/0!	#DIV/0!
chr12	120151483	120151500	-	miRNA	hsa-miR-1178-5p	MIMAT0022940	CAGGGUCAGCUGAGCAUG	0	0	0	0	0	0	#DIV/0!	#DIV/0!	#DIV/0!	#DIV/0!	#DIV/0!
chr12	120593277	120593298	-	miRNA	hsa-miR-4498	MIMAT0019033	UGGGCUGGCAGGGCAAGUGCUG	0	0	0	0	0	0	#DIV/0!	#DIV/0!	#DIV/0!	#DIV/0!	#DIV/0!
chr12	121161005	121161026	+	miRNA	hsa-miR-4700-5p	MIMAT0019796	UCUGGGGAUGAGGACAGUGUGU	0	0	0	0	0	0	#DIV/0!	#DIV/0!	#DIV/0!	#DIV/0!	#DIV/0!
chr12	121161036	121161061	+	miRNA	hsa-miR-4700-3p	MIMAT0019797	CACAGGACUGACUCCUCACCCCAGUG	0	0	0	0	0	0	#DIV/0!	#DIV/0!	#DIV/0!	#DIV/0!	#DIV/0!
chr12	121882129	121882150	-	miRNA	hsa-miR-7107-5p	MIMAT0028111	UCGGCCUGGGGAGGAGGAAGGG	0	0	0	0	0	0	#DIV/0!	#DIV/0!	#DIV/0!	#DIV/0!	#DIV/0!
chr12	121882082	121882108	-	miRNA	hsa-miR-7107-3p	MIMAT0028112	UGGUCUGUUCAUUCUCUCUUUUUGGCC	0	0	0	0	0	0	#DIV/0!	#DIV/0!	#DIV/0!	#DIV/0!	#DIV/0!
chr12	123495249	123495265	-	miRNA	hsa-miR-4304	MIMAT0016854	CCGGCAUGUCCAGGGCA	0	0	0	0	0	0	#DIV/0!	#DIV/0!	#DIV/0!	#DIV/0!	#DIV/0!
chr12	123849361	123849380	-	miRNA	hsa-miR-8072	MIMAT0030999	GGCGGCGGGGAGGUAGGCAG	0	0	0	0	0	0	#DIV/0!	#DIV/0!	#DIV/0!	#DIV/0!	#DIV/0!
chr12	124020960	124020981	+	miRNA	hsa-miR-3908	MIMAT0018182	GAGCAAUGUAGGUAGACUGUUU	0	0	0	0	0	0	#DIV/0!	#DIV/0!	#DIV/0!	#DIV/0!	#DIV/0!
chr12	124821762	124821783	-	miRNA	hsa-miR-6880-5p	MIMAT0027660	UGGUGGAGGAAGAGGGCAGCUC	0	0	0	0	0	0	#DIV/0!	#DIV/0!	#DIV/0!	#DIV/0!	#DIV/0!
chr12	124821727	124821747	-	miRNA	hsa-miR-6880-3p	MIMAT0027661	CCGCCUUCUCUCCUCCCCCAG	0	0	1	0	0	1	0	0	100	0	0
chr12	125400156	125400178	+	miRNA	hsa-miR-5188	MIMAT0021119	AAUCGGACCCAUUUAAACCGGAG	0	0	0	0	0	0	#DIV/0!	#DIV/0!	#DIV/0!	#DIV/0!	#DIV/0!
chr12	128729092	128729109	+	miRNA	hsa-miR-4419b	MIMAT0019034	GAGGCUGAAGGAAGAUGG	0	0	0	0	0	0	#DIV/0!	#DIV/0!	#DIV/0!	#DIV/0!	#DIV/0!
chr12	128778650	128778671	+	miRNA	hsa-miR-3612	MIMAT0017989	AGGAGGCAUCUUGAGAAAUGGA	0	0	0	0	0	0	#DIV/0!	#DIV/0!	#DIV/0!	#DIV/0!	#DIV/0!
chr12	133158588	133158606	+	miRNA	hsa-miR-6763-5p	MIMAT0027426	CUGGGGAGUGGCUGGGGAG	0	0	0	0	0	0	#DIV/0!	#DIV/0!	#DIV/0!	#DIV/0!	#DIV/0!
chr12	133158627	133158647	+	miRNA	hsa-miR-6763-3p	MIMAT0027427	CUCCCCGGCCUCUGCCCCCAG	0	0	0	0	0	0	#DIV/0!	#DIV/0!	#DIV/0!	#DIV/0!	#DIV/0!
chr13	21007969	21007985	-	miRNA	hsa-miR-4499	MIMAT0019035	AAGACUGAGAGGAGGGA	0	0	0	0	0	0	#DIV/0!	#DIV/0!	#DIV/0!	#DIV/0!	#DIV/0!
chr13	24736608	24736629	+	miRNA	hsa-miR-2276-3p	MIMAT0011775	UCUGCAAGUGUCAGAGGCGAGG	0	0	0	0	0	0	#DIV/0!	#DIV/0!	#DIV/0!	#DIV/0!	#DIV/0!
chr13	24736570	24736591	+	miRNA	hsa-miR-2276-5p	MIMAT0026921	GCCCUCUGUCACCUUGCAGACG	0	0	0	0	0	0	#DIV/0!	#DIV/0!	#DIV/0!	#DIV/0!	#DIV/0!
chr13	40238245	40238262	-	miRNA	hsa-miR-4305	MIMAT0016857	CCUAGACACCUCCAGUUC	0	0	0	0	0	0	#DIV/0!	#DIV/0!	#DIV/0!	#DIV/0!	#DIV/0!
chr13	41301964	41301982	-	miRNA	hsa-miR-320d	MIMAT0006764	AAAAGCUGGGUUGAGAGGA	0	0	31	2	0	33	0	0	93.9394	6.06061	0
chr13	41384962	41384982	+	miRNA	hsa-miR-621	MIMAT0003290	GGCUAGCAACAGCGCUUACCU	0	0	0	0	0	0	#DIV/0!	#DIV/0!	#DIV/0!	#DIV/0!	#DIV/0!
chr13	41675212	41675228	-	miRNA	hsa-miR-3168	MIMAT0015043	GAGUUCUACAGUCAGAC	0	0	0	0	0	0	#DIV/0!	#DIV/0!	#DIV/0!	#DIV/0!	#DIV/0!
chr13	42142491	42142511	-	miRNA	hsa-miR-5006-5p	MIMAT0021033	UUGCCAGGGCAGGAGGUGGAA	0	0	0	0	0	0	#DIV/0!	#DIV/0!	#DIV/0!	#DIV/0!	#DIV/0!
chr13	42142442	42142462	-	miRNA	hsa-miR-5006-3p	MIMAT0021034	UUUCCCUUUCCAUCCUGGCAG	0	0	0	0	0	0	#DIV/0!	#DIV/0!	#DIV/0!	#DIV/0!	#DIV/0!
chr13	44770307	44770326	-	miRNA	hsa-miR-8079	MIMAT0031006	CAGUGAUCGUCUCUGCUGGC	0	0	0	0	0	0	#DIV/0!	#DIV/0!	#DIV/0!	#DIV/0!	#DIV/0!
chr13	50570601	50570622	-	miRNA	hsa-miR-3613-5p	MIMAT0017990	UGUUGUACUUUUUUUUUUGUUC	0	0	0	0	0	0	#DIV/0!	#DIV/0!	#DIV/0!	#DIV/0!	#DIV/0!
chr13	50570562	50570585	-	miRNA	hsa-miR-3613-3p	MIMAT0017991	ACAAAAAAAAAAGCCCAACCCUUC	0	0	0	0	0	0	#DIV/0!	#DIV/0!	#DIV/0!	#DIV/0!	#DIV/0!
chr13	50623163	50623184	-	miRNA	hsa-miR-16-5p	MIMAT0000069	UAGCAGCACGUAAAUAUUGGCG	0	0	78	0	1	79	0	0	98.7342	0	1.26582
chr13	50623121	50623142	-	miRNA	hsa-miR-16-1-3p	MIMAT0004489	CCAGUAUUAACUGUGCUGCUGA	0	0	0	0	0	0	#DIV/0!	#DIV/0!	#DIV/0!	#DIV/0!	#DIV/0!
chr13	50623303	50623324	-	miRNA	hsa-miR-15a-5p	MIMAT0000068	UAGCAGCACAUAAUGGUUUGUG	0	0	46	0	0	46	0	0	100	0	0
chr13	50623266	50623287	-	miRNA	hsa-miR-15a-3p	MIMAT0004488	CAGGCCAUAUUGUGCUGCCUCA	0	0	0	0	0	0	#DIV/0!	#DIV/0!	#DIV/0!	#DIV/0!	#DIV/0!
chr13	51922712	51922733	-	miRNA	hsa-miR-5693	MIMAT0022486	GCAGUGGCUCUGAAAUGAACUC	0	0	0	0	0	0	#DIV/0!	#DIV/0!	#DIV/0!	#DIV/0!	#DIV/0!
chr13	52126735	52126757	+	miRNA	hsa-miR-4703-5p	MIMAT0019801	UAGCAAUACAGUACAAAUAUAGU	0	0	0	0	0	0	#DIV/0!	#DIV/0!	#DIV/0!	#DIV/0!	#DIV/0!
chr13	52126773	52126794	+	miRNA	hsa-miR-4703-3p	MIMAT0019802	UGUAGUUGUAUUGUAUUGCCAC	0	0	0	0	0	0	#DIV/0!	#DIV/0!	#DIV/0!	#DIV/0!	#DIV/0!
chr13	53384208	53384229	+	miRNA	hsa-miR-759	MIMAT0010497	GCAGAGUGCAAACAAUUUUGAC	0	0	0	0	0	0	#DIV/0!	#DIV/0!	#DIV/0!	#DIV/0!	#DIV/0!
chr13	54886116	54886132	-	miRNA	hsa-miR-1297	MIMAT0005886	UUCAAGUAAUUCAGGUG	0	0	189	0	0	189	0	0	100	0	0
chr13	55748609	55748630	+	miRNA	hsa-miR-5007-5p	MIMAT0021035	UAGAGUCUGGCUGAUAUGGUUU	0	0	0	0	0	0	#DIV/0!	#DIV/0!	#DIV/0!	#DIV/0!	#DIV/0!
chr13	55748644	55748665	+	miRNA	hsa-miR-5007-3p	MIMAT0021036	AUCAUAUGAACCAAACUCUAAU	0	0	0	0	0	0	#DIV/0!	#DIV/0!	#DIV/0!	#DIV/0!	#DIV/0!
chr13	61773982	61774003	-	miRNA	hsa-miR-3169	MIMAT0015044	UAGGACUGUGCUUGGCACAUAG	0	0	0	0	0	0	#DIV/0!	#DIV/0!	#DIV/0!	#DIV/0!	#DIV/0!
chr13	66540484	66540503	-	miRNA	hsa-miR-548x-3p	MIMAT0015081	UAAAAACUGCAAUUACUUUC	0	0	0	0	0	0	#DIV/0!	#DIV/0!	#DIV/0!	#DIV/0!	#DIV/0!
chr13	66792391	66792412	+	miRNA	hsa-miR-4704-5p	MIMAT0019803	GACACUAGGCAUGUGAGUGAUU	0	0	0	0	0	0	#DIV/0!	#DIV/0!	#DIV/0!	#DIV/0!	#DIV/0!
chr13	66792428	66792449	+	miRNA	hsa-miR-4704-3p	MIMAT0019804	UCAGUCACAUAUCUAGUGUCUA	0	0	0	0	0	0	#DIV/0!	#DIV/0!	#DIV/0!	#DIV/0!	#DIV/0!
chr13	78272210	78272227	-	miRNA	hsa-miR-3665	MIMAT0018087	AGCAGGUGCGGGGCGGCG	0	0	0	0	0	0	#DIV/0!	#DIV/0!	#DIV/0!	#DIV/0!	#DIV/0!
chr13	88270926	88270942	-	miRNA	hsa-miR-4500	MIMAT0019036	UGAGGUAGUAGUUUCUU	0	0	0	0	0	0	#DIV/0!	#DIV/0!	#DIV/0!	#DIV/0!	#DIV/0!
chr13	90883496	90883516	+	miRNA	hsa-miR-622	MIMAT0003291	ACAGUCUGCUGAGGUUGGAGC	0	0	0	0	0	0	#DIV/0!	#DIV/0!	#DIV/0!	#DIV/0!	#DIV/0!
chr13	92002872	92002894	+	miRNA	hsa-miR-17-5p	MIMAT0000070	CAAAGUGCUUACAGUGCAGGUAG	0	1	2	1	0	4	0	25	50	25	0
chr13	92002909	92002930	+	miRNA	hsa-miR-17-3p	MIMAT0000071	ACUGCAGUGAAGGCACUUGUAG	0	0	1	0	0	1	0	0	100	0	0
chr13	92003010	92003032	+	miRNA	hsa-miR-18a-5p	MIMAT0000072	UAAGGUGCAUCUAGUGCAGAUAG	0	0	0	0	0	0	#DIV/0!	#DIV/0!	#DIV/0!	#DIV/0!	#DIV/0!
chr13	92003051	92003073	+	miRNA	hsa-miR-18a-3p	MIMAT0002891	ACUGCCCUAAGUGCUCCUUCUGG	0	0	0	0	0	0	#DIV/0!	#DIV/0!	#DIV/0!	#DIV/0!	#DIV/0!
chr13	92003158	92003179	+	miRNA	hsa-miR-19a-5p	MIMAT0004490	AGUUUUGCAUAGUUGCACUACA	0	0	0	0	0	0	#DIV/0!	#DIV/0!	#DIV/0!	#DIV/0!	#DIV/0!
chr13	92003193	92003215	+	miRNA	hsa-miR-19a-3p	MIMAT0000073	UGUGCAAAUCUAUGCAAAACUGA	0	0	2	0	0	2	0	0	100	0	0
chr13	92003326	92003348	+	miRNA	hsa-miR-20a-5p	MIMAT0000075	UAAAGUGCUUAUAGUGCAGGUAG	0	0	1	0	0	1	0	0	100	0	0
chr13	92003362	92003383	+	miRNA	hsa-miR-20a-3p	MIMAT0004493	ACUGCAUUAUGAGCACUUAAAG	0	0	0	0	0	0	#DIV/0!	#DIV/0!	#DIV/0!	#DIV/0!	#DIV/0!
chr13	92003461	92003483	+	miRNA	hsa-miR-19b-1-5p	MIMAT0004491	AGUUUUGCAGGUUUGCAUCCAGC	0	0	0	0	0	0	#DIV/0!	#DIV/0!	#DIV/0!	#DIV/0!	#DIV/0!
chr13	92003499	92003521	+	miRNA	hsa-miR-19b-3p	MIMAT0000074	UGUGCAAAUCCAUGCAAAACUGA	0	0	67	0	0	67	0	0	100	0	0
chr13	92003578	92003600	+	miRNA	hsa-miR-92a-1-5p	MIMAT0004507	AGGUUGGGAUCGGUUGCAAUGCU	0	0	0	0	0	0	#DIV/0!	#DIV/0!	#DIV/0!	#DIV/0!	#DIV/0!
chr13	92003615	92003636	+	miRNA	hsa-miR-92a-3p	MIMAT0000092	UAUUGCACUUGUCCCGGCCUGU	0	0	217	4	0	221	0	0	98.19	1.80995	0
chr13	93142416	93142437	+	miRNA	hsa-miR-548as-5p	MIMAT0022267	AAAAGUAAUUGCGGGUUUUGCC	0	0	0	0	0	0	#DIV/0!	#DIV/0!	#DIV/0!	#DIV/0!	#DIV/0!
chr13	93142452	93142473	+	miRNA	hsa-miR-548as-3p	MIMAT0022268	UAAAACCCACAAUUAUGUUUGU	0	0	0	0	0	0	#DIV/0!	#DIV/0!	#DIV/0!	#DIV/0!	#DIV/0!
chr13	97079483	97079503	+	miRNA	hsa-miR-4501	MIMAT0019037	UAUGUGACCUCGGAUGAAUCA	0	0	0	0	0	0	#DIV/0!	#DIV/0!	#DIV/0!	#DIV/0!	#DIV/0!
chr13	98860787	98860808	+	miRNA	hsa-miR-3170	MIMAT0015045	CUGGGGUUCUGAGACAGACAGU	0	0	0	0	0	0	#DIV/0!	#DIV/0!	#DIV/0!	#DIV/0!	#DIV/0!
chr13	100008400	100008422	+	miRNA	hsa-miR-623	MIMAT0003292	AUCCCUUGCAGGGGCUGUUGGGU	0	0	0	0	0	0	#DIV/0!	#DIV/0!	#DIV/0!	#DIV/0!	#DIV/0!
chr13	100295377	100295393	+	miRNA	hsa-miR-4306	MIMAT0016858	UGGAGAGAAAGGCAGUA	0	0	0	0	0	0	#DIV/0!	#DIV/0!	#DIV/0!	#DIV/0!	#DIV/0!
chr13	102620054	102620075	-	miRNA	hsa-miR-2681-5p	MIMAT0013515	GUUUUACCACCUCCAGGAGACU	0	0	0	0	0	0	#DIV/0!	#DIV/0!	#DIV/0!	#DIV/0!	#DIV/0!
chr13	102620015	102620036	-	miRNA	hsa-miR-2681-3p	MIMAT0013516	UAUCAUGGAGUUGGUAAAGCAC	0	0	0	0	0	0	#DIV/0!	#DIV/0!	#DIV/0!	#DIV/0!	#DIV/0!
chr13	102698324	102698345	-	miRNA	hsa-miR-4705	MIMAT0019805	UCAAUCACUUGGUAAUUGCUGU	0	0	0	0	0	0	#DIV/0!	#DIV/0!	#DIV/0!	#DIV/0!	#DIV/0!
chr13	108183565	108183585	-	miRNA	hsa-miR-1267	MIMAT0005921	CCUGUUGAAGUGUAAUCCCCA	0	0	0	0	0	0	#DIV/0!	#DIV/0!	#DIV/0!	#DIV/0!	#DIV/0!
chr13	110993315	110993336	+	miRNA	hsa-miR-8073	MIMAT0031000	ACCUGGCAGCAGGGAGCGUCGU	0	0	0	0	0	0	#DIV/0!	#DIV/0!	#DIV/0!	#DIV/0!	#DIV/0!
chr13	113917280	113917303	+	miRNA	hsa-miR-8075	MIMAT0031002	UGCUGAUGGCAGAUGUCGGGUCUG	0	0	0	0	0	0	#DIV/0!	#DIV/0!	#DIV/0!	#DIV/0!	#DIV/0!
chr13	115009980	115010000	+	miRNA	hsa-miR-548ar-5p	MIMAT0022265	AAAAGUAAUUGCAGUUUUUGC	0	0	0	0	0	0	#DIV/0!	#DIV/0!	#DIV/0!	#DIV/0!	#DIV/0!
chr13	115010016	115010036	+	miRNA	hsa-miR-548ar-3p	MIMAT0022266	UAAAACUGCAGUUAUUUUUGC	0	0	0	0	0	0	#DIV/0!	#DIV/0!	#DIV/0!	#DIV/0!	#DIV/0!
chr13	115039360	115039381	+	miRNA	hsa-miR-4502	MIMAT0019038	GCUGAUGAUGAUGGUGCUGAAG	0	0	0	0	0	0	#DIV/0!	#DIV/0!	#DIV/0!	#DIV/0!	#DIV/0!
chr14	21491514	21491535	-	miRNA	hsa-miR-6717-5p	MIMAT0025846	AGGCGAUGUGGGGAUGUAGAGA	0	0	0	0	0	0	#DIV/0!	#DIV/0!	#DIV/0!	#DIV/0!	#DIV/0!
chr14	23426207	23426229	-	miRNA	hsa-miR-4707-5p	MIMAT0019807	GCCCCGGCGCGGGCGGGUUCUGG	0	0	0	0	0	0	#DIV/0!	#DIV/0!	#DIV/0!	#DIV/0!	#DIV/0!
chr14	23426166	23426187	-	miRNA	hsa-miR-4707-3p	MIMAT0019808	AGCCCGCCCCAGCCGAGGUUCU	0	0	0	0	0	0	#DIV/0!	#DIV/0!	#DIV/0!	#DIV/0!	#DIV/0!
chr14	23857811	23857832	-	miRNA	hsa-miR-208a-3p	MIMAT0000241	AUAAGACGAGCAAAAAGCUUGU	0	0	2	0	0	2	0	0	100	0	0
chr14	23857846	23857867	-	miRNA	hsa-miR-208a-5p	MIMAT0026474	GAGCUUUUGGCCCGGGUUAUAC	0	0	0	0	0	0	#DIV/0!	#DIV/0!	#DIV/0!	#DIV/0!	#DIV/0!
chr14	23887206	23887227	-	miRNA	hsa-miR-208b-3p	MIMAT0004960	AUAAGACGAACAAAAGGUUUGU	0	0	71	12	1	84	0	0	84.5238	14.2857	1.19048
chr14	23887241	23887262	-	miRNA	hsa-miR-208b-5p	MIMAT0026722	AAGCUUUUUGCUCGAAUUAUGU	0	1	1	0	0	2	0	50	50	0	0
chr14	24612698	24612720	-	miRNA	hsa-miR-7703	MIMAT0030018	UUGCACUCUGGCCUUCUCCCAGG	0	0	0	0	0	0	#DIV/0!	#DIV/0!	#DIV/0!	#DIV/0!	#DIV/0!
chr14	27377903	27377921	+	miRNA	hsa-miR-4307	MIMAT0016860	AAUGUUUUUUCCUGUUUCC	0	0	0	0	0	0	#DIV/0!	#DIV/0!	#DIV/0!	#DIV/0!	#DIV/0!
chr14	28102452	28102475	-	miRNA	hsa-miR-3171	MIMAT0015046	AGAUGUAUGGAAUCUGUAUAUAUC	0	0	0	0	0	0	#DIV/0!	#DIV/0!	#DIV/0!	#DIV/0!	#DIV/0!
chr14	31483912	31483933	-	miRNA	hsa-miR-624-5p	MIMAT0003293	UAGUACCAGUACCUUGUGUUCA	0	0	1	0	0	1	0	0	100	0	0
chr14	31483875	31483895	-	miRNA	hsa-miR-624-3p	MIMAT0004807	CACAAGGUAUUGGUAUUACCU	0	0	0	0	0	0	#DIV/0!	#DIV/0!	#DIV/0!	#DIV/0!	#DIV/0!
chr14	37421563	37421584	-	miRNA	hsa-miR-4503	MIMAT0019039	UUUAAGCAGGAAAUAGAAUUUA	0	0	0	0	0	0	#DIV/0!	#DIV/0!	#DIV/0!	#DIV/0!	#DIV/0!
chr14	48230264	48230285	-	miRNA	hsa-miR-548y	MIMAT0018354	AAAAGUAAUCACUGUUUUUGCC	0	0	0	0	0	0	#DIV/0!	#DIV/0!	#DIV/0!	#DIV/0!	#DIV/0!
chr14	50433117	50433137	+	miRNA	hsa-miR-6076	MIMAT0023701	AGCAUGACAGAGGAGAGGUGG	0	0	0	0	0	0	#DIV/0!	#DIV/0!	#DIV/0!	#DIV/0!	#DIV/0!
chr14	50766589	50766610	-	miRNA	hsa-miR-4504	MIMAT0019040	UGUGACAAUAGAGAUGAACAUG	0	0	0	0	0	0	#DIV/0!	#DIV/0!	#DIV/0!	#DIV/0!	#DIV/0!
chr14	54415181	54415202	-	miRNA	hsa-miR-5580-5p	MIMAT0022273	UGCUGGCUCAUUUCAUAUGUGU	0	0	0	0	0	0	#DIV/0!	#DIV/0!	#DIV/0!	#DIV/0!	#DIV/0!
chr14	54415145	54415166	-	miRNA	hsa-miR-5580-3p	MIMAT0022274	CACAUAUGAAGUGAGCCAGCAC	0	0	0	0	0	0	#DIV/0!	#DIV/0!	#DIV/0!	#DIV/0!	#DIV/0!
chr14	55344841	55344858	-	miRNA	hsa-miR-4308	MIMAT0016861	UCCCUGGAGUUUCUUCUU	0	0	0	0	0	0	#DIV/0!	#DIV/0!	#DIV/0!	#DIV/0!	#DIV/0!
chr14	60113717	60113738	-	miRNA	hsa-miR-5586-5p	MIMAT0022287	UAUCCAGCUUGUUACUAUAUGC	0	0	0	0	0	0	#DIV/0!	#DIV/0!	#DIV/0!	#DIV/0!	#DIV/0!
chr14	60113680	60113701	-	miRNA	hsa-miR-5586-3p	MIMAT0022288	CAGAGUGACAAGCUGGUUAAAG	0	0	0	0	0	0	#DIV/0!	#DIV/0!	#DIV/0!	#DIV/0!	#DIV/0!
chr14	64561802	64561823	-	miRNA	hsa-miR-548h-5p	MIMAT0005928	AAAAGUAAUCGCGGUUUUUGUC	0	0	0	0	0	0	#DIV/0!	#DIV/0!	#DIV/0!	#DIV/0!	#DIV/0!
chr14	65252381	65252402	-	miRNA	hsa-miR-7855-5p	MIMAT0030430	UUGGUGAGGACCCCAAGCUCGG	0	0	0	0	0	0	#DIV/0!	#DIV/0!	#DIV/0!	#DIV/0!	#DIV/0!
chr14	65511415	65511439	+	miRNA	hsa-miR-4706	MIMAT0019806	AGCGGGGAGGAAGUGGGCGCUGCUU	0	0	0	0	0	0	#DIV/0!	#DIV/0!	#DIV/0!	#DIV/0!	#DIV/0!
chr14	65801873	65801893	-	miRNA	hsa-miR-4708-5p	MIMAT0019809	AGAGAUGCCGCCUUGCUCCUU	0	0	0	0	0	0	#DIV/0!	#DIV/0!	#DIV/0!	#DIV/0!	#DIV/0!
chr14	65801841	65801862	-	miRNA	hsa-miR-4708-3p	MIMAT0019810	AGCAAGGCGGCAUCUCUCUGAU	0	0	0	0	0	0	#DIV/0!	#DIV/0!	#DIV/0!	#DIV/0!	#DIV/0!
chr14	65937834	65937854	+	miRNA	hsa-miR-625-5p	MIMAT0003294	AGGGGGAAAGUUCUAUAGUCC	0	0	0	0	0	0	#DIV/0!	#DIV/0!	#DIV/0!	#DIV/0!	#DIV/0!
chr14	65937871	65937892	+	miRNA	hsa-miR-625-3p	MIMAT0004808	GACUAUAGAACUUUCCCCCUCA	0	0	0	0	0	0	#DIV/0!	#DIV/0!	#DIV/0!	#DIV/0!	#DIV/0!
chr14	67908619	67908639	-	miRNA	hsa-miR-5694	MIMAT0022487	CAGAUCAUGGGACUGUCUCAG	0	0	0	0	0	0	#DIV/0!	#DIV/0!	#DIV/0!	#DIV/0!	#DIV/0!
chr14	72983539	72983560	+	miRNA	hsa-miR-7843-5p	MIMAT0030411	GAGGGCAGAGCCAGCUUCCUGA	0	0	0	0	0	0	#DIV/0!	#DIV/0!	#DIV/0!	#DIV/0!	#DIV/0!
chr14	72983574	72983595	+	miRNA	hsa-miR-7843-3p	MIMAT0030412	AUGAAGCCUUCUCUGCCUUACG	0	0	0	0	0	0	#DIV/0!	#DIV/0!	#DIV/0!	#DIV/0!	#DIV/0!
chr14	74225452	74225469	+	miRNA	hsa-miR-4505	MIMAT0019041	AGGCUGGGCUGGGACGGA	0	0	0	0	0	0	#DIV/0!	#DIV/0!	#DIV/0!	#DIV/0!	#DIV/0!
chr14	74946878	74946899	-	miRNA	hsa-miR-4709-5p	MIMAT0019811	ACAACAGUGACUUGCUCUCCAA	0	0	0	0	0	0	#DIV/0!	#DIV/0!	#DIV/0!	#DIV/0!	#DIV/0!
chr14	74946838	74946860	-	miRNA	hsa-miR-4709-3p	MIMAT0019812	UUGAAGAGGAGGUGCUCUGUAGC	0	0	0	0	0	0	#DIV/0!	#DIV/0!	#DIV/0!	#DIV/0!	#DIV/0!
chr14	76070554	76070572	+	miRNA	hsa-miR-7641	MIMAT0029782	UUGAUCUCGGAAGCUAAGC	0	0	0	0	1	1	0	0	0	0	100
chr14	77732574	77732591	+	miRNA	hsa-miR-1260a	MIMAT0005911	AUCCCACCUCUGCCACCA	0	0	0	0	0	0	#DIV/0!	#DIV/0!	#DIV/0!	#DIV/0!	#DIV/0!
chr14	94414579	94414598	-	miRNA	hsa-miR-4506	MIMAT0019042	AAAUGGGUGGUCUGAGGCAA	0	0	0	0	0	0	#DIV/0!	#DIV/0!	#DIV/0!	#DIV/0!	#DIV/0!
chr14	95604260	95604281	-	miRNA	hsa-miR-3173-3p	MIMAT0015048	AAAGGAGGAAAUAGGCAGGCCA	0	0	0	0	0	0	#DIV/0!	#DIV/0!	#DIV/0!	#DIV/0!	#DIV/0!
chr14	95604298	95604319	-	miRNA	hsa-miR-3173-5p	MIMAT0019214	UGCCCUGCCUGUUUUCUCCUUU	0	0	0	0	0	0	#DIV/0!	#DIV/0!	#DIV/0!	#DIV/0!	#DIV/0!
chr14	100575775	100575792	-	miRNA	hsa-miR-151b	MIMAT0010214	UCGAGGAGCUCACAGUCU	0	2	16	0	0	18	0	11.1111	88.8889	0	0
chr14	100576010	100576030	+	miRNA	hsa-miR-342-5p	MIMAT0004694	AGGGGUGCUAUCUGUGAUUGA	0	0	0	0	0	0	#DIV/0!	#DIV/0!	#DIV/0!	#DIV/0!	#DIV/0!
chr14	100576052	100576074	+	miRNA	hsa-miR-342-3p	MIMAT0000753	UCUCACACAGAAAUCGCACCCGU	0	0	58	0	27	85	0	0	68.2353	0	31.7647
chr14	100743699	100743720	+	miRNA	hsa-miR-6764-5p	MIMAT0027428	UCCCAGGGUCUGGUCAGAGUUG	0	0	0	0	0	0	#DIV/0!	#DIV/0!	#DIV/0!	#DIV/0!	#DIV/0!
chr14	100743734	100743754	+	miRNA	hsa-miR-6764-3p	MIMAT0027429	UCUCUGGUCUUUCCUUGACAG	0	0	0	0	0	0	#DIV/0!	#DIV/0!	#DIV/0!	#DIV/0!	#DIV/0!
chr14	100774213	100774234	+	miRNA	hsa-miR-345-5p	MIMAT0000772	GCUGACUCCUAGUCCAGGGCUC	0	0	2	0	0	2	0	0	100	0	0
chr14	100774249	100774270	+	miRNA	hsa-miR-345-3p	MIMAT0022698	GCCCUGAACGAGGGGUCUGGAG	0	0	0	0	0	0	#DIV/0!	#DIV/0!	#DIV/0!	#DIV/0!	#DIV/0!
chr14	101280888	101280907	+	miRNA	hsa-miR-2392	MIMAT0019043	UAGGAUGGGGGUGAGAGGUG	0	0	0	0	0	0	#DIV/0!	#DIV/0!	#DIV/0!	#DIV/0!	#DIV/0!
chr14	101318746	101318768	+	miRNA	hsa-miR-770-5p	MIMAT0003948	UCCAGUACCACGUGUCAGGGCCA	0	0	0	0	0	0	#DIV/0!	#DIV/0!	#DIV/0!	#DIV/0!	#DIV/0!
chr14	101335412	101335433	+	miRNA	hsa-miR-493-5p	MIMAT0002813	UUGUACAUGGUAGGCUUUCAUU	0	0	0	0	0	0	#DIV/0!	#DIV/0!	#DIV/0!	#DIV/0!	#DIV/0!
chr14	101335453	101335474	+	miRNA	hsa-miR-493-3p	MIMAT0003161	UGAAGGUCUACUGUGUGCCAGG	0	0	0	0	0	0	#DIV/0!	#DIV/0!	#DIV/0!	#DIV/0!	#DIV/0!
chr14	101340852	101340872	+	miRNA	hsa-miR-337-5p	MIMAT0004695	GAACGGCUUCAUACAGGAGUU	0	0	0	0	0	0	#DIV/0!	#DIV/0!	#DIV/0!	#DIV/0!	#DIV/0!
chr14	101340890	101340911	+	miRNA	hsa-miR-337-3p	MIMAT0000754	CUCCUAUAUGAUGCCUUUCUUC	0	0	0	1	0	1	0	0	0	100	0
chr14	101341412	101341431	+	miRNA	hsa-miR-665	MIMAT0004952	ACCAGGAGGCUGAGGCCCCU	0	0	0	0	0	0	#DIV/0!	#DIV/0!	#DIV/0!	#DIV/0!	#DIV/0!
chr14	101347363	101347383	+	miRNA	hsa-miR-431-5p	MIMAT0001625	UGUCUUGCAGGCCGUCAUGCA	0	0	0	0	0	0	#DIV/0!	#DIV/0!	#DIV/0!	#DIV/0!	#DIV/0!
chr14	101347406	101347427	+	miRNA	hsa-miR-431-3p	MIMAT0004757	CAGGUCGUCUUGCAGGGCUUCU	0	0	0	0	0	0	#DIV/0!	#DIV/0!	#DIV/0!	#DIV/0!	#DIV/0!
chr14	101348286	101348307	+	miRNA	hsa-miR-433-3p	MIMAT0001627	AUCAUGAUGGGCUCCUCGGUGU	0	0	0	0	0	0	#DIV/0!	#DIV/0!	#DIV/0!	#DIV/0!	#DIV/0!
chr14	101348234	101348255	+	miRNA	hsa-miR-433-5p	MIMAT0026554	UACGGUGAGCCUGUCAUUAUUC	0	0	0	0	0	0	#DIV/0!	#DIV/0!	#DIV/0!	#DIV/0!	#DIV/0!
chr14	101349338	101349359	+	miRNA	hsa-miR-127-5p	MIMAT0004604	CUGAAGCUCAGAGGGCUCUGAU	0	0	0	0	0	0	#DIV/0!	#DIV/0!	#DIV/0!	#DIV/0!	#DIV/0!
chr14	101349372	101349393	+	miRNA	hsa-miR-127-3p	MIMAT0000446	UCGGAUCCGUCUGAGCUUGGCU	0	0	0	0	0	0	#DIV/0!	#DIV/0!	#DIV/0!	#DIV/0!	#DIV/0!
chr14	101350833	101350855	+	miRNA	hsa-miR-432-5p	MIMAT0002814	UCUUGGAGUAGGUCAUUGGGUGG	0	0	0	0	0	0	#DIV/0!	#DIV/0!	#DIV/0!	#DIV/0!	#DIV/0!
chr14	101350881	101350901	+	miRNA	hsa-miR-432-3p	MIMAT0002815	CUGGAUGGCUCCUCCAUGUCU	0	0	0	0	0	0	#DIV/0!	#DIV/0!	#DIV/0!	#DIV/0!	#DIV/0!
chr14	101351053	101351075	+	miRNA	hsa-miR-136-5p	MIMAT0000448	ACUCCAUUUGUUUUGAUGAUGGA	0	0	1	0	0	1	0	0	100	0	0
chr14	101351087	101351108	+	miRNA	hsa-miR-136-3p	MIMAT0004606	CAUCAUCGUCUCAAAUGAGUCU	0	0	0	0	0	0	#DIV/0!	#DIV/0!	#DIV/0!	#DIV/0!	#DIV/0!
chr14	101377523	101377544	+	miRNA	hsa-miR-370-3p	MIMAT0000722	GCCUGCUGGGGUGGAACCUGGU	0	0	0	0	0	0	#DIV/0!	#DIV/0!	#DIV/0!	#DIV/0!	#DIV/0!
chr14	101377488	101377509	+	miRNA	hsa-miR-370-5p	MIMAT0026483	CAGGUCACGUCUCUGCAGUUAC	0	0	0	0	0	0	#DIV/0!	#DIV/0!	#DIV/0!	#DIV/0!	#DIV/0!
chr14	101488408	101488428	+	miRNA	hsa-miR-379-5p	MIMAT0000733	UGGUAGACUAUGGAACGUAGG	0	0	2	0	0	2	0	0	100	0	0
chr14	101488446	101488467	+	miRNA	hsa-miR-379-3p	MIMAT0004690	UAUGUAACAUGGUCCACUAACU	0	0	0	0	0	0	#DIV/0!	#DIV/0!	#DIV/0!	#DIV/0!	#DIV/0!
chr14	101489677	101489697	+	miRNA	hsa-miR-411-5p	MIMAT0003329	UAGUAGACCGUAUAGCGUACG	0	0	0	0	0	0	#DIV/0!	#DIV/0!	#DIV/0!	#DIV/0!	#DIV/0!
chr14	101489712	101489733	+	miRNA	hsa-miR-411-3p	MIMAT0004813	UAUGUAACACGGUCCACUAACC	0	0	0	0	0	0	#DIV/0!	#DIV/0!	#DIV/0!	#DIV/0!	#DIV/0!
chr14	101490137	101490158	+	miRNA	hsa-miR-299-5p	MIMAT0002890	UGGUUUACCGUCCCACAUACAU	0	1	1	0	0	2	0	50	50	0	0
chr14	101490169	101490190	+	miRNA	hsa-miR-299-3p	MIMAT0000687	UAUGUGGGAUGGUAAACCGCUU	0	0	2	0	0	2	0	0	100	0	0
chr14	101491358	101491379	+	miRNA	hsa-miR-380-5p	MIMAT0000734	UGGUUGACCAUAGAACAUGCGC	0	0	0	0	0	0	#DIV/0!	#DIV/0!	#DIV/0!	#DIV/0!	#DIV/0!
chr14	101491393	101491414	+	miRNA	hsa-miR-380-3p	MIMAT0000735	UAUGUAAUAUGGUCCACAUCUU	0	0	0	0	0	0	#DIV/0!	#DIV/0!	#DIV/0!	#DIV/0!	#DIV/0!
chr14	101491957	101491977	+	miRNA	hsa-miR-1197	MIMAT0005955	UAGGACACAUGGUCUACUUCU	0	0	0	0	0	0	#DIV/0!	#DIV/0!	#DIV/0!	#DIV/0!	#DIV/0!
chr14	101492084	101492105	+	miRNA	hsa-miR-323a-5p	MIMAT0004696	AGGUGGUCCGUGGCGCGUUCGC	0	0	0	0	0	0	#DIV/0!	#DIV/0!	#DIV/0!	#DIV/0!	#DIV/0!
chr14	101492119	101492139	+	miRNA	hsa-miR-323a-3p	MIMAT0000755	CACAUUACACGGUCGACCUCU	0	1	0	0	0	1	0	100	0	0	0
chr14	101492408	101492429	+	miRNA	hsa-miR-758-3p	MIMAT0003879	UUUGUGACCUGGUCCACUAACC	0	0	0	0	0	0	#DIV/0!	#DIV/0!	#DIV/0!	#DIV/0!	#DIV/0!
chr14	101492371	101492392	+	miRNA	hsa-miR-758-5p	MIMAT0022929	GAUGGUUGACCAGAGAGCACAC	0	0	0	0	0	0	#DIV/0!	#DIV/0!	#DIV/0!	#DIV/0!	#DIV/0!
chr14	101493171	101493192	+	miRNA	hsa-miR-329-3p	MIMAT0001629	AACACACCUGGUUAACCUCUUU	0	0	2	0	0	2	0	0	100	0	0
chr14	101493134	101493156	+	miRNA	hsa-miR-329-5p	MIMAT0026555	GAGGUUUUCUGGGUUUCUGUUUC	0	0	0	0	0	0	#DIV/0!	#DIV/0!	#DIV/0!	#DIV/0!	#DIV/0!
chr14	101493488	101493509	+	miRNA	hsa-miR-329-3p	MIMAT0001629	AACACACCUGGUUAACCUCUUU	0	0	2	0	0	2	0	0	100	0	0
chr14	101493451	101493473	+	miRNA	hsa-miR-329-5p	MIMAT0026555	GAGGUUUUCUGGGUUUCUGUUUC	0	0	0	0	0	0	#DIV/0!	#DIV/0!	#DIV/0!	#DIV/0!	#DIV/0!
chr14	101496018	101496039	+	miRNA	hsa-miR-494-3p	MIMAT0002816	UGAAACAUACACGGGAAACCUC	0	0	2	1	1	4	0	0	50	25	25
chr14	101495985	101496007	+	miRNA	hsa-miR-494-5p	MIMAT0026607	AGGUUGUCCGUGUUGUCUUCUCU	0	0	0	0	0	0	#DIV/0!	#DIV/0!	#DIV/0!	#DIV/0!	#DIV/0!
chr14	101496398	101496420	+	miRNA	hsa-miR-1193	MIMAT0015049	GGGAUGGUAGACCGGUGACGUGC	0	0	0	0	0	0	#DIV/0!	#DIV/0!	#DIV/0!	#DIV/0!	#DIV/0!
chr14	101498370	101498391	+	miRNA	hsa-miR-543	MIMAT0004954	AAACAUUCGCGGUGCACUUCUU	0	0	0	0	0	0	#DIV/0!	#DIV/0!	#DIV/0!	#DIV/0!	#DIV/0!
chr14	101500141	101500162	+	miRNA	hsa-miR-495-3p	MIMAT0002817	AAACAAACAUGGUGCACUUCUU	0	0	0	0	0	0	#DIV/0!	#DIV/0!	#DIV/0!	#DIV/0!	#DIV/0!
chr14	101500105	101500126	+	miRNA	hsa-miR-495-5p	MIMAT0022924	GAAGUUGCCCAUGUUAUUUUCG	0	0	0	0	0	0	#DIV/0!	#DIV/0!	#DIV/0!	#DIV/0!	#DIV/0!
chr14	101506069	101506089	+	miRNA	hsa-miR-376c-3p	MIMAT0000720	AACAUAGAGGAAAUUCCACGU	0	0	0	0	0	0	#DIV/0!	#DIV/0!	#DIV/0!	#DIV/0!	#DIV/0!
chr14	101506031	101506051	+	miRNA	hsa-miR-376c-5p	MIMAT0022861	GGUGGAUAUUCCUUCUAUGUU	0	0	0	0	0	0	#DIV/0!	#DIV/0!	#DIV/0!	#DIV/0!	#DIV/0!
chr14	101506455	101506475	+	miRNA	hsa-miR-376a-3p	MIMAT0000729	AUCAUAGAGGAAAAUCCACGU	0	0	0	0	0	0	#DIV/0!	#DIV/0!	#DIV/0!	#DIV/0!	#DIV/0!
chr14	101506417	101506437	+	miRNA	hsa-miR-376a-2-5p	MIMAT0022928	GGUAGAUUUUCCUUCUAUGGU	0	0	0	0	0	0	#DIV/0!	#DIV/0!	#DIV/0!	#DIV/0!	#DIV/0!
chr14	101506571	101506592	+	miRNA	hsa-miR-654-5p	MIMAT0003330	UGGUGGGCCGCAGAACAUGUGC	0	0	0	0	0	0	#DIV/0!	#DIV/0!	#DIV/0!	#DIV/0!	#DIV/0!
chr14	101506606	101506627	+	miRNA	hsa-miR-654-3p	MIMAT0004814	UAUGUCUGCUGACCAUCACCUU	0	0	3	0	0	3	0	0	100	0	0
chr14	101506834	101506855	+	miRNA	hsa-miR-376b-3p	MIMAT0002172	AUCAUAGAGGAAAAUCCAUGUU	0	0	0	0	0	0	#DIV/0!	#DIV/0!	#DIV/0!	#DIV/0!	#DIV/0!
chr14	101506796	101506817	+	miRNA	hsa-miR-376b-5p	MIMAT0022923	CGUGGAUAUUCCUUCUAUGUUU	0	0	0	0	0	0	#DIV/0!	#DIV/0!	#DIV/0!	#DIV/0!	#DIV/0!
chr14	101507125	101507146	+	miRNA	hsa-miR-376a-5p	MIMAT0003386	GUAGAUUCUCCUUCUAUGAGUA	0	0	0	0	0	0	#DIV/0!	#DIV/0!	#DIV/0!	#DIV/0!	#DIV/0!
chr14	101507162	101507182	+	miRNA	hsa-miR-376a-3p	MIMAT0000729	AUCAUAGAGGAAAAUCCACGU	0	0	0	0	0	0	#DIV/0!	#DIV/0!	#DIV/0!	#DIV/0!	#DIV/0!
chr14	101507751	101507772	+	miRNA	hsa-miR-300	MIMAT0004903	UAUACAAGGGCAGACUCUCUCU	0	0	0	0	0	0	#DIV/0!	#DIV/0!	#DIV/0!	#DIV/0!	#DIV/0!
chr14	101509328	101509348	+	miRNA	hsa-miR-1185-5p	MIMAT0005798	AGAGGAUACCCUUUGUAUGUU	0	0	0	0	0	0	#DIV/0!	#DIV/0!	#DIV/0!	#DIV/0!	#DIV/0!
chr14	101509366	101509387	+	miRNA	hsa-miR-1185-1-3p	MIMAT0022838	AUAUACAGGGGGAGACUCUUAU	0	0	0	0	0	0	#DIV/0!	#DIV/0!	#DIV/0!	#DIV/0!	#DIV/0!
chr14	101510549	101510569	+	miRNA	hsa-miR-1185-5p	MIMAT0005798	AGAGGAUACCCUUUGUAUGUU	0	0	0	0	0	0	#DIV/0!	#DIV/0!	#DIV/0!	#DIV/0!	#DIV/0!
chr14	101510587	101510608	+	miRNA	hsa-miR-1185-2-3p	MIMAT0022713	AUAUACAGGGGGAGACUCUCAU	0	0	0	0	0	0	#DIV/0!	#DIV/0!	#DIV/0!	#DIV/0!	#DIV/0!
chr14	101512305	101512326	+	miRNA	hsa-miR-381-3p	MIMAT0000736	UAUACAAGGGCAAGCUCUCUGU	0	0	0	0	0	0	#DIV/0!	#DIV/0!	#DIV/0!	#DIV/0!	#DIV/0!
chr14	101512264	101512285	+	miRNA	hsa-miR-381-5p	MIMAT0022862	AGCGAGGUUGCCCUUUGUAUAU	0	0	0	0	0	0	#DIV/0!	#DIV/0!	#DIV/0!	#DIV/0!	#DIV/0!
chr14	101512842	101512863	+	miRNA	hsa-miR-487b-3p	MIMAT0003180	AAUCGUACAGGGUCAUCCACUU	0	0	2	0	2	4	0	0	50	0	50
chr14	101512806	101512827	+	miRNA	hsa-miR-487b-5p	MIMAT0026614	GUGGUUAUCCCUGUCCUGUUCG	0	0	0	0	0	0	#DIV/0!	#DIV/0!	#DIV/0!	#DIV/0!	#DIV/0!
chr14	101513666	101513687	+	miRNA	hsa-miR-539-5p	MIMAT0003163	GGAGAAAUUAUCCUUGGUGUGU	0	0	0	0	0	0	#DIV/0!	#DIV/0!	#DIV/0!	#DIV/0!	#DIV/0!
chr14	101513706	101513727	+	miRNA	hsa-miR-539-3p	MIMAT0022705	AUCAUACAAGGACAAUUUCUUU	0	0	0	0	0	0	#DIV/0!	#DIV/0!	#DIV/0!	#DIV/0!	#DIV/0!
chr14	101514286	101514306	+	miRNA	hsa-miR-889-3p	MIMAT0004921	UUAAUAUCGGACAACCAUUGU	0	0	0	0	0	0	#DIV/0!	#DIV/0!	#DIV/0!	#DIV/0!	#DIV/0!
chr14	101514248	101514269	+	miRNA	hsa-miR-889-5p	MIMAT0026719	AAUGGCUGUCCGUAGUAUGGUC	0	0	0	0	0	0	#DIV/0!	#DIV/0!	#DIV/0!	#DIV/0!	#DIV/0!
chr14	101515049	101515070	+	miRNA	hsa-miR-544a	MIMAT0003164	AUUCUGCAUUUUUAGCAAGUUC	0	0	0	0	0	0	#DIV/0!	#DIV/0!	#DIV/0!	#DIV/0!	#DIV/0!
chr14	101515947	101515968	+	miRNA	hsa-miR-655-3p	MIMAT0003331	AUAAUACAUGGUUAACCUCUUU	0	0	0	0	0	0	#DIV/0!	#DIV/0!	#DIV/0!	#DIV/0!	#DIV/0!
chr14	101515909	101515930	+	miRNA	hsa-miR-655-5p	MIMAT0026626	AGAGGUUAUCCGUGUUAUGUUC	0	0	0	0	0	0	#DIV/0!	#DIV/0!	#DIV/0!	#DIV/0!	#DIV/0!
chr14	101518831	101518852	+	miRNA	hsa-miR-487a-3p	MIMAT0002178	AAUCAUACAGGGACAUCCAGUU	0	0	0	0	0	0	#DIV/0!	#DIV/0!	#DIV/0!	#DIV/0!	#DIV/0!
chr14	101518795	101518816	+	miRNA	hsa-miR-487a-5p	MIMAT0026559	GUGGUUAUCCCUGCUGUGUUCG	0	0	0	0	0	0	#DIV/0!	#DIV/0!	#DIV/0!	#DIV/0!	#DIV/0!
chr14	101520653	101520674	+	miRNA	hsa-miR-382-5p	MIMAT0000737	GAAGUUGUUCGUGGUGGAUUCG	0	0	0	0	2	2	0	0	0	0	100
chr14	101520689	101520709	+	miRNA	hsa-miR-382-3p	MIMAT0022697	AAUCAUUCACGGACAACACUU	0	0	1	0	0	1	0	0	100	0	0
chr14	101521031	101521052	+	miRNA	hsa-miR-134-5p	MIMAT0000447	UGUGACUGGUUGACCAGAGGGG	0	0	0	0	0	0	#DIV/0!	#DIV/0!	#DIV/0!	#DIV/0!	#DIV/0!
chr14	101521069	101521091	+	miRNA	hsa-miR-134-3p	MIMAT0026481	CCUGUGGGCCACCUAGUCACCAA	0	0	0	0	0	0	#DIV/0!	#DIV/0!	#DIV/0!	#DIV/0!	#DIV/0!
chr14	101521637	101521659	+	miRNA	hsa-miR-668-3p	MIMAT0003881	UGUCACUCGGCUCGGCCCACUAC	0	0	0	0	0	0	#DIV/0!	#DIV/0!	#DIV/0!	#DIV/0!	#DIV/0!
chr14	101521601	101521619	+	miRNA	hsa-miR-668-5p	MIMAT0026636	UGCGCCUCGGGUGAGCAUG	0	0	0	0	0	0	#DIV/0!	#DIV/0!	#DIV/0!	#DIV/0!	#DIV/0!
chr14	101521764	101521785	+	miRNA	hsa-miR-485-5p	MIMAT0002175	AGAGGCUGGCCGUGAUGAAUUC	0	0	0	0	0	0	#DIV/0!	#DIV/0!	#DIV/0!	#DIV/0!	#DIV/0!
chr14	101521801	101521822	+	miRNA	hsa-miR-485-3p	MIMAT0002176	GUCAUACACGGCUCUCCUCUCU	0	0	0	0	0	0	#DIV/0!	#DIV/0!	#DIV/0!	#DIV/0!	#DIV/0!
chr14	101522570	101522592	+	miRNA	hsa-miR-323b-5p	MIMAT0001630	AGGUUGUCCGUGGUGAGUUCGCA	0	0	0	0	0	0	#DIV/0!	#DIV/0!	#DIV/0!	#DIV/0!	#DIV/0!
chr14	101522606	101522627	+	miRNA	hsa-miR-323b-3p	MIMAT0015050	CCCAAUACACGGUCGACCUCUU	0	0	1	0	0	1	0	0	100	0	0
chr14	101526106	101526127	+	miRNA	hsa-miR-154-5p	MIMAT0000452	UAGGUUAUCCGUGUUGCCUUCG	0	0	1	0	0	1	0	0	100	0	0
chr14	101526142	101526163	+	miRNA	hsa-miR-154-3p	MIMAT0000453	AAUCAUACACGGUUGACCUAUU	0	0	0	0	0	0	#DIV/0!	#DIV/0!	#DIV/0!	#DIV/0!	#DIV/0!
chr14	101526965	101526986	+	miRNA	hsa-miR-496	MIMAT0002818	UGAGUAUUACAUGGCCAAUCUC	0	0	0	0	0	0	#DIV/0!	#DIV/0!	#DIV/0!	#DIV/0!	#DIV/0!
chr14	101528393	101528414	+	miRNA	hsa-miR-377-5p	MIMAT0004689	AGAGGUUGCCCUUGGUGAAUUC	0	0	0	0	0	0	#DIV/0!	#DIV/0!	#DIV/0!	#DIV/0!	#DIV/0!
chr14	101528431	101528452	+	miRNA	hsa-miR-377-3p	MIMAT0000730	AUCACACAAAGGCAACUUUUGU	0	0	0	0	0	0	#DIV/0!	#DIV/0!	#DIV/0!	#DIV/0!	#DIV/0!
chr14	101530841	101530865	+	miRNA	hsa-miR-541-5p	MIMAT0004919	AAAGGAUUCUGCUGUCGGUCCCACU	0	0	0	0	0	0	#DIV/0!	#DIV/0!	#DIV/0!	#DIV/0!	#DIV/0!
chr14	101530885	101530906	+	miRNA	hsa-miR-541-3p	MIMAT0004920	UGGUGGGCACAGAAUCUGGACU	0	0	0	0	0	0	#DIV/0!	#DIV/0!	#DIV/0!	#DIV/0!	#DIV/0!
chr14	101531651	101531673	+	miRNA	hsa-miR-409-5p	MIMAT0001638	AGGUUACCCGAGCAACUUUGCAU	0	0	0	0	0	0	#DIV/0!	#DIV/0!	#DIV/0!	#DIV/0!	#DIV/0!
chr14	101531683	101531704	+	miRNA	hsa-miR-409-3p	MIMAT0001639	GAAUGUUGCUCGGUGAACCCCU	0	0	2	0	0	2	0	0	100	0	0
chr14	101531837	101531859	+	miRNA	hsa-miR-412-3p	MIMAT0002170	ACUUCACCUGGUCCACUAGCCGU	0	0	0	0	0	0	#DIV/0!	#DIV/0!	#DIV/0!	#DIV/0!	#DIV/0!
chr14	101531802	101531824	+	miRNA	hsa-miR-412-5p	MIMAT0026557	UGGUCGACCAGUUGGAAAGUAAU	0	0	0	0	0	0	#DIV/0!	#DIV/0!	#DIV/0!	#DIV/0!	#DIV/0!
chr14	101531943	101531964	+	miRNA	hsa-miR-369-5p	MIMAT0001621	AGAUCGACCGUGUUAUAUUCGC	0	0	0	0	0	0	#DIV/0!	#DIV/0!	#DIV/0!	#DIV/0!	#DIV/0!
chr14	101531978	101531998	+	miRNA	hsa-miR-369-3p	MIMAT0000721	AAUAAUACAUGGUUGAUCUUU	0	0	0	0	0	0	#DIV/0!	#DIV/0!	#DIV/0!	#DIV/0!	#DIV/0!
chr14	101532298	101532318	+	miRNA	hsa-miR-410-3p	MIMAT0002171	AAUAUAACACAGAUGGCCUGU	0	0	0	0	0	0	#DIV/0!	#DIV/0!	#DIV/0!	#DIV/0!	#DIV/0!
chr14	101532262	101532282	+	miRNA	hsa-miR-410-5p	MIMAT0026558	AGGUUGUCUGUGAUGAGUUCG	0	0	0	0	0	0	#DIV/0!	#DIV/0!	#DIV/0!	#DIV/0!	#DIV/0!
chr14	101533103	101533123	+	miRNA	hsa-miR-656-3p	MIMAT0003332	AAUAUUAUACAGUCAACCUCU	0	0	0	0	0	0	#DIV/0!	#DIV/0!	#DIV/0!	#DIV/0!	#DIV/0!
chr14	101533068	101533088	+	miRNA	hsa-miR-656-5p	MIMAT0026627	AGGUUGCCUGUGAGGUGUUCA	0	0	0	0	0	0	#DIV/0!	#DIV/0!	#DIV/0!	#DIV/0!	#DIV/0!
chr14	102026699	102026720	-	miRNA	hsa-miR-1247-5p	MIMAT0005899	ACCCGUCCCGUUCGUCCCCGGA	0	0	1	0	0	1	0	0	100	0	0
chr14	102026663	102026686	-	miRNA	hsa-miR-1247-3p	MIMAT0022721	CCCCGGGAACGUCGAGACUGGAGC	0	0	0	0	0	0	#DIV/0!	#DIV/0!	#DIV/0!	#DIV/0!	#DIV/0!
chr14	103005991	103006008	+	miRNA	hsa-miR-4309	MIMAT0016859	CUGGAGUCUAGGAUUCCA	0	0	0	0	0	0	#DIV/0!	#DIV/0!	#DIV/0!	#DIV/0!	#DIV/0!
chr14	104583806	104583827	+	miRNA	hsa-miR-203a	MIMAT0000264	GUGAAAUGUUUAGGACCACUAG	0	0	2	0	0	2	0	0	100	0	0
chr14	104583805	104583826	-	miRNA	hsa-miR-203b-5p	MIMAT0019813	UAGUGGUCCUAAACAUUUCACA	0	0	0	0	0	0	#DIV/0!	#DIV/0!	#DIV/0!	#DIV/0!	#DIV/0!
chr14	104583765	104583787	-	miRNA	hsa-miR-203b-3p	MIMAT0019814	UUGAACUGUUAAGAACCACUGGA	0	0	0	0	0	0	#DIV/0!	#DIV/0!	#DIV/0!	#DIV/0!	#DIV/0!
chr14	105144060	105144077	-	miRNA	hsa-miR-4710	MIMAT0019815	GGGUGAGGGCAGGUGGUU	0	0	0	0	0	0	#DIV/0!	#DIV/0!	#DIV/0!	#DIV/0!	#DIV/0!
chr14	105617177	105617201	-	miRNA	hsa-miR-6765-5p	MIMAT0027430	GUGAGGCGGGGCCAGGAGGGUGUGU	0	0	0	0	0	0	#DIV/0!	#DIV/0!	#DIV/0!	#DIV/0!	#DIV/0!
chr14	105617115	105617135	-	miRNA	hsa-miR-6765-3p	MIMAT0027431	UCACCUGGCUGGCCCGCCCAG	0	0	0	0	0	0	#DIV/0!	#DIV/0!	#DIV/0!	#DIV/0!	#DIV/0!
chr14	106087488	106087507	+	miRNA	hsa-miR-8071	MIMAT0030998	CGGUGGACUGGAGUGGGUGG	0	0	0	0	0	0	#DIV/0!	#DIV/0!	#DIV/0!	#DIV/0!	#DIV/0!
chr14	106106540	106106559	+	miRNA	hsa-miR-8071	MIMAT0030998	CGGUGGACUGGAGUGGGUGG	0	0	0	0	0	0	#DIV/0!	#DIV/0!	#DIV/0!	#DIV/0!	#DIV/0!
chr14	106323682	106323703	-	miRNA	hsa-miR-4539	MIMAT0019082	GCUGAACUGGGCUGAGCUGGGC	0	0	0	0	0	0	#DIV/0!	#DIV/0!	#DIV/0!	#DIV/0!	#DIV/0!
chr14	106324294	106324313	-	miRNA	hsa-miR-4507	MIMAT0019044	CUGGGUUGGGCUGGGCUGGG	0	0	0	0	0	0	#DIV/0!	#DIV/0!	#DIV/0!	#DIV/0!	#DIV/0!
chr14	106324390	106324411	-	miRNA	hsa-miR-4538	MIMAT0019081	GAGCUUGGAUGAGCUGGGCUGA	0	0	0	0	0	0	#DIV/0!	#DIV/0!	#DIV/0!	#DIV/0!	#DIV/0!
chr14	106325701	106325722	-	miRNA	hsa-miR-4537	MIMAT0019080	UGAGCCGAGCUGAGCUUAGCUG	0	0	0	0	0	0	#DIV/0!	#DIV/0!	#DIV/0!	#DIV/0!	#DIV/0!
chr14	107259158	107259179	-	miRNA	hsa-miR-5195-5p	MIMAT0021126	AACCCCUAAGGCAACUGGAUGG	0	0	0	0	0	0	#DIV/0!	#DIV/0!	#DIV/0!	#DIV/0!	#DIV/0!
chr14	107259125	107259145	-	miRNA	hsa-miR-5195-3p	MIMAT0021127	AUCCAGUUCUCUGAGGGGGCU	0	0	0	0	0	0	#DIV/0!	#DIV/0!	#DIV/0!	#DIV/0!	#DIV/0!
chr15	21038167	21038189	+	miRNA	hsa-miR-3118	MIMAT0014980	UGUGACUGCAUUAUGAAAAUUCU	0	0	0	0	0	0	#DIV/0!	#DIV/0!	#DIV/0!	#DIV/0!	#DIV/0!
chr15	21145590	21145608	+	miRNA	hsa-miR-5701	MIMAT0022494	UUAUUGUCACGUUCUGAUU	0	0	0	0	0	0	#DIV/0!	#DIV/0!	#DIV/0!	#DIV/0!	#DIV/0!
chr15	22049317	22049339	+	miRNA	hsa-miR-3118	MIMAT0014980	UGUGACUGCAUUAUGAAAAUUCU	0	0	0	0	0	0	#DIV/0!	#DIV/0!	#DIV/0!	#DIV/0!	#DIV/0!
chr15	22156775	22156793	+	miRNA	hsa-miR-5701	MIMAT0022494	UUAUUGUCACGUUCUGAUU	0	0	0	0	0	0	#DIV/0!	#DIV/0!	#DIV/0!	#DIV/0!	#DIV/0!
chr15	22513259	22513276	-	miRNA	hsa-miR-1268a	MIMAT0005922	CGGGCGUGGUGGUGGGGG	0	0	0	0	0	0	#DIV/0!	#DIV/0!	#DIV/0!	#DIV/0!	#DIV/0!
chr15	22675203	22675224	-	miRNA	hsa-miR-4509	MIMAT0019046	ACUAAAGGAUAUAGAAGGUUUU	0	0	0	0	0	0	#DIV/0!	#DIV/0!	#DIV/0!	#DIV/0!	#DIV/0!
chr15	23807254	23807270	-	miRNA	hsa-miR-4508	MIMAT0019045	GCGGGGCUGGGCGCGCG	0	0	0	0	0	0	#DIV/0!	#DIV/0!	#DIV/0!	#DIV/0!	#DIV/0!
chr15	26093942	26093963	-	miRNA	hsa-miR-4715-5p	MIMAT0019824	AAGUUGGCUGCAGUUAAGGUGG	0	0	0	0	0	0	#DIV/0!	#DIV/0!	#DIV/0!	#DIV/0!	#DIV/0!
chr15	26093905	26093927	-	miRNA	hsa-miR-4715-3p	MIMAT0019825	GUGCCACCUUAACUGCAGCCAAU	0	0	0	0	0	0	#DIV/0!	#DIV/0!	#DIV/0!	#DIV/0!	#DIV/0!
chr15	28671654	28671675	+	miRNA	hsa-miR-4509	MIMAT0019046	ACUAAAGGAUAUAGAAGGUUUU	0	0	0	0	0	0	#DIV/0!	#DIV/0!	#DIV/0!	#DIV/0!	#DIV/0!
chr15	28735953	28735974	-	miRNA	hsa-miR-4509	MIMAT0019046	ACUAAAGGAUAUAGAAGGUUUU	0	0	0	0	0	0	#DIV/0!	#DIV/0!	#DIV/0!	#DIV/0!	#DIV/0!
chr15	31357298	31357319	-	miRNA	hsa-miR-211-5p	MIMAT0000268	UUCCCUUUGUCAUCCUUCGCCU	0	0	3	0	0	3	0	0	100	0	0
chr15	31357262	31357282	-	miRNA	hsa-miR-211-3p	MIMAT0022694	GCAGGGACAGCAAAGGGGUGC	0	0	0	0	0	0	#DIV/0!	#DIV/0!	#DIV/0!	#DIV/0!	#DIV/0!
chr15	34674270	34674289	-	miRNA	hsa-miR-1233-3p	MIMAT0005588	UGAGCCCUGUCCUCCCGCAG	0	0	0	0	0	0	#DIV/0!	#DIV/0!	#DIV/0!	#DIV/0!	#DIV/0!
chr15	34674327	34674348	-	miRNA	hsa-miR-1233-5p	MIMAT0022943	AGUGGGAGGCCAGGGCACGGCA	0	0	0	0	0	0	#DIV/0!	#DIV/0!	#DIV/0!	#DIV/0!	#DIV/0!
chr15	34820491	34820510	-	miRNA	hsa-miR-1233-3p	MIMAT0005588	UGAGCCCUGUCCUCCCGCAG	0	0	0	0	0	0	#DIV/0!	#DIV/0!	#DIV/0!	#DIV/0!	#DIV/0!
chr15	34820548	34820569	-	miRNA	hsa-miR-1233-5p	MIMAT0022943	AGUGGGAGGCCAGGGCACGGCA	0	0	0	0	0	0	#DIV/0!	#DIV/0!	#DIV/0!	#DIV/0!	#DIV/0!
chr15	35664522	35664543	-	miRNA	hsa-miR-3942-5p	MIMAT0018358	AAGCAAUACUGUUACCUGAAAU	0	0	0	0	0	0	#DIV/0!	#DIV/0!	#DIV/0!	#DIV/0!	#DIV/0!
chr15	35664481	35664501	-	miRNA	hsa-miR-3942-3p	MIMAT0019230	UUUCAGAUAACAGUAUUACAU	0	0	0	0	0	0	#DIV/0!	#DIV/0!	#DIV/0!	#DIV/0!	#DIV/0!
chr15	36219064	36219085	+	miRNA	hsa-miR-4510	MIMAT0019047	UGAGGGAGUAGGAUGUAUGGUU	0	0	0	0	0	0	#DIV/0!	#DIV/0!	#DIV/0!	#DIV/0!	#DIV/0!
chr15	37265032	37265053	-	miRNA	hsa-miR-8063	MIMAT0030990	UCAAAAUCAGGAGUCGGGGCUU	0	0	0	0	0	0	#DIV/0!	#DIV/0!	#DIV/0!	#DIV/0!	#DIV/0!
chr15	41983843	41983861	+	miRNA	hsa-miR-626	MIMAT0003295	AGCUGUCUGAAAAUGUCUU	0	0	0	0	0	0	#DIV/0!	#DIV/0!	#DIV/0!	#DIV/0!	#DIV/0!
chr15	42158703	42158718	-	miRNA	hsa-miR-4310	MIMAT0016862	GCAGCAUUCAUGUCCC	0	0	0	0	0	0	#DIV/0!	#DIV/0!	#DIV/0!	#DIV/0!	#DIV/0!
chr15	42491828	42491849	-	miRNA	hsa-miR-627-5p	MIMAT0003296	GUGAGUCUCUAAGAAAAGAGGA	0	0	0	0	0	0	#DIV/0!	#DIV/0!	#DIV/0!	#DIV/0!	#DIV/0!
chr15	42491791	42491810	-	miRNA	hsa-miR-627-3p	MIMAT0026623	UCUUUUCUUUGAGACUCACU	0	0	0	0	0	0	#DIV/0!	#DIV/0!	#DIV/0!	#DIV/0!	#DIV/0!
chr15	44085930	44085949	-	miRNA	hsa-miR-1282	MIMAT0005940	UCGUUUGCCUUUUUCUGCUU	0	0	0	0	0	0	#DIV/0!	#DIV/0!	#DIV/0!	#DIV/0!	#DIV/0!
chr15	45725296	45725317	+	miRNA	hsa-miR-147b	MIMAT0004928	GUGUGCGGAAAUGCUUCUGCUA	0	0	0	0	0	0	#DIV/0!	#DIV/0!	#DIV/0!	#DIV/0!	#DIV/0!
chr15	49461318	49461339	-	miRNA	hsa-miR-4716-5p	MIMAT0019826	UCCAUGUUUCCUUCCCCCUUCU	0	0	0	0	0	0	#DIV/0!	#DIV/0!	#DIV/0!	#DIV/0!	#DIV/0!
chr15	49461276	49461297	-	miRNA	hsa-miR-4716-3p	MIMAT0019827	AAGGGGGAAGGAAACAUGGAGA	0	0	0	0	0	0	#DIV/0!	#DIV/0!	#DIV/0!	#DIV/0!	#DIV/0!
chr15	50652534	50652555	+	miRNA	hsa-miR-4712-5p	MIMAT0019818	UCCAGUACAGGUCUCUCAUUUC	0	0	0	0	0	0	#DIV/0!	#DIV/0!	#DIV/0!	#DIV/0!	#DIV/0!
chr15	50652582	50652602	+	miRNA	hsa-miR-4712-3p	MIMAT0019819	AAUGAGAGACCUGUACUGUAU	0	0	0	0	0	0	#DIV/0!	#DIV/0!	#DIV/0!	#DIV/0!	#DIV/0!
chr15	51534397	51534418	+	miRNA	hsa-miR-4713-5p	MIMAT0019820	UUCUCCCACUACCAGGCUCCCA	0	0	0	0	0	0	#DIV/0!	#DIV/0!	#DIV/0!	#DIV/0!	#DIV/0!
chr15	51534430	51534451	+	miRNA	hsa-miR-4713-3p	MIMAT0019821	UGGGAUCCAGACAGUGGGAGAA	0	0	0	0	0	0	#DIV/0!	#DIV/0!	#DIV/0!	#DIV/0!	#DIV/0!
chr15	51606285	51606304	-	miRNA	hsa-miR-7973	MIMAT0031176	UGUGACCCUAGAAUAAUUAC	0	0	0	0	0	0	#DIV/0!	#DIV/0!	#DIV/0!	#DIV/0!	#DIV/0!
chr15	51606231	51606250	+	miRNA	hsa-miR-7973	MIMAT0031176	UGUGACCCUAGAAUAAUUAC	0	0	0	0	0	0	#DIV/0!	#DIV/0!	#DIV/0!	#DIV/0!	#DIV/0!
chr15	52569363	52569385	-	miRNA	hsa-miR-1266-5p	MIMAT0005920	CCUCAGGGCUGUAGAACAGGGCU	0	0	0	0	0	0	#DIV/0!	#DIV/0!	#DIV/0!	#DIV/0!	#DIV/0!
chr15	52569328	52569349	-	miRNA	hsa-miR-1266-3p	MIMAT0026742	CCCUGUUCUAUGCCCUGAGGGA	0	0	0	0	0	0	#DIV/0!	#DIV/0!	#DIV/0!	#DIV/0!	#DIV/0!
chr15	55665189	55665210	-	miRNA	hsa-miR-628-5p	MIMAT0004809	AUGCUGACAUAUUUACUAGAGG	0	0	0	0	0	0	#DIV/0!	#DIV/0!	#DIV/0!	#DIV/0!	#DIV/0!
chr15	55665152	55665172	-	miRNA	hsa-miR-628-3p	MIMAT0003297	UCUAGUAAGAGUGGCAGUCGA	0	0	0	0	0	0	#DIV/0!	#DIV/0!	#DIV/0!	#DIV/0!	#DIV/0!
chr15	59463428	59463448	-	miRNA	hsa-miR-2116-5p	MIMAT0011160	GGUUCUUAGCAUAGGAGGUCU	0	0	0	0	0	0	#DIV/0!	#DIV/0!	#DIV/0!	#DIV/0!	#DIV/0!
chr15	59463391	59463411	-	miRNA	hsa-miR-2116-3p	MIMAT0011161	CCUCCCAUGCCAAGAACUCCC	0	0	1	0	0	1	0	0	100	0	0
chr15	62596902	62596923	-	miRNA	hsa-miR-8067	MIMAT0030994	CCUAGAAACUGUAAACUUAGUC	0	0	0	0	0	0	#DIV/0!	#DIV/0!	#DIV/0!	#DIV/0!	#DIV/0!
chr15	62635310	62635328	+	miRNA	hsa-miR-6085	MIMAT0023710	AAGGGGCUGGGGGAGCACA	0	0	0	0	0	0	#DIV/0!	#DIV/0!	#DIV/0!	#DIV/0!	#DIV/0!
chr15	63116170	63116191	+	miRNA	hsa-miR-190a-5p	MIMAT0000458	UGAUAUGUUUGAUAUAUUAGGU	0	0	1	0	0	1	0	0	100	0	0
chr15	63116207	63116227	+	miRNA	hsa-miR-190a-3p	MIMAT0026482	CUAUAUAUCAAACAUAUUCCU	0	6	1	0	0	7	0	85.7143	14.2857	0	0
chr15	64163188	64163209	-	miRNA	hsa-miR-422a	MIMAT0001339	ACUGGACUUAGGGUCAGAAGGC	0	0	0	0	0	0	#DIV/0!	#DIV/0!	#DIV/0!	#DIV/0!	#DIV/0!
chr15	65054670	65054695	-	miRNA	hsa-miR-1272	MIMAT0005925	GAUGAUGAUGGCAGCAAAUUCUGAAA	0	0	0	0	0	0	#DIV/0!	#DIV/0!	#DIV/0!	#DIV/0!	#DIV/0!
chr15	66011635	66011656	-	miRNA	hsa-miR-4511	MIMAT0019048	GAAGAACUGUUGCAUUUGCCCU	0	0	0	0	0	0	#DIV/0!	#DIV/0!	#DIV/0!	#DIV/0!	#DIV/0!
chr15	66332581	66332598	+	miRNA	hsa-miR-4311	MIMAT0016863	GAAAGAGAGCUGAGUGUG	0	0	0	0	0	0	#DIV/0!	#DIV/0!	#DIV/0!	#DIV/0!	#DIV/0!
chr15	66789303	66789324	-	miRNA	hsa-miR-4512	MIMAT0019049	CAGGGCCUCACUGUAUCGCCCA	0	0	0	0	0	0	#DIV/0!	#DIV/0!	#DIV/0!	#DIV/0!	#DIV/0!
chr15	69094199	69094217	-	miRNA	hsa-miR-4312	MIMAT0016864	GGCCUUGUUCCUGUCCCCA	0	0	0	0	0	0	#DIV/0!	#DIV/0!	#DIV/0!	#DIV/0!	#DIV/0!
chr15	70371766	70371786	-	miRNA	hsa-miR-629-5p	MIMAT0004810	UGGGUUUACGUUGGGAGAACU	0	0	1	0	0	1	0	0	100	0	0
chr15	70371726	70371747	-	miRNA	hsa-miR-629-3p	MIMAT0003298	GUUCUCCCAACGUAAGCCCAGC	0	0	0	0	0	0	#DIV/0!	#DIV/0!	#DIV/0!	#DIV/0!	#DIV/0!
chr15	72879618	72879639	+	miRNA	hsa-miR-630	MIMAT0003299	AGUAUUCUGUACCAGGGAAGGU	0	0	0	0	0	0	#DIV/0!	#DIV/0!	#DIV/0!	#DIV/0!	#DIV/0!
chr15	74703747	74703768	-	miRNA	hsa-miR-6881-5p	MIMAT0027662	UGGGGUAAGGAUAGGAGGGUCA	0	0	0	0	0	0	#DIV/0!	#DIV/0!	#DIV/0!	#DIV/0!	#DIV/0!
chr15	74703702	74703723	-	miRNA	hsa-miR-6881-3p	MIMAT0027663	AUCCUCUUUCGUCCUUCCCACU	0	0	0	1	0	1	0	0	0	100	0
chr15	75081064	75081085	-	miRNA	hsa-miR-4513	MIMAT0019050	AGACUGACGGCUGGAGGCCCAU	0	0	0	0	0	0	#DIV/0!	#DIV/0!	#DIV/0!	#DIV/0!	#DIV/0!
chr15	75133022	75133043	-	miRNA	hsa-miR-6882-5p	MIMAT0027664	UACAAGUCAGGAGCUGAAGCAG	0	0	0	0	0	0	#DIV/0!	#DIV/0!	#DIV/0!	#DIV/0!	#DIV/0!
chr15	75132983	75133006	-	miRNA	hsa-miR-6882-3p	MIMAT0027665	UGCUGCCUCUCCUCUUGCCUGCAG	0	0	0	0	0	0	#DIV/0!	#DIV/0!	#DIV/0!	#DIV/0!	#DIV/0!
chr15	75645991	75646011	-	miRNA	hsa-miR-631	MIMAT0003300	AGACCUGGCCCAGACCUCAGC	0	0	0	0	0	0	#DIV/0!	#DIV/0!	#DIV/0!	#DIV/0!	#DIV/0!
chr15	76054627	76054646	-	miRNA	hsa-miR-4313	MIMAT0016865	AGCCCCCUGGCCCCAAACCC	0	0	0	0	0	0	#DIV/0!	#DIV/0!	#DIV/0!	#DIV/0!	#DIV/0!
chr15	76878988	76879007	+	miRNA	hsa-miR-3713	MIMAT0018164	GGUAUCCGUUUGGGGAUGGU	0	1	0	0	0	1	0	100	0	0	0
chr15	79502182	79502203	+	miRNA	hsa-miR-184	MIMAT0000454	UGGACGGAGAACUGAUAAGGGU	0	0	0	0	0	0	#DIV/0!	#DIV/0!	#DIV/0!	#DIV/0!	#DIV/0!
chr15	80873520	80873540	+	miRNA	hsa-miR-5572	MIMAT0022260	GUUGGGGUGCAGGGGUCUGCU	0	0	0	0	0	0	#DIV/0!	#DIV/0!	#DIV/0!	#DIV/0!	#DIV/0!
chr15	81134334	81134354	-	miRNA	hsa-miR-549a	MIMAT0003333	UGACAACUAUGGAUGAGCUCU	0	0	0	0	0	0	#DIV/0!	#DIV/0!	#DIV/0!	#DIV/0!	#DIV/0!
chr15	81289791	81289808	-	miRNA	hsa-miR-4514	MIMAT0019051	ACAGGCAGGAUUGGGGAA	0	0	0	0	0	0	#DIV/0!	#DIV/0!	#DIV/0!	#DIV/0!	#DIV/0!
chr15	83736101	83736122	+	miRNA	hsa-miR-4515	MIMAT0019052	AGGACUGGACUCCCGGCAGCCC	0	0	0	0	0	0	#DIV/0!	#DIV/0!	#DIV/0!	#DIV/0!	#DIV/0!
chr15	85923870	85923893	+	miRNA	hsa-miR-7706	MIMAT0030021	UGAAGCGCCUGUGCUCUGCCGAGA	0	0	0	0	0	0	#DIV/0!	#DIV/0!	#DIV/0!	#DIV/0!	#DIV/0!
chr15	86313779	86313798	-	miRNA	hsa-miR-1276	MIMAT0005930	UAAAGAGCCCUGUGGAGACA	0	0	0	0	0	0	#DIV/0!	#DIV/0!	#DIV/0!	#DIV/0!	#DIV/0!
chr15	86368886	86368904	+	miRNA	hsa-miR-548ap-5p	MIMAT0021037	AAAAGUAAUUGCGGUCUUU	0	0	0	0	0	0	#DIV/0!	#DIV/0!	#DIV/0!	#DIV/0!	#DIV/0!
chr15	86368923	86368941	+	miRNA	hsa-miR-548ap-3p	MIMAT0021038	AAAAACCACAAUUACUUUU	0	0	0	0	0	0	#DIV/0!	#DIV/0!	#DIV/0!	#DIV/0!	#DIV/0!
chr15	89151352	89151372	+	miRNA	hsa-miR-1179	MIMAT0005824	AAGCAUUCUUUCAUUGGUUGG	0	0	0	0	0	0	#DIV/0!	#DIV/0!	#DIV/0!	#DIV/0!	#DIV/0!
chr15	89155087	89155109	+	miRNA	hsa-miR-7-5p	MIMAT0000252	UGGAAGACUAGUGAUUUUGUUGU	0	0	0	0	0	0	#DIV/0!	#DIV/0!	#DIV/0!	#DIV/0!	#DIV/0!
chr15	89155127	89155148	+	miRNA	hsa-miR-7-2-3p	MIMAT0004554	CAACAAAUCCCAGUCUACCUAA	0	0	0	1	0	1	0	0	0	100	0
chr15	89155125	89155146	-	miRNA	hsa-miR-3529-5p	MIMAT0019828	AGGUAGACUGGGAUUUGUUGUU	0	0	0	0	0	0	#DIV/0!	#DIV/0!	#DIV/0!	#DIV/0!	#DIV/0!
chr15	89155087	89155110	-	miRNA	hsa-miR-3529-3p	MIMAT0022741	AACAACAAAAUCACUAGUCUUCCA	0	0	0	0	0	0	#DIV/0!	#DIV/0!	#DIV/0!	#DIV/0!	#DIV/0!
chr15	89870013	89870036	-	miRNA	hsa-miR-6766-5p	MIMAT0027432	CGGGUGGGAGCAGAUCUUAUUGAG	0	0	0	0	0	0	#DIV/0!	#DIV/0!	#DIV/0!	#DIV/0!	#DIV/0!
chr15	89869973	89869994	-	miRNA	hsa-miR-6766-3p	MIMAT0027433	UGAUUGUCUUCCCCCACCCUCA	0	0	0	0	0	0	#DIV/0!	#DIV/0!	#DIV/0!	#DIV/0!	#DIV/0!
chr15	89911263	89911285	+	miRNA	hsa-miR-9-5p	MIMAT0000441	UCUUUGGUUAUCUAGCUGUAUGA	0	0	0	0	0	0	#DIV/0!	#DIV/0!	#DIV/0!	#DIV/0!	#DIV/0!
chr15	89911302	89911323	+	miRNA	hsa-miR-9-3p	MIMAT0000442	AUAAAGCUAGAUAACCGAAAGU	0	0	1	1	0	2	0	0	50	50	0
chr15	90393922	90393943	-	miRNA	hsa-miR-5094	MIMAT0021086	AAUCAGUGAAUGCCUUGAACCU	0	0	0	0	0	0	#DIV/0!	#DIV/0!	#DIV/0!	#DIV/0!	#DIV/0!
chr15	90427219	90427242	-	miRNA	hsa-miR-5009-5p	MIMAT0021041	UUGGACUUUUUCAGAUUUGGGGAU	0	0	0	0	0	0	#DIV/0!	#DIV/0!	#DIV/0!	#DIV/0!	#DIV/0!
chr15	90427181	90427202	-	miRNA	hsa-miR-5009-3p	MIMAT0021042	UCCUAAAUCUGAAAGUCCAAAA	0	0	0	0	0	0	#DIV/0!	#DIV/0!	#DIV/0!	#DIV/0!	#DIV/0!
chr15	90549996	90550018	+	miRNA	hsa-miR-3174	MIMAT0015051	UAGUGAGUUAGAGAUGCAGAGCC	0	0	0	0	0	0	#DIV/0!	#DIV/0!	#DIV/0!	#DIV/0!	#DIV/0!
chr15	93447638	93447659	+	miRNA	hsa-miR-3175	MIMAT0015052	CGGGGAGAGAACGCAGUGACGU	0	0	0	0	0	0	#DIV/0!	#DIV/0!	#DIV/0!	#DIV/0!	#DIV/0!
chr15	96876490	96876511	+	miRNA	hsa-miR-1469	MIMAT0007347	CUCGGCGCGGGGCGCGGGCUCC	0	0	0	0	0	0	#DIV/0!	#DIV/0!	#DIV/0!	#DIV/0!	#DIV/0!
chr15	99327664	99327685	+	miRNA	hsa-miR-4714-5p	MIMAT0019822	AACUCUGACCCCUUAGGUUGAU	0	0	0	0	0	0	#DIV/0!	#DIV/0!	#DIV/0!	#DIV/0!	#DIV/0!
chr15	99327702	99327723	+	miRNA	hsa-miR-4714-3p	MIMAT0019823	CCAACCUAGGUGGUCAGAGUUG	0	0	0	0	0	0	#DIV/0!	#DIV/0!	#DIV/0!	#DIV/0!	#DIV/0!
chr15	102500707	102500727	-	miRNA	hsa-miR-1302	MIMAT0005890	UUGGGACAUACUUAUGCUAAA	0	0	0	0	0	0	#DIV/0!	#DIV/0!	#DIV/0!	#DIV/0!	#DIV/0!
chr15	102513732	102513754	+	miRNA	hsa-miR-6859-5p	MIMAT0027618	GAGAGGAACAUGGGCUCAGGACA	0	0	0	0	0	0	#DIV/0!	#DIV/0!	#DIV/0!	#DIV/0!	#DIV/0!
chr15	102513772	102513794	+	miRNA	hsa-miR-6859-3p	MIMAT0027619	UGACCCCCAUGUCGCCUCUGUAG	0	0	0	0	0	0	#DIV/0!	#DIV/0!	#DIV/0!	#DIV/0!	#DIV/0!
chr16	67092	67114	-	miRNA	hsa-miR-6859-5p	MIMAT0027618	GAGAGGAACAUGGGCUCAGGACA	0	0	0	0	0	0	#DIV/0!	#DIV/0!	#DIV/0!	#DIV/0!	#DIV/0!
chr16	67052	67074	-	miRNA	hsa-miR-6859-3p	MIMAT0027619	UGACCCCCAUGUCGCCUCUGUAG	0	0	0	0	0	0	#DIV/0!	#DIV/0!	#DIV/0!	#DIV/0!	#DIV/0!
chr16	585316	585333	+	miRNA	hsa-miR-5587-5p	MIMAT0022289	AUGGUCACCUCCGGGACU	0	0	0	0	0	0	#DIV/0!	#DIV/0!	#DIV/0!	#DIV/0!	#DIV/0!
chr16	585348	585368	+	miRNA	hsa-miR-5587-3p	MIMAT0022290	GCCCCGGGCAGUGUGAUCAUC	0	0	0	0	0	0	#DIV/0!	#DIV/0!	#DIV/0!	#DIV/0!	#DIV/0!
chr16	593336	593354	+	miRNA	hsa-miR-3176	MIMAT0015053	ACUGGCCUGGGACUACCGG	0	0	0	0	0	0	#DIV/0!	#DIV/0!	#DIV/0!	#DIV/0!	#DIV/0!
chr16	820243	820263	+	miRNA	hsa-miR-662	MIMAT0003325	UCCCACGUUGUGGCCCAGCAG	0	0	0	0	0	0	#DIV/0!	#DIV/0!	#DIV/0!	#DIV/0!	#DIV/0!
chr16	1785039	1785059	+	miRNA	hsa-miR-3177-3p	MIMAT0015054	UGCACGGCACUGGGGACACGU	0	0	0	0	0	0	#DIV/0!	#DIV/0!	#DIV/0!	#DIV/0!	#DIV/0!
chr16	1784996	1785018	+	miRNA	hsa-miR-3177-5p	MIMAT0019215	UGUGUACACACGUGCCAGGCGCU	0	0	0	0	0	0	#DIV/0!	#DIV/0!	#DIV/0!	#DIV/0!	#DIV/0!
chr16	2140264	2140285	-	miRNA	hsa-miR-1225-5p	MIMAT0005572	GUGGGUACGGCCCAGUGGGGGG	0	0	0	0	0	0	#DIV/0!	#DIV/0!	#DIV/0!	#DIV/0!	#DIV/0!
chr16	2140196	2140217	-	miRNA	hsa-miR-1225-3p	MIMAT0005573	UGAGCCCCUGUGCCGCCCCCAG	0	0	0	0	0	0	#DIV/0!	#DIV/0!	#DIV/0!	#DIV/0!	#DIV/0!
chr16	2156721	2156744	-	miRNA	hsa-miR-6511b-5p	MIMAT0025847	CUGCAGGCAGAAGUGGGGCUGACA	0	0	0	0	0	0	#DIV/0!	#DIV/0!	#DIV/0!	#DIV/0!	#DIV/0!
chr16	2156680	2156702	-	miRNA	hsa-miR-6511b-3p	MIMAT0025848	CCUCACCACCCCUUCUGCCUGCA	0	0	1	0	0	1	0	0	100	0	0
chr16	2183121	2183137	+	miRNA	hsa-miR-4516	MIMAT0019053	GGGAGAAGGGUCGGGGC	0	0	0	0	0	0	#DIV/0!	#DIV/0!	#DIV/0!	#DIV/0!	#DIV/0!
chr16	2186077	2186095	-	miRNA	hsa-miR-3180	MIMAT0018178	UGGGGCGGAGCUUCCGGAG	0	0	0	0	0	0	#DIV/0!	#DIV/0!	#DIV/0!	#DIV/0!	#DIV/0!
chr16	2320752	2320773	+	miRNA	hsa-miR-3677-3p	MIMAT0018101	CUCGUGGGCUCUGGCCACGGCC	0	0	0	0	0	0	#DIV/0!	#DIV/0!	#DIV/0!	#DIV/0!	#DIV/0!
chr16	2320716	2320737	+	miRNA	hsa-miR-3677-5p	MIMAT0019221	CAGUGGCCAGAGCCCUGCAGUG	0	0	0	0	0	0	#DIV/0!	#DIV/0!	#DIV/0!	#DIV/0!	#DIV/0!
chr16	2321807	2321827	+	miRNA	hsa-miR-940	MIMAT0004983	AAGGCAGGGCCCCCGCUCCCC	0	0	0	0	0	0	#DIV/0!	#DIV/0!	#DIV/0!	#DIV/0!	#DIV/0!
chr16	2324630	2324651	+	miRNA	hsa-miR-4717-5p	MIMAT0019829	UAGGCCACAGCCACCCAUGUGU	0	0	0	0	0	0	#DIV/0!	#DIV/0!	#DIV/0!	#DIV/0!	#DIV/0!
chr16	2324662	2324682	+	miRNA	hsa-miR-4717-3p	MIMAT0019830	ACACAUGGGUGGCUGUGGCCU	0	0	0	0	0	0	#DIV/0!	#DIV/0!	#DIV/0!	#DIV/0!	#DIV/0!
chr16	2495398	2495420	+	miRNA	hsa-miR-6767-5p	MIMAT0027434	UCGCAGACAGGGACACAUGGAGA	0	0	0	0	0	0	#DIV/0!	#DIV/0!	#DIV/0!	#DIV/0!	#DIV/0!
chr16	2495437	2495458	+	miRNA	hsa-miR-6767-3p	MIMAT0027435	CCACGUGCUUCUCUUUCCGCAG	0	0	0	0	0	0	#DIV/0!	#DIV/0!	#DIV/0!	#DIV/0!	#DIV/0!
chr16	2513973	2513995	+	miRNA	hsa-miR-6768-5p	MIMAT0027436	CACACAGGAAAAGCGGGGCCCUG	0	0	0	0	0	0	#DIV/0!	#DIV/0!	#DIV/0!	#DIV/0!	#DIV/0!
chr16	2514012	2514035	+	miRNA	hsa-miR-6768-3p	MIMAT0027437	CAAAGGCCACAUUCUCCUGUGCAC	0	0	0	0	0	0	#DIV/0!	#DIV/0!	#DIV/0!	#DIV/0!	#DIV/0!
chr16	2581980	2581996	-	miRNA	hsa-miR-3178	MIMAT0015055	GGGGCGCGGCCGGAUCG	0	0	0	0	0	0	#DIV/0!	#DIV/0!	#DIV/0!	#DIV/0!	#DIV/0!
chr16	3535422	3535439	-	miRNA	hsa-miR-6126	MIMAT0024599	GUGAAGGCCCGGCGGAGA	0	0	0	0	0	0	#DIV/0!	#DIV/0!	#DIV/0!	#DIV/0!	#DIV/0!
chr16	4721324	4721344	+	miRNA	hsa-miR-6769a-5p	MIMAT0027438	AGGUGGGUAUGGAGGAGCCCU	0	0	0	0	0	0	#DIV/0!	#DIV/0!	#DIV/0!	#DIV/0!	#DIV/0!
chr16	4721371	4721391	+	miRNA	hsa-miR-6769a-3p	MIMAT0027439	GAGCCCCUCUCUGCUCUCCAG	0	0	0	0	0	0	#DIV/0!	#DIV/0!	#DIV/0!	#DIV/0!	#DIV/0!
chr16	5682534	5682557	+	miRNA	hsa-miR-8065	MIMAT0030992	UGUAGGAACAGUUGAAUUUUGGCU	0	0	0	0	0	0	#DIV/0!	#DIV/0!	#DIV/0!	#DIV/0!	#DIV/0!
chr16	11400348	11400369	-	miRNA	hsa-miR-548h-5p	MIMAT0005928	AAAAGUAAUCGCGGUUUUUGUC	0	0	0	0	0	0	#DIV/0!	#DIV/0!	#DIV/0!	#DIV/0!	#DIV/0!
chr16	12814178	12814198	+	miRNA	hsa-miR-4718	MIMAT0019831	AGCUGUACCUGAAACCAAGCA	0	0	0	0	0	0	#DIV/0!	#DIV/0!	#DIV/0!	#DIV/0!	#DIV/0!
chr16	14397837	14397858	+	miRNA	hsa-miR-193b-5p	MIMAT0004767	CGGGGUUUUGAGGGCGAGAUGA	0	0	0	0	0	0	#DIV/0!	#DIV/0!	#DIV/0!	#DIV/0!	#DIV/0!
chr16	14397874	14397895	+	miRNA	hsa-miR-193b-3p	MIMAT0002819	AACUGGCCCUCAAAGUCCCGCU	0	0	117	4	0	121	0	0	96.6942	3.30579	0
chr16	14403197	14403218	+	miRNA	hsa-miR-365a-3p	MIMAT0000710	UAAUGCCCCUAAAAAUCCUUAU	0	0	5	0	0	5	0	0	100	0	0
chr16	14403157	14403179	+	miRNA	hsa-miR-365a-5p	MIMAT0009199	AGGGACUUUUGGGGGCAGAUGUG	0	0	0	0	0	0	#DIV/0!	#DIV/0!	#DIV/0!	#DIV/0!	#DIV/0!
chr16	14995416	14995437	+	miRNA	hsa-miR-3179	MIMAT0015056	AGAAGGGGUGAAAUUUAAACGU	0	0	0	0	0	0	#DIV/0!	#DIV/0!	#DIV/0!	#DIV/0!	#DIV/0!
chr16	15001613	15001636	+	miRNA	hsa-miR-3670	MIMAT0018093	AGAGCUCACAGCUGUCCUUCUCUA	0	0	0	0	0	0	#DIV/0!	#DIV/0!	#DIV/0!	#DIV/0!	#DIV/0!
chr16	15005094	15005118	+	miRNA	hsa-miR-3180-5p	MIMAT0015057	CUUCCAGACGCUCCGCCCCACGUCG	0	0	0	0	0	0	#DIV/0!	#DIV/0!	#DIV/0!	#DIV/0!	#DIV/0!
chr16	15005138	15005159	+	miRNA	hsa-miR-3180-3p	MIMAT0015058	UGGGGCGGAGCUUCCGGAGGCC	0	0	0	0	0	0	#DIV/0!	#DIV/0!	#DIV/0!	#DIV/0!	#DIV/0!
chr16	15019798	15019820	+	miRNA	hsa-miR-6511a-5p	MIMAT0025478	CAGGCAGAAGUGGGGCUGACAGG	0	0	0	0	0	0	#DIV/0!	#DIV/0!	#DIV/0!	#DIV/0!	#DIV/0!
chr16	15019837	15019858	+	miRNA	hsa-miR-6511a-3p	MIMAT0025479	CCUCACCAUCCCUUCUGCCUGC	0	0	0	0	0	0	#DIV/0!	#DIV/0!	#DIV/0!	#DIV/0!	#DIV/0!
chr16	15024682	15024705	+	miRNA	hsa-miR-6770-5p	MIMAT0027440	UGAGAAGGCACAGCUUGCACGUGA	0	0	0	0	0	0	#DIV/0!	#DIV/0!	#DIV/0!	#DIV/0!	#DIV/0!
chr16	15024716	15024736	+	miRNA	hsa-miR-6770-3p	MIMAT0027441	CUGGCGGCUGUGUCUUCACAG	0	0	0	0	0	0	#DIV/0!	#DIV/0!	#DIV/0!	#DIV/0!	#DIV/0!
chr16	15104186	15104207	-	miRNA	hsa-miR-1972	MIMAT0009447	UCAGGCCAGGCACAGUGGCUCA	0	0	0	0	0	0	#DIV/0!	#DIV/0!	#DIV/0!	#DIV/0!	#DIV/0!
chr16	15227974	15227997	-	miRNA	hsa-miR-6511b-5p	MIMAT0025847	CUGCAGGCAGAAGUGGGGCUGACA	0	0	0	0	0	0	#DIV/0!	#DIV/0!	#DIV/0!	#DIV/0!	#DIV/0!
chr16	15227933	15227955	-	miRNA	hsa-miR-6511b-3p	MIMAT0025848	CCUCACCACCCCUUCUGCCUGCA	0	0	1	0	0	1	0	0	100	0	0
chr16	15248806	15248824	-	miRNA	hsa-miR-3180	MIMAT0018178	UGGGGCGGAGCUUCCGGAG	0	0	0	0	0	0	#DIV/0!	#DIV/0!	#DIV/0!	#DIV/0!	#DIV/0!
chr16	15704929	15704951	-	miRNA	hsa-miR-6506-5p	MIMAT0025468	ACUGGGAUGUCACUGAAUAUGGU	0	0	0	0	0	0	#DIV/0!	#DIV/0!	#DIV/0!	#DIV/0!	#DIV/0!
chr16	15704888	15704909	-	miRNA	hsa-miR-6506-3p	MIMAT0025469	UCGUAUCAGAGAUUCCAGACAC	0	0	0	0	0	0	#DIV/0!	#DIV/0!	#DIV/0!	#DIV/0!	#DIV/0!
chr16	15737158	15737179	+	miRNA	hsa-miR-484	MIMAT0002174	UCAGGCUCAGUCCCCUCCCGAU	0	0	41	1	0	42	0	0	97.619	2.38095	0
chr16	16394067	16394088	+	miRNA	hsa-miR-3179	MIMAT0015056	AGAAGGGGUGAAAUUUAAACGU	0	0	0	0	0	0	#DIV/0!	#DIV/0!	#DIV/0!	#DIV/0!	#DIV/0!
chr16	16400266	16400289	+	miRNA	hsa-miR-3670	MIMAT0018093	AGAGCUCACAGCUGUCCUUCUCUA	0	0	0	0	0	0	#DIV/0!	#DIV/0!	#DIV/0!	#DIV/0!	#DIV/0!
chr16	16403749	16403773	+	miRNA	hsa-miR-3180-5p	MIMAT0015057	CUUCCAGACGCUCCGCCCCACGUCG	0	0	0	0	0	0	#DIV/0!	#DIV/0!	#DIV/0!	#DIV/0!	#DIV/0!
chr16	16403793	16403814	+	miRNA	hsa-miR-3180-3p	MIMAT0015058	UGGGGCGGAGCUUCCGGAGGCC	0	0	0	0	0	0	#DIV/0!	#DIV/0!	#DIV/0!	#DIV/0!	#DIV/0!
chr16	16418449	16418471	+	miRNA	hsa-miR-6511a-5p	MIMAT0025478	CAGGCAGAAGUGGGGCUGACAGG	0	0	0	0	0	0	#DIV/0!	#DIV/0!	#DIV/0!	#DIV/0!	#DIV/0!
chr16	16418488	16418509	+	miRNA	hsa-miR-6511a-3p	MIMAT0025479	CCUCACCAUCCCUUCUGCCUGC	0	0	0	0	0	0	#DIV/0!	#DIV/0!	#DIV/0!	#DIV/0!	#DIV/0!
chr16	16423167	16423190	+	miRNA	hsa-miR-6770-5p	MIMAT0027440	UGAGAAGGCACAGCUUGCACGUGA	0	0	0	0	0	0	#DIV/0!	#DIV/0!	#DIV/0!	#DIV/0!	#DIV/0!
chr16	16423201	16423221	+	miRNA	hsa-miR-6770-3p	MIMAT0027441	CUGGCGGCUGUGUCUUCACAG	0	0	0	0	0	0	#DIV/0!	#DIV/0!	#DIV/0!	#DIV/0!	#DIV/0!
chr16	16462737	16462759	+	miRNA	hsa-miR-6511a-5p	MIMAT0025478	CAGGCAGAAGUGGGGCUGACAGG	0	0	0	0	0	0	#DIV/0!	#DIV/0!	#DIV/0!	#DIV/0!	#DIV/0!
chr16	16462776	16462797	+	miRNA	hsa-miR-6511a-3p	MIMAT0025479	CCUCACCAUCCCUUCUGCCUGC	0	0	0	0	0	0	#DIV/0!	#DIV/0!	#DIV/0!	#DIV/0!	#DIV/0!
chr16	18437910	18437932	-	miRNA	hsa-miR-6511a-5p	MIMAT0025478	CAGGCAGAAGUGGGGCUGACAGG	0	0	0	0	0	0	#DIV/0!	#DIV/0!	#DIV/0!	#DIV/0!	#DIV/0!
chr16	18437872	18437893	-	miRNA	hsa-miR-6511a-3p	MIMAT0025479	CCUCACCAUCCCUUCUGCCUGC	0	0	0	0	0	0	#DIV/0!	#DIV/0!	#DIV/0!	#DIV/0!	#DIV/0!
chr16	18473239	18473262	-	miRNA	hsa-miR-6770-5p	MIMAT0027440	UGAGAAGGCACAGCUUGCACGUGA	0	0	0	0	0	0	#DIV/0!	#DIV/0!	#DIV/0!	#DIV/0!	#DIV/0!
chr16	18473208	18473228	-	miRNA	hsa-miR-6770-3p	MIMAT0027441	CUGGCGGCUGUGUCUUCACAG	0	0	0	0	0	0	#DIV/0!	#DIV/0!	#DIV/0!	#DIV/0!	#DIV/0!
chr16	18496087	18496111	-	miRNA	hsa-miR-3180-5p	MIMAT0015057	CUUCCAGACGCUCCGCCCCACGUCG	0	0	0	0	0	0	#DIV/0!	#DIV/0!	#DIV/0!	#DIV/0!	#DIV/0!
chr16	18496046	18496067	-	miRNA	hsa-miR-3180-3p	MIMAT0015058	UGGGGCGGAGCUUCCGGAGGCC	0	0	0	0	0	0	#DIV/0!	#DIV/0!	#DIV/0!	#DIV/0!	#DIV/0!
chr16	18505762	18505783	-	miRNA	hsa-miR-3179	MIMAT0015056	AGAAGGGGUGAAAUUUAAACGU	0	0	0	0	0	0	#DIV/0!	#DIV/0!	#DIV/0!	#DIV/0!	#DIV/0!
chr16	21517422	21517443	-	miRNA	hsa-miR-3680-5p	MIMAT0018106	GACUCACUCACAGGAUUGUGCA	0	0	0	0	0	0	#DIV/0!	#DIV/0!	#DIV/0!	#DIV/0!	#DIV/0!
chr16	21517385	21517407	-	miRNA	hsa-miR-3680-3p	MIMAT0018107	UUUUGCAUGACCCUGGGAGUAGG	0	0	0	0	0	0	#DIV/0!	#DIV/0!	#DIV/0!	#DIV/0!	#DIV/0!
chr16	24214469	24214489	+	miRNA	hsa-miR-1273h-5p	MIMAT0030415	CUGGGAGGUCAAGGCUGCAGU	0	0	0	0	0	0	#DIV/0!	#DIV/0!	#DIV/0!	#DIV/0!	#DIV/0!
chr16	24214507	24214528	+	miRNA	hsa-miR-1273h-3p	MIMAT0030416	CUGCAGACUCGACCUCCCAGGC	0	0	0	0	0	0	#DIV/0!	#DIV/0!	#DIV/0!	#DIV/0!	#DIV/0!
chr16	26036567	26036589	+	miRNA	hsa-miR-548w	MIMAT0015060	AAAAGUAACUGCGGUUUUUGCCU	0	0	0	0	0	0	#DIV/0!	#DIV/0!	#DIV/0!	#DIV/0!	#DIV/0!
chr16	28402346	28402367	-	miRNA	hsa-miR-6862-5p	MIMAT0027625	CGGGCAUGCUGGGAGAGACUUU	0	0	0	0	0	0	#DIV/0!	#DIV/0!	#DIV/0!	#DIV/0!	#DIV/0!
chr16	28402305	28402328	-	miRNA	hsa-miR-6862-3p	MIMAT0027626	CCUCACCCAGCUCUCUGGCCCUCU	0	0	0	0	0	0	#DIV/0!	#DIV/0!	#DIV/0!	#DIV/0!	#DIV/0!
chr16	28735578	28735599	+	miRNA	hsa-miR-6862-5p	MIMAT0027625	CGGGCAUGCUGGGAGAGACUUU	0	0	0	0	0	0	#DIV/0!	#DIV/0!	#DIV/0!	#DIV/0!	#DIV/0!
chr16	28735617	28735640	+	miRNA	hsa-miR-6862-3p	MIMAT0027626	CCUCACCCAGCUCUCUGGCCCUCU	0	0	0	0	0	0	#DIV/0!	#DIV/0!	#DIV/0!	#DIV/0!	#DIV/0!
chr16	28855248	28855269	-	miRNA	hsa-miR-4721	MIMAT0019835	UGAGGGCUCCAGGUGACGGUGG	0	0	0	0	0	0	#DIV/0!	#DIV/0!	#DIV/0!	#DIV/0!	#DIV/0!
chr16	28969908	28969932	+	miRNA	hsa-miR-4517	MIMAT0019054	AAAUAUGAUGAAACUCACAGCUGAG	0	0	0	0	0	0	#DIV/0!	#DIV/0!	#DIV/0!	#DIV/0!	#DIV/0!
chr16	29610552	29610573	-	miRNA	hsa-miR-3680-5p	MIMAT0018106	GACUCACUCACAGGAUUGUGCA	0	0	0	0	0	0	#DIV/0!	#DIV/0!	#DIV/0!	#DIV/0!	#DIV/0!
chr16	29610515	29610537	-	miRNA	hsa-miR-3680-3p	MIMAT0018107	UUUUGCAUGACCCUGGGAGUAGG	0	0	0	0	0	0	#DIV/0!	#DIV/0!	#DIV/0!	#DIV/0!	#DIV/0!
chr16	30515289	30515314	+	miRNA	hsa-miR-4518	MIMAT0019055	GCUCAGGGAUGAUAACUGUGCUGAGA	0	0	0	0	0	0	#DIV/0!	#DIV/0!	#DIV/0!	#DIV/0!	#DIV/0!
chr16	30886622	30886639	-	miRNA	hsa-miR-4519	MIMAT0019056	CAGCAGUGCGCAGGGCUG	0	0	0	0	0	0	#DIV/0!	#DIV/0!	#DIV/0!	#DIV/0!	#DIV/0!
chr16	30905272	30905293	+	miRNA	hsa-miR-762	MIMAT0010313	GGGGCUGGGGCCGGGGCCGAGC	0	0	0	0	0	0	#DIV/0!	#DIV/0!	#DIV/0!	#DIV/0!	#DIV/0!
chr16	50326532	50326553	+	miRNA	hsa-miR-6771-5p	MIMAT0027442	CUCGGGAGGGCAUGGGCCAGGC	0	0	0	0	0	0	#DIV/0!	#DIV/0!	#DIV/0!	#DIV/0!	#DIV/0!
chr16	50326566	50326586	+	miRNA	hsa-miR-6771-3p	MIMAT0027443	CAAACCCCUGUCUACCCGCAG	0	0	0	0	0	0	#DIV/0!	#DIV/0!	#DIV/0!	#DIV/0!	#DIV/0!
chr16	50776224	50776242	+	miRNA	hsa-miR-3181	MIMAT0015061	AUCGGGCCCUCGGCGCCGG	0	0	0	0	0	0	#DIV/0!	#DIV/0!	#DIV/0!	#DIV/0!	#DIV/0!
chr16	56279489	56279510	+	miRNA	hsa-miR-3935	MIMAT0018350	UGUAGAUACGAGCACCAGCCAC	0	0	0	0	0	0	#DIV/0!	#DIV/0!	#DIV/0!	#DIV/0!	#DIV/0!
chr16	56892439	56892461	+	miRNA	hsa-miR-138-5p	MIMAT0000430	AGCUGGUGUUGUGAAUCAGGCCG	0	0	4	0	0	4	0	0	100	0	0
chr16	56892486	56892507	+	miRNA	hsa-miR-138-2-3p	MIMAT0004596	GCUAUUUCACGACACCAGGGUU	0	0	0	0	0	0	#DIV/0!	#DIV/0!	#DIV/0!	#DIV/0!	#DIV/0!
chr16	56938239	56938261	+	miRNA	hsa-miR-6863	MIMAT0027627	UAGACGUGGUGAAGGAUUGAGUG	0	0	0	0	0	0	#DIV/0!	#DIV/0!	#DIV/0!	#DIV/0!	#DIV/0!
chr16	57806238	57806259	-	miRNA	hsa-miR-6772-5p	MIMAT0027444	UGGGUGUAGGCUGGAGCUGAGG	0	0	0	0	0	0	#DIV/0!	#DIV/0!	#DIV/0!	#DIV/0!	#DIV/0!
chr16	57806202	57806224	-	miRNA	hsa-miR-6772-3p	MIMAT0027445	UUGCUCCUGACUCUGUGCCCACA	0	0	0	0	0	0	#DIV/0!	#DIV/0!	#DIV/0!	#DIV/0!	#DIV/0!
chr16	67236230	67236251	-	miRNA	hsa-miR-328-3p	MIMAT0000752	CUGGCCCUCUCUGCCCUUCCGU	0	0	2	1	0	3	0	0	66.6667	33.3333	0
chr16	67236270	67236292	-	miRNA	hsa-miR-328-5p	MIMAT0026486	GGGGGGGCAGGAGGGGCUCAGGG	0	0	0	0	0	0	#DIV/0!	#DIV/0!	#DIV/0!	#DIV/0!	#DIV/0!
chr16	68267375	68267397	-	miRNA	hsa-miR-6773-5p	MIMAT0027446	UUGGGCCCAGGAGUAAACAGGAU	0	0	0	0	0	0	#DIV/0!	#DIV/0!	#DIV/0!	#DIV/0!	#DIV/0!
chr16	68267329	68267350	-	miRNA	hsa-miR-6773-3p	MIMAT0027447	ACUGUCACUUCUCUGCCCAUAG	0	0	0	0	0	0	#DIV/0!	#DIV/0!	#DIV/0!	#DIV/0!	#DIV/0!
chr16	69599711	69599733	-	miRNA	hsa-miR-1538	MIMAT0007400	CGGCCCGGGCUGCUGCUGUUCCU	0	0	0	0	0	0	#DIV/0!	#DIV/0!	#DIV/0!	#DIV/0!	#DIV/0!
chr16	69967006	69967027	+	miRNA	hsa-miR-140-5p	MIMAT0000431	CAGUGGUUUUACCCUAUGGUAG	0	0	3	0	0	3	0	0	100	0	0
chr16	69967045	69967065	+	miRNA	hsa-miR-140-3p	MIMAT0004597	UACCACAGGGUAGAACCACGG	0	0	114	165	2	281	0	0	40.5694	58.7189	0.711744
chr16	70064296	70064317	+	miRNA	hsa-miR-1972	MIMAT0009447	UCAGGCCAGGCACAGUGGCUCA	0	0	0	0	0	0	#DIV/0!	#DIV/0!	#DIV/0!	#DIV/0!	#DIV/0!
chr16	76902885	76902906	+	miRNA	hsa-miR-4719	MIMAT0019832	UCACAAAUCUAUAAUAUGCAGG	0	0	0	0	0	0	#DIV/0!	#DIV/0!	#DIV/0!	#DIV/0!	#DIV/0!
chr16	81418626	81418647	+	miRNA	hsa-miR-4720-5p	MIMAT0019833	CCUGGCAUAUUUGGUAUAACUU	0	0	0	0	0	0	#DIV/0!	#DIV/0!	#DIV/0!	#DIV/0!	#DIV/0!
chr16	81418668	81418688	+	miRNA	hsa-miR-4720-3p	MIMAT0019834	UGCUUAAGUUGUACCAAGUAU	0	0	0	0	0	0	#DIV/0!	#DIV/0!	#DIV/0!	#DIV/0!	#DIV/0!
chr16	81567547	81567567	+	miRNA	hsa-miR-7854-3p	MIMAT0030429	UGAGGUGACCGCAGAUGGGAA	0	0	0	0	0	0	#DIV/0!	#DIV/0!	#DIV/0!	#DIV/0!	#DIV/0!
chr16	81644957	81644977	+	miRNA	hsa-miR-6504-5p	MIMAT0025464	UCUGGCUGUGCUGUAAUGCAG	0	0	0	0	0	0	#DIV/0!	#DIV/0!	#DIV/0!	#DIV/0!	#DIV/0!
chr16	81644992	81645011	+	miRNA	hsa-miR-6504-3p	MIMAT0025465	CAUUACAGCACAGCCAUUCU	0	0	0	0	0	0	#DIV/0!	#DIV/0!	#DIV/0!	#DIV/0!	#DIV/0!
chr16	82722593	82722614	+	miRNA	hsa-miR-8058	MIMAT0030985	CUGGACUUUGAUCUUGCCAUAA	0	0	0	0	0	0	#DIV/0!	#DIV/0!	#DIV/0!	#DIV/0!	#DIV/0!
chr16	83541954	83541970	+	miRNA	hsa-miR-3182	MIMAT0015062	GCUUCUGUAGUGUAGUC	0	0	6	0	0	6	0	0	100	0	0
chr16	85339842	85339864	-	miRNA	hsa-miR-5093	MIMAT0021085	AGGAAAUGAGGCUGGCUAGGAGC	0	0	0	0	0	0	#DIV/0!	#DIV/0!	#DIV/0!	#DIV/0!	#DIV/0!
chr16	85775275	85775295	-	miRNA	hsa-miR-1910-5p	MIMAT0007884	CCAGUCCUGUGCCUGCCGCCU	0	0	0	0	0	0	#DIV/0!	#DIV/0!	#DIV/0!	#DIV/0!	#DIV/0!
chr16	85775237	85775256	-	miRNA	hsa-miR-1910-3p	MIMAT0026917	GAGGCAGAAGCAGGAUGACA	0	0	0	0	0	0	#DIV/0!	#DIV/0!	#DIV/0!	#DIV/0!	#DIV/0!
chr16	85951958	85951982	+	miRNA	hsa-miR-6774-5p	MIMAT0027448	ACUUGGGCAGGAGGGACCCUGUAUG	0	0	0	0	0	0	#DIV/0!	#DIV/0!	#DIV/0!	#DIV/0!	#DIV/0!
chr16	85952002	85952022	+	miRNA	hsa-miR-6774-3p	MIMAT0027449	UCGUGUCCCUCUUGUCCACAG	0	0	0	0	0	0	#DIV/0!	#DIV/0!	#DIV/0!	#DIV/0!	#DIV/0!
chr16	87868237	87868261	-	miRNA	hsa-miR-6775-5p	MIMAT0027450	UCGGGGCAUGGGGGAGGGAGGCUGG	0	0	0	0	0	0	#DIV/0!	#DIV/0!	#DIV/0!	#DIV/0!	#DIV/0!
chr16	87868198	87868218	-	miRNA	hsa-miR-6775-3p	MIMAT0027451	AGGCCCUGUCCUCUGCCCCAG	0	0	0	0	0	0	#DIV/0!	#DIV/0!	#DIV/0!	#DIV/0!	#DIV/0!
chr16	88535351	88535374	+	miRNA	hsa-miR-5189-5p	MIMAT0021120	UCUGGGCACAGGCGGAUGGACAGG	0	0	0	0	0	0	#DIV/0!	#DIV/0!	#DIV/0!	#DIV/0!	#DIV/0!
chr16	88535392	88535412	+	miRNA	hsa-miR-5189-3p	MIMAT0027088	UGCCAACCGUCAGAGCCCAGA	0	0	0	0	0	0	#DIV/0!	#DIV/0!	#DIV/0!	#DIV/0!	#DIV/0!
chr16	88782723	88782745	-	miRNA	hsa-miR-4722-5p	MIMAT0019836	GGCAGGAGGGCUGUGCCAGGUUG	0	0	0	0	0	0	#DIV/0!	#DIV/0!	#DIV/0!	#DIV/0!	#DIV/0!
chr16	88782686	88782707	-	miRNA	hsa-miR-4722-3p	MIMAT0019837	ACCUGCCAGCACCUCCCUGCAG	0	0	0	0	0	0	#DIV/0!	#DIV/0!	#DIV/0!	#DIV/0!	#DIV/0!
chr17	925769	925790	-	miRNA	hsa-miR-3183	MIMAT0015063	GCCUCUCUCGGAGUCGCUCGGA	0	0	0	0	0	0	#DIV/0!	#DIV/0!	#DIV/0!	#DIV/0!	#DIV/0!
chr17	1617246	1617267	-	miRNA	hsa-miR-22-5p	MIMAT0004495	AGUUCUUCAGUGGCAAGCUUUA	0	0	60	0	0	60	0	0	100	0	0
chr17	1617208	1617229	-	miRNA	hsa-miR-22-3p	MIMAT0000077	AAGCUGCCAGUUGAAGAACUGU	0	0	187	0	0	187	0	0	100	0	0
chr17	1953259	1953280	-	miRNA	hsa-miR-132-5p	MIMAT0004594	ACCGUGGCUUUCGAUUGUUACU	0	0	1	0	0	1	0	0	100	0	0
chr17	1953223	1953244	-	miRNA	hsa-miR-132-3p	MIMAT0000426	UAACAGUCUACAGCCAUGGUCG	0	0	1	0	1	2	0	0	50	0	50
chr17	1953584	1953604	-	miRNA	hsa-miR-212-3p	MIMAT0000269	UAACAGUCUCCAGUCACGGCC	0	0	2	0	0	2	0	0	100	0	0
chr17	1953622	1953644	-	miRNA	hsa-miR-212-5p	MIMAT0022695	ACCUUGGCUCUAGACUGCUUACU	0	0	0	0	0	0	#DIV/0!	#DIV/0!	#DIV/0!	#DIV/0!	#DIV/0!
chr17	2596190	2596208	-	miRNA	hsa-miR-6776-5p	MIMAT0027452	UCUGGGUGCAGUGGGGGUU	0	0	0	0	0	0	#DIV/0!	#DIV/0!	#DIV/0!	#DIV/0!	#DIV/0!
chr17	2596155	2596177	-	miRNA	hsa-miR-6776-3p	MIMAT0027453	CAACCACCACUGUCUCUCCCCAG	0	0	0	0	0	0	#DIV/0!	#DIV/0!	#DIV/0!	#DIV/0!	#DIV/0!
chr17	2651433	2651453	-	miRNA	hsa-miR-1253	MIMAT0005904	AGAGAAGAAGAUCAGCCUGCA	0	0	0	0	0	0	#DIV/0!	#DIV/0!	#DIV/0!	#DIV/0!	#DIV/0!
chr17	4873038	4873061	-	miRNA	hsa-miR-6864-5p	MIMAT0027628	UUGAAGGGACAAGUCAGAUAUGCC	0	0	0	0	0	0	#DIV/0!	#DIV/0!	#DIV/0!	#DIV/0!	#DIV/0!
chr17	4872997	4873017	-	miRNA	hsa-miR-6864-3p	MIMAT0027629	GUGAGACUUCUCUCCCUUCAG	0	0	0	0	0	0	#DIV/0!	#DIV/0!	#DIV/0!	#DIV/0!	#DIV/0!
chr17	4873418	4873440	-	miRNA	hsa-miR-6865-5p	MIMAT0027630	UAGGUGGCAGAGGAGGGACUUCA	0	0	0	0	0	0	#DIV/0!	#DIV/0!	#DIV/0!	#DIV/0!	#DIV/0!
chr17	4873386	4873406	-	miRNA	hsa-miR-6865-3p	MIMAT0027631	ACACCCUCUUUCCCUACCGCC	0	0	0	0	0	0	#DIV/0!	#DIV/0!	#DIV/0!	#DIV/0!	#DIV/0!
chr17	6558801	6558820	-	miRNA	hsa-miR-4520a-5p	MIMAT0019235	CCUGCGUGUUUUCUGUCCAA	0	0	0	0	0	0	#DIV/0!	#DIV/0!	#DIV/0!	#DIV/0!	#DIV/0!
chr17	6558766	6558787	-	miRNA	hsa-miR-4520a-3p	MIMAT0019057	UUGGACAGAAAACACGCAGGAA	0	0	0	0	0	0	#DIV/0!	#DIV/0!	#DIV/0!	#DIV/0!	#DIV/0!
chr17	6558768	6558787	+	miRNA	hsa-miR-4520b-5p	MIMAT0020299		0	0	0	0	0	0	#DIV/0!	#DIV/0!	#DIV/0!	#DIV/0!	#DIV/0!
chr17	6558800	6558821	+	miRNA	hsa-miR-4520b-3p	MIMAT0020300	UUUGGACAGAAAACACGCAGGU	0	0	0	0	0	0	#DIV/0!	#DIV/0!	#DIV/0!	#DIV/0!	#DIV/0!
chr17	6920986	6921006	-	miRNA	hsa-miR-195-5p	MIMAT0000461	UAGCAGCACAGAAAUAUUGGC	0	0	34	1	0	35	0	0	97.1429	2.85714	0
chr17	6920947	6920968	-	miRNA	hsa-miR-195-3p	MIMAT0004615	CCAAUAUUGGCUGUGCUGCUCC	0	0	0	0	0	0	#DIV/0!	#DIV/0!	#DIV/0!	#DIV/0!	#DIV/0!
chr17	6921298	6921318	-	miRNA	hsa-miR-497-5p	MIMAT0002820	CAGCAGCACACUGUGGUUUGU	0	0	11	0	0	11	0	0	100	0	0
chr17	6921257	6921278	-	miRNA	hsa-miR-497-3p	MIMAT0004768	CAAACCACACUGUGGUGUUAGA	0	0	0	0	0	0	#DIV/0!	#DIV/0!	#DIV/0!	#DIV/0!	#DIV/0!
chr17	7126661	7126683	-	miRNA	hsa-miR-324-5p	MIMAT0000761	CGCAUCCCCUAGGGCAUUGGUGU	0	0	3	0	0	3	0	0	100	0	0
chr17	7126627	7126646	-	miRNA	hsa-miR-324-3p	MIMAT0000762	ACUGCCCCAGGUGCUGCUGG	0	0	1	0	0	1	0	0	100	0	0
chr17	7991384	7991401	+	miRNA	hsa-miR-4314	MIMAT0016868	CUCUGGGAAAUGGGACAG	0	0	0	0	0	0	#DIV/0!	#DIV/0!	#DIV/0!	#DIV/0!	#DIV/0!
chr17	8048363	8048384	-	miRNA	hsa-miR-6883-5p	MIMAT0027666	AGGGAGGGUGUGGUAUGGAUGU	0	0	0	0	0	0	#DIV/0!	#DIV/0!	#DIV/0!	#DIV/0!	#DIV/0!
chr17	8048312	8048333	-	miRNA	hsa-miR-6883-3p	MIMAT0027667	UUCCCUAUCUCACUCUCCUCAG	0	0	0	0	0	0	#DIV/0!	#DIV/0!	#DIV/0!	#DIV/0!	#DIV/0!
chr17	8090266	8090287	+	miRNA	hsa-miR-4521	MIMAT0019058	GCUAAGGAAGUCCUGUGCUCAG	0	0	0	0	0	0	#DIV/0!	#DIV/0!	#DIV/0!	#DIV/0!	#DIV/0!
chr17	11985226	11985247	+	miRNA	hsa-miR-744-5p	MIMAT0004945	UGCGGGGCUAGGGCUAACAGCA	0	0	0	0	0	0	#DIV/0!	#DIV/0!	#DIV/0!	#DIV/0!	#DIV/0!
chr17	11985283	11985304	+	miRNA	hsa-miR-744-3p	MIMAT0004946	CUGUUGCCACUAACCUCAACCU	0	0	0	0	0	0	#DIV/0!	#DIV/0!	#DIV/0!	#DIV/0!	#DIV/0!
chr17	12820630	12820651	-	miRNA	hsa-miR-1269b	MIMAT0019059	CUGGACUGAGCCAUGCUACUGG	0	0	0	0	0	0	#DIV/0!	#DIV/0!	#DIV/0!	#DIV/0!	#DIV/0!
chr17	13446914	13446935	-	miRNA	hsa-miR-548h-5p	MIMAT0005928	AAAAGUAAUCGCGGUUUUUGUC	0	0	0	0	0	0	#DIV/0!	#DIV/0!	#DIV/0!	#DIV/0!	#DIV/0!
chr17	15154983	15155004	-	miRNA	hsa-miR-4731-5p	MIMAT0019853	UGCUGGGGGCCACAUGAGUGUG	0	0	0	0	0	0	#DIV/0!	#DIV/0!	#DIV/0!	#DIV/0!	#DIV/0!
chr17	15154951	15154972	-	miRNA	hsa-miR-4731-3p	MIMAT0019854	CACACAAGUGGCCCCCAACACU	0	0	0	0	0	0	#DIV/0!	#DIV/0!	#DIV/0!	#DIV/0!	#DIV/0!
chr17	16185372	16185392	+	miRNA	hsa-miR-1288-3p	MIMAT0005942	UGGACUGCCCUGAUCUGGAGA	0	0	0	0	0	0	#DIV/0!	#DIV/0!	#DIV/0!	#DIV/0!	#DIV/0!
[truncated: 1,736 more rows]

## Sheet: SRR139176-kidney
								Count						% of total
[truncated: 2,795 more rows]

[truncated: 8 more sheets: SRR139182-liver, SRR139187-lung, SRR139196-ovary, SRR139198-placenta, SRR139206-spleen, SRR139212-testes, SRR139219-thymus, 5'Start compared to miRBase]
