# Supplementary material for: Characterizing isomiR variants within the microRNA‐34/449 family
Source: FEBS Lett. 2017 Feb 28;591(5):693–705. doi: 10.1002/1873-3468.12595 (PMC5363356; doi:10.1002/1873-3468.12595)
Supplement: Supplementary file 2 — Table S2. First sheet: Gene expression profiling obtained in RNA sequencing after 72‐h overexpression of individual miR mimics (negative control miR‐Neg, canonical miR‐34a/b/c or miR‐449a/b/c, 5′‐isomiR‐34b or 5′‐isomiR‐449c) in proliferating primary HAECs (GSE77251) and analyzed using the edger package V 3.14.0 (see Materials and Methods). [file FEB2-591-693-s002.xlsx]

## Sheet: edgeR statistical results
genes	logCPM	logFC_mir449c_mirneg	PValue_mir449c_mirneg	FDR_mir449c_mirneg	logFC_mir449b_mirneg	PValue_mir449b_mirneg	FDR_mir449b_mirneg	logFC_mir449a_mirneg	PValue_mir449a_mirneg	FDR_mir449a_mirneg	logFC_mir34c_mirneg	PValue_mir34c_mirneg	FDR_mir34c_mirneg	logFC_mir34b_mirneg	PValue_mir34b_mirneg	FDR_mir34b_mirneg	logFC_mir34a_mirneg	PValue_mir34a_mirneg	FDR_mir34a_mirneg	logFC_isomiR449c_mirneg	PValue_isomiR449c_mirneg	FDR_isomiR449c_mirneg	logFC_isomiR34b_mirneg	PValue_isomiR34b_mirneg	FDR_isomiR34b_mirneg
LOC643837	2.89121	-0.249334	0.573055	0.863606	-0.108274	0.809304	0.934271	0.18475	0.674744	0.880498	-0.0562842	0.899136	0.978656	0.0106751	1	1	0.0372423	0.961266	1	-0.364393	0.401391	0.923295	-0.12744	0.78426	0.982448
NOC2L	5.25821	-0.971931	0.0138935	0.11883	-0.697677	0.0756979	0.283641	-0.623733	0.110732	0.372787	-0.713163	0.069144	0.291905	-0.68402	0.0822813	0.308957	-0.290345	0.460387	0.868098	-0.649036	0.0977974	0.57802	-0.189653	0.627642	0.944881
KLHL17	3.36211	-0.0791804	0.872762	0.980986	0.301122	0.471515	0.751261	0.398127	0.346264	0.661349	0.440419	0.297659	0.639342	0.265325	0.533407	0.80201	0.479271	0.252011	0.720771	-0.0992296	0.816602	1	0.316812	0.447509	0.880265
PLEKHN1	4.00465	0.82157	0.0457185	0.252581	0.508016	0.219827	0.518726	0.543891	0.186929	0.490106	0.573538	0.161562	0.47387	0.292114	0.483318	0.771659	0.734395	0.0727034	0.408325	0.325998	0.437571	0.936524	0.898252	0.0269164	0.264519
HES4	5.75283	0.497912	0.203402	0.556978	0.618515	0.114011	0.359658	0.824431	0.0354438	0.186288	0.297169	0.447804	0.764527	0.497346	0.205484	0.518573	0.662935	0.0902435	0.45834	0.12512	0.750462	0.994752	0.353164	0.36601	0.839207
ISG15	5.95164	3.53601	1.35906e-16	7.74045e-14	1.45216	0.000272481	0.00573813	1.26016	0.0015469	0.0222278	0.685299	0.0843241	0.330285	0.869629	0.0286488	0.162164	0.635489	0.109786	0.504075	-0.0168397	0.973668	1	0.110593	0.78468	0.982475
AGRN	8.90077	0.237753	0.535817	0.844871	0.0896945	0.815426	0.937968	0.115372	0.763898	0.921268	-0.0844429	0.826151	0.953413	-0.209884	0.584874	0.827328	0.274878	0.474114	0.87594	0.0262631	0.945742	1	0.296065	0.440655	0.878578
RNF223	2.08168	0.0381089	0.950483	0.996903	1.14255	0.0142328	0.0988589	1.30576	0.00491532	0.0503177	0.770096	0.102176	0.369591	0.131089	0.849669	0.954573	1.07542	0.0221073	0.214068	-0.210316	0.711598	0.989327	0.680561	0.150387	0.607856
C1orf159	2.15969	0.01369	1	1	-0.411747	0.393923	0.697486	0.0701308	0.91117	0.978564	-0.165317	0.767362	0.927672	-0.12419	0.826868	0.945575	0.193133	0.708439	0.953322	-0.0221074	0.970337	1	0.0375533	0.972009	1
SDF4	6.89489	-0.385863	0.318455	0.686552	-0.0339895	0.930839	0.982217	-0.153433	0.691596	0.887425	-0.0859679	0.824716	0.953389	-0.222288	0.565638	0.817995	0.15589	0.686752	0.945189	-0.450056	0.244391	0.809255	-0.234939	0.54297	0.920208
B3GALT6	3.73408	-0.708937	0.0801674	0.347577	-0.961914	0.0187471	0.118637	-0.866272	0.0341254	0.181445	-1.12215	0.00637833	0.0652412	-0.712847	0.0810187	0.306326	-0.605948	0.139087	0.561318	-0.308448	0.446833	0.93874	-0.0333115	0.940898	1
UBE2J2	5.2687	-0.0714478	0.856608	0.9763	0.223914	0.568818	0.813935	0.264472	0.500993	0.782249	0.244756	0.533561	0.821186	0.264244	0.501334	0.78394	0.324651	0.40926	0.837392	-0.115306	0.772406	0.997963	0.0820216	0.837884	0.991284
SCNN1D	1.11709	0.781704	0.175674	0.518781	1.1262	0.0483701	0.216147	1.38697	0.0126382	0.0946542	0.908226	0.11279	0.39116	0.507158	0.443142	0.745545	1.01142	0.0714648	0.407113	0.420301	0.483353	0.951516	1.20608	0.0295688	0.277942
ACAP3	4.77243	-0.358096	0.368881	0.727887	-0.292965	0.462694	0.74631	-0.0934363	0.816893	0.944166	-0.43136	0.279844	0.620155	-0.305582	0.440515	0.743488	0.0997461	0.809484	0.973173	0.129101	0.744161	0.994149	0.498809	0.205727	0.684776
PUSL1	4.55475	-0.000282689	1	1	0.51266	0.197418	0.491967	0.623682	0.116996	0.384277	0.322976	0.425225	0.74948	0.467951	0.244172	0.565005	0.57462	0.150378	0.58502	-0.0708733	0.871433	1	0.404587	0.310555	0.794121
CPSF3L	5.66353	0.0839252	0.832304	0.968435	0.294557	0.450068	0.735823	0.268451	0.494142	0.777546	0.250961	0.522271	0.81417	0.10512	0.790993	0.930498	0.49838	0.202254	0.663008	0.0457975	0.908807	1	0.370243	0.341853	0.819322
GLTPD1	5.43232	0.327295	0.406838	0.761643	0.838424	0.032897	0.169142	0.887331	0.0243108	0.145749	0.686517	0.081854	0.323645	0.577155	0.14266	0.423084	0.701144	0.0748862	0.414454	0.0147469	0.970371	1	0.44936	0.251878	0.73981
DVL1	6.59226	-0.0131237	0.97493	1	0.336462	0.385041	0.689421	0.382633	0.323202	0.640779	0.280432	0.469545	0.780932	0.27221	0.482953	0.771371	0.520252	0.179443	0.630289	-0.143415	0.712338	0.989327	0.266108	0.49202	0.902576
MXRA8	1.01608	-0.250397	0.729162	0.931643	-0.447489	0.440357	0.73067	-0.32482	0.611823	0.8469	-0.638675	0.295664	0.638134	-0.561069	0.335678	0.657228	0.688935	0.191028	0.644929	0.698054	0.179023	0.734157	0.134162	0.832506	0.991189
AURKAIP1	6.11617	0.0763647	0.846507	0.972444	0.282525	0.467711	0.748936	0.415132	0.285502	0.606637	0.263183	0.499281	0.800928	0.31111	0.424492	0.733437	0.410459	0.291229	0.756513	-0.0693358	0.860486	1	0.00785468	0.986253	1
CCNL2	7.08134	0.143397	0.711341	0.927335	0.412647	0.285508	0.59661	0.576437	0.136032	0.417447	0.310096	0.422462	0.746503	0.220277	0.569259	0.819199	0.629883	0.103551	0.490981	0.216211	0.575944	0.976225	0.145777	0.706382	0.965321
LOC148413	3.23808	-0.37287	0.375005	0.733574	-0.356334	0.397101	0.698733	-0.178265	0.672871	0.879937	-0.392541	0.348896	0.686562	-0.493573	0.245494	0.565449	-0.19117	0.657796	0.938233	-0.428672	0.304219	0.860429	0.013002	0.987725	1
MRPL20	5.75533	-0.294894	0.45019	0.790189	-0.173395	0.657209	0.862895	-0.211225	0.588504	0.833403	-0.252185	0.518612	0.812075	-0.222898	0.568924	0.819199	0.0182371	0.965116	1	-0.337215	0.386981	0.919094	-0.319468	0.412135	0.8659
ANKRD65	3.93578	-0.028352	0.949378	0.996722	0.201577	0.629893	0.847933	0.467239	0.25478	0.573141	0.212372	0.607335	0.857455	0.416629	0.308571	0.632694	0.589074	0.147735	0.580836	0.21885	0.603108	0.976986	0.30596	0.448447	0.880869
VWA1	5.48628	-0.261505	0.510093	0.828017	0.47579	0.223762	0.523086	0.549645	0.161252	0.457178	0.186243	0.637635	0.873497	0.240757	0.540723	0.807269	0.456336	0.244759	0.712275	-0.0453222	0.911952	1	0.416072	0.28648	0.771458
ATAD3B	4.15015	0.130585	0.753814	0.942647	0.394313	0.331576	0.644201	0.495447	0.219446	0.529616	0.419199	0.301867	0.643868	0.318379	0.431485	0.738292	0.835705	0.0379895	0.290212	-0.521321	0.206685	0.763615	0.0556268	0.897259	0.994704
ATAD3A	3.97784	-0.164225	0.693026	0.922237	0.196523	0.631057	0.848224	0.118186	0.770783	0.924003	0.130745	0.748537	0.920881	0.041919	0.922735	0.98215	0.467445	0.246712	0.714918	-0.36088	0.381448	0.917048	0.0774473	0.855247	0.994704
SSU72	6.88748	-0.0786633	0.839483	0.970247	-0.327017	0.397408	0.69888	-0.2262	0.558346	0.81631	-0.179303	0.643021	0.875861	-0.250733	0.516914	0.792671	0.108386	0.779537	0.966324	-0.235529	0.542086	0.968811	-0.297099	0.4417	0.878578
C1orf233	1.71535	-1.10403	0.0183225	0.142508	-1.45312	0.00177695	0.023025	-1.13746	0.0131183	0.0971469	-0.590903	0.205086	0.531485	-1.46407	0.00258511	0.0316015	-0.441989	0.321442	0.781393	-1.32531	0.0038526	0.107217	-1.28967	0.00527663	0.107243
MIB2	3.85985	-0.303625	0.470195	0.805295	0.232134	0.569105	0.813935	0.406479	0.320574	0.638673	0.263817	0.519291	0.812075	0.106179	0.804332	0.937441	0.536439	0.183279	0.635793	-0.191771	0.645207	0.979678	0.165142	0.685033	0.95972
CDK11B	3.94012	0.00371135	1	1	0.115474	0.782393	0.923876	0.162791	0.689239	0.886305	0.0619373	0.88038	0.97368	-0.172419	0.680938	0.878384	0.29292	0.470944	0.874018	-0.310363	0.446821	0.93874	-0.675256	0.100114	0.508482
SLC35E2B	3.89866	0.424087	0.299235	0.668369	0.387918	0.337016	0.649464	0.14783	0.728921	0.90388	0.175026	0.672782	0.888674	0.112351	0.791106	0.930498	0.276069	0.496321	0.88547	0.132074	0.747014	0.994149	0.169345	0.683011	0.95972
CDK11A	3.82337	0.145961	0.728921	0.931643	0.122128	0.772993	0.919473	0.23983	0.559549	0.816865	0.14368	0.727958	0.91277	0.0707739	0.869304	0.963243	0.301304	0.466546	0.871242	-0.116356	0.7828	0.99815	-0.680923	0.0978489	0.503096
SLC35E2	2.79594	0.43069	0.328638	0.694524	0.170345	0.709469	0.89054	0.396428	0.362158	0.677391	0.145236	0.757329	0.923507	0.433147	0.318661	0.640491	0.367121	0.411898	0.839503	0.15277	0.735798	0.993145	0.0615332	0.911151	0.996932
NADK	5.87843	0.0154597	0.970851	1	-0.0876283	0.823628	0.941955	-0.112797	0.773597	0.92545	-0.0996514	0.799987	0.94147	-0.274454	0.48256	0.771137	0.0548147	0.890124	0.988763	-0.257641	0.508746	0.95998	0.0476519	0.904366	0.995319
GNB1	10.1862	0.858956	0.0260776	0.177725	0.911414	0.0183244	0.116854	0.957543	0.0132722	0.0981704	0.944431	0.014568	0.112054	0.97015	0.0121336	0.0939514	0.985098	0.0108872	0.135469	0.572847	0.136302	0.664282	0.662416	0.0852676	0.472363
PRKCZ	5.99876	0.0718903	0.855776	0.975896	0.190654	0.625109	0.846678	0.18558	0.634463	0.85944	0.136995	0.726606	0.912171	0.0609	0.878286	0.965626	0.391402	0.314589	0.776742	0.0619718	0.875541	1	0.223185	0.566557	0.928808
C1orf86	3.77527	-0.454894	0.266351	0.635281	-0.368	0.367303	0.674325	-0.16586	0.688814	0.886133	-0.38918	0.347067	0.6862	-0.272646	0.509172	0.788912	-0.0763405	0.8601	0.985255	-0.0470466	0.921138	1	0.380735	0.345026	0.821472
SKI	5.60645	-1.12493	0.00430164	0.0547875	-1.10485	0.00500203	0.0477345	-1.14477	0.00365601	0.0407561	-1.05155	0.00756261	0.0732495	-1.25709	0.00149927	0.0216899	-0.743158	0.0573977	0.361665	-0.110653	0.776876	0.99815	0.251792	0.516259	0.911526
RER1	7.17649	0.149026	0.699933	0.92405	0.174241	0.65191	0.859672	0.249402	0.518155	0.792756	0.224909	0.560315	0.835107	0.0687797	0.859585	0.958409	0.245529	0.524814	0.895343	-0.110235	0.77582	0.998001	0.167412	0.664588	0.954944
PEX10	4.29401	-0.150902	0.707701	0.926992	-0.101316	0.801164	0.93133	-0.204354	0.612773	0.847469	-0.233967	0.558886	0.835063	-0.153306	0.708568	0.893862	0.129867	0.749426	0.961136	-0.178076	0.66171	0.984658	-0.0558177	0.890663	0.994704
PLCH2	6.05311	-0.305779	0.433326	0.781853	0.0975732	0.803346	0.931858	-0.0147588	0.972027	0.997176	-0.0224546	0.956414	0.995038	-0.0202826	0.961058	0.997212	0.145673	0.709188	0.953322	0.184564	0.635515	0.976986	0.323172	0.405203	0.861862
PANK4	5.03352	0.155678	0.694881	0.922532	0.286082	0.468556	0.749183	0.291372	0.461708	0.760111	0.126665	0.75135	0.921678	0.335773	0.396558	0.709294	0.245511	0.536406	0.90127	-0.149755	0.706975	0.988635	0.162175	0.684999	0.95972
TNFRSF14	4.66834	0.278048	0.486933	0.815661	0.445503	0.264186	0.572311	0.607732	0.126826	0.401904	0.185289	0.648431	0.877474	-0.0196971	0.975432	1	0.334004	0.402663	0.836125	0.100268	0.804731	1	0.471439	0.236227	0.723344
FAM213B	5.29423	0.209268	0.59881	0.874235	0.543265	0.167622	0.450509	0.609426	0.120974	0.391578	0.566765	0.151427	0.460353	0.54973	0.163515	0.458457	0.543762	0.166702	0.609684	-0.0348361	0.930016	1	0.317236	0.418318	0.868879
ARHGEF16	5.17741	0.238732	0.549189	0.852874	0.484216	0.218461	0.517027	0.636279	0.106439	0.364813	0.372368	0.344031	0.682613	0.419833	0.288921	0.61411	0.518151	0.18862	0.641634	-0.0942117	0.816086	1	0.180732	0.646773	0.94933
MEGF6	3.87117	0.104165	0.823662	0.964589	0.554493	0.178175	0.465402	0.572882	0.160826	0.456418	0.240738	0.565623	0.836642	0.457493	0.269856	0.593732	0.46784	0.255774	0.724834	0.512208	0.21167	0.770816	0.540837	0.183356	0.649731
TPRG1L	7.40827	0.255856	0.507364	0.827554	0.431053	0.263852	0.571785	0.473504	0.219793	0.529616	0.355219	0.357265	0.695962	0.415896	0.281291	0.606963	0.378555	0.326534	0.785462	-0.0189892	0.961725	1	0.223459	0.562346	0.927803
WRAP73	4.24427	0.381692	0.350568	0.713551	0.555738	0.169843	0.453083	0.605478	0.13394	0.415208	0.602602	0.135506	0.433358	0.452045	0.262764	0.586051	0.604958	0.135398	0.554086	0.0340874	0.940422	1	0.0999835	0.815204	0.986551
TP73-AS1	3.73042	-0.312432	0.446394	0.789563	-0.127941	0.761046	0.914803	-0.0476412	0.910586	0.978529	-0.0836736	0.851312	0.962807	-0.322566	0.430863	0.738208	-0.152477	0.715184	0.953934	-0.420676	0.303245	0.859736	-0.606677	0.13718	0.587246
LRRC47	5.07677	-0.0795609	0.847952	0.972964	-0.0139921	0.976668	0.998274	0.0998083	0.802977	0.938379	-0.0866631	0.827103	0.954102	-0.0241147	0.957873	0.995863	0.172398	0.663557	0.939523	-0.0752606	0.852519	1	0.269653	0.495073	0.903651
CEP104	6.24322	0.254383	0.513138	0.830163	0.245893	0.526997	0.789405	0.181298	0.641499	0.862698	0.321597	0.407986	0.737829	0.190845	0.624527	0.850117	0.546886	0.159138	0.598081	0.0312352	0.937936	1	-0.241804	0.534423	0.91732
DFFB	0.88211	0.454409	0.4076	0.762385	0.142221	0.862619	0.957932	-0.191948	0.776623	0.926622	0.222537	0.722715	0.910737	-0.425677	0.51789	0.792714	0.266346	0.729162	0.955849	0.213655	0.741174	0.994103	0.413302	0.499663	0.904902
C1orf174	4.28151	-0.157152	0.697171	0.922932	-0.137286	0.738061	0.902954	-0.142006	0.728424	0.90368	-0.189919	0.636049	0.872531	0.0361005	0.938793	0.989214	-0.0768027	0.858662	0.985154	-0.431224	0.283642	0.842961	-0.602197	0.134545	0.582333
NPHP4	3.81024	-0.252617	0.539051	0.846252	0.0177513	0.969223	0.996093	-0.0691132	0.87281	0.965767	0.0787837	0.850259	0.962683	-0.296591	0.473144	0.765362	0.252631	0.538931	0.903012	-0.191916	0.648699	0.980518	-0.0437306	0.931532	0.999932
KCNAB2	0.907948	-1.52265	0.00646823	0.0719139	-1.16349	0.0282681	0.153533	-1.03752	0.0448405	0.216931	-0.679012	0.202079	0.527635	-0.919893	0.0769258	0.297528	-1.16149	0.0256896	0.233592	-0.41017	0.41768	0.926662	-0.620592	0.211193	0.692601
RPL22	5.84523	-0.753148	0.0535492	0.278296	-0.91237	0.0195216	0.121755	-0.827111	0.0340641	0.181445	-0.596132	0.125686	0.416185	-0.660594	0.0902398	0.324077	-0.687375	0.0777402	0.422963	-0.420054	0.279136	0.837437	-0.545856	0.159843	0.621393
RNF207	3.38866	-0.0485106	0.931851	0.991845	0.0151042	0.984326	1	0.568251	0.173917	0.473141	0.112595	0.80715	0.944401	-0.026421	0.964481	0.998703	0.245973	0.564164	0.910706	0.296338	0.475232	0.950427	0.286539	0.491183	0.902282
ICMT	6.70898	0.0915928	0.813898	0.962042	-0.0850403	0.82706	0.943699	-0.0457535	0.907132	0.976668	-0.0797076	0.838057	0.958577	-0.0869643	0.823581	0.944747	0.013285	0.974149	1	0.242176	0.531167	0.967463	0.307279	0.426532	0.873754
GPR153	4.68851	-0.13807	0.727997	0.931643	-0.354628	0.370874	0.677471	-0.312022	0.432524	0.73799	-0.336137	0.400555	0.732269	-0.306595	0.439493	0.743064	-0.068884	0.86664	0.986314	0.0490155	0.902287	1	0.145826	0.714282	0.968027
ACOT7	7.85052	0.398777	0.300801	0.669455	0.560886	0.145865	0.414068	0.643177	0.0956457	0.343196	0.459123	0.233667	0.569173	0.51246	0.183974	0.487355	0.582463	0.131127	0.550979	-0.000707899	0.999383	1	0.337111	0.381392	0.845886
HES2	7.83254	-0.0670441	0.862246	0.977849	-0.280154	0.466893	0.748561	-0.185649	0.629759	0.857145	-0.114502	0.766509	0.927599	-0.215241	0.576447	0.823081	0.132109	0.731638	0.956024	0.0208004	0.957491	1	0.628858	0.102842	0.514327
ESPN	2.5655	-1.40859	0.00108197	0.020572	-1.69802	0.000103134	0.00281539	-1.33455	0.0017865	0.0246554	-1.69522	0.00012839	0.00414279	-1.52872	0.000474288	0.00956978	-0.961468	0.0237441	0.22186	-1.16911	0.0057095	0.134282	-0.484123	0.242664	0.732224
TNFRSF25	4.22753	0.152521	0.707951	0.926992	-0.0452735	0.922907	0.979569	0.357261	0.37167	0.687687	-0.01874	0.979514	1	-0.00915662	0.9893	1	0.600619	0.133743	0.554086	0.188908	0.647602	0.980348	0.757002	0.0593524	0.393107
PLEKHG5	5.93127	-0.0871944	0.824742	0.964911	-0.200743	0.606983	0.837465	-0.129104	0.741522	0.908949	-0.205843	0.598375	0.853265	-0.34174	0.38129	0.697293	0.0333925	0.93389	0.998228	0.0110391	0.97966	1	0.326301	0.400724	0.861124
NOL9	4.39545	-0.517569	0.193346	0.542945	-0.543723	0.16993	0.453123	-0.412692	0.298295	0.618824	-0.704134	0.0800486	0.319401	-0.752386	0.0612282	0.25818	-0.274443	0.490248	0.882003	-0.370706	0.352134	0.900427	-0.387653	0.328498	0.81057
ZBTB48	3.19008	-0.15672	0.72921	0.931643	-0.16078	0.714158	0.8935	-0.0152549	0.984408	1	-0.186588	0.661457	0.883286	-0.194629	0.64598	0.862501	-0.0717415	0.883981	0.988272	0.0354563	0.940617	1	0.163036	0.706616	0.965321
KLHL21	7.2854	0.0370276	0.924641	0.990394	0.572707	0.138099	0.400645	0.474421	0.219018	0.529174	0.298816	0.438851	0.758629	0.238558	0.536834	0.804512	0.334598	0.385962	0.825302	-0.259367	0.501943	0.957865	0.201898	0.600841	0.938838
PHF13	5.45706	0.672935	0.0878248	0.366693	0.799776	0.0424612	0.198522	0.747755	0.0573431	0.250744	0.858919	0.0291544	0.172884	0.645593	0.101371	0.345676	0.799303	0.042752	0.30859	0.449737	0.252813	0.814307	0.428922	0.275556	0.760789
THAP3	2.83757	0.37416	0.388795	0.7443	0.195067	0.648993	0.858097	0.428315	0.321085	0.638866	0.138276	0.783354	0.9346	-0.024654	0.975858	1	0.16242	0.725531	0.955575	-0.251362	0.570613	0.975455	-0.215166	0.646033	0.94933
DNAJC11	5.83212	-0.550313	0.158045	0.490052	-0.441413	0.256519	0.563694	-0.491226	0.206936	0.516721	-0.491152	0.207456	0.534421	-0.57179	0.142865	0.423493	-0.257267	0.508708	0.888603	-0.327531	0.39943	0.923295	-0.429419	0.269165	0.756512
CAMTA1	5.19868	-0.245955	0.533099	0.843401	-0.14831	0.706793	0.888875	-0.115531	0.772511	0.925035	-0.116885	0.770803	0.929563	0.00386956	0.995657	1	0.0342558	0.935562	0.998602	-0.145859	0.711009	0.989327	-0.346447	0.378298	0.844826
VAMP3	7.97886	0.247609	0.519639	0.834647	-0.0594469	0.877516	0.962954	-0.0071324	0.98574	1	0.0767682	0.842116	0.960469	0.0526887	0.891488	0.970069	0.0792444	0.837062	0.978646	-0.979271	0.0115945	0.197927	-1.34435	0.000586269	0.0286951
PER3	1.80171	-0.38066	0.443556	0.787217	-0.423773	0.404082	0.702683	-0.578605	0.238313	0.552414	-0.2931	0.579898	0.844687	-0.17431	0.761364	0.918836	-0.891825	0.0714981	0.407113	-0.0476564	0.965521	1	0.649758	0.145359	0.599877
TNFRSF9	2.27488	0.887594	0.0663226	0.312916	1.01525	0.0350645	0.176412	1.07099	0.0229408	0.140218	1.49823	0.00138275	0.0216304	1.3063	0.00619428	0.0584215	1.56161	0.000823293	0.0224746	0.646021	0.193092	0.747193	0.470235	0.340249	0.818294
PARK7	7.41464	-0.258036	0.503345	0.825477	-0.134788	0.726728	0.897722	-0.00434127	0.991802	1	-0.184933	0.631566	0.870478	-0.160038	0.678357	0.878249	-0.0136516	0.972538	1	-0.407641	0.290408	0.848259	-0.366632	0.341437	0.819211
ERRFI1	9.58147	0.94916	0.0141365	0.120497	1.11151	0.00417221	0.0420917	1.08555	0.00512024	0.0517477	1.08461	0.00516007	0.0566856	1.0319	0.00773257	0.0686184	0.90574	0.0191147	0.19694	0.0944322	0.805853	1	0.585189	0.128307	0.569691
RERE	6.10252	-0.0800681	0.838407	0.969962	-0.119221	0.76006	0.914285	-0.127423	0.744034	0.910247	-0.316153	0.416794	0.743512	-0.230482	0.554453	0.8136	-0.000719185	1	1	-0.0254403	0.949561	1	-0.0541474	0.890533	0.994704
ENO1	11.1746	-0.640634	0.0957627	0.38397	-0.569987	0.137983	0.4004	-0.514449	0.180375	0.480881	-0.393051	0.305567	0.64775	-0.572804	0.13608	0.410664	-0.147077	0.701082	0.950238	-0.508471	0.18546	0.742468	-0.249371	0.515271	0.911526
GPR157	4.91422	-0.317001	0.422843	0.773802	-0.163516	0.67846	0.873991	-0.239842	0.544228	0.808675	-0.250338	0.525736	0.816089	-0.450114	0.254294	0.575665	0.194073	0.622656	0.928684	-0.858653	0.030709	0.338122	-0.780453	0.048584	0.354341
H6PD	4.95484	-0.0335878	0.933444	0.992808	-0.320922	0.414671	0.710006	-0.337	0.394484	0.706328	-0.212849	0.589382	0.849032	-0.228755	0.568993	0.819199	-0.201316	0.608952	0.926778	-0.0082902	0.98712	1	-0.20406	0.608116	0.940123
SPSB1	6.06603	0.30856	0.428471	0.778305	0.164429	0.673928	0.871758	0.0783255	0.842625	0.9531	0.225077	0.564214	0.835948	0.119904	0.760327	0.918836	0.272534	0.484499	0.879695	0.245073	0.529298	0.967463	0.70173	0.0712773	0.431634
TMEM201	2.41204	-1.42299	0.0011223	0.0211465	-1.50688	0.000559202	0.00955907	-1.4618	0.000848496	0.0142899	-1.49583	0.000709528	0.0138049	-1.99866	1.17423e-05	0.000634187	-0.918238	0.0311723	0.259873	-0.83664	0.0485915	0.411108	-0.823846	0.0507246	0.363188
PIK3CD	5.23248	-0.28528	0.467143	0.802601	0.212925	0.586014	0.823782	-0.0120031	0.97778	0.99806	-0.0745558	0.852161	0.963037	-0.148231	0.708245	0.893597	0.232676	0.552152	0.907726	-0.732459	0.0632654	0.474964	-1.14068	0.00407291	0.0943319
CLSTN1	9.2984	-0.282108	0.462296	0.799196	-0.44004	0.252004	0.556897	-0.494207	0.198495	0.505247	-0.473496	0.217917	0.548294	-0.513895	0.181364	0.483098	-0.157246	0.681911	0.944309	-0.147441	0.700715	0.988493	-0.26156	0.495408	0.903651
CTNNBIP1	6.1613	0.00608089	0.989598	1	-0.28071	0.470157	0.75067	-0.223469	0.565541	0.821877	-0.1099	0.778586	0.932286	-0.0838104	0.83092	0.947139	0.0445957	0.910275	0.993996	-0.168136	0.665622	0.984658	-0.209023	0.590564	0.937068
LZIC	4.752	0.326972	0.414114	0.767354	0.656869	0.0968263	0.328167	0.495254	0.212784	0.523377	0.512242	0.199087	0.523847	0.445097	0.261039	0.58397	0.170458	0.672491	0.942435	-0.0315558	0.938994	1	-0.134969	0.741727	0.973705
NMNAT1	4.08715	-0.00783444	1	1	-0.0762691	0.857384	0.955994	0.182738	0.65511	0.870905	-0.248496	0.550344	0.831219	-0.22498	0.587256	0.829337	0.0543957	0.900649	0.992012	0.180519	0.659464	0.984169	-0.109321	0.790702	0.982711
RBP7	2.63516	-0.0493348	0.923983	0.990394	0.28083	0.517848	0.783999	0.298148	0.498943	0.781564	0.377045	0.404705	0.735596	0.298003	0.509857	0.789371	0.050395	0.927073	0.997057	-0.383723	0.40076	0.923295	-0.84481	0.0612621	0.397425
UBE4B	6.35273	-0.358314	0.355218	0.717768	-0.469464	0.225742	0.52507	-0.489903	0.206305	0.515969	-0.46101	0.234555	0.57001	-0.345676	0.372742	0.690487	-0.22587	0.560035	0.909536	-0.297797	0.441719	0.936663	-0.725544	0.0617781	0.398189
KIF1B	7.70381	0.402785	0.296152	0.664895	0.59902	0.120618	0.371246	0.417801	0.278415	0.599096	0.580618	0.132489	0.428852	0.550928	0.153443	0.441581	0.394453	0.306217	0.770131	0.0835837	0.828846	1	0.0780308	0.840064	0.991713
PGD	7.76505	-0.195953	0.61082	0.880362	-0.360777	0.34878	0.660996	-0.353161	0.359049	0.673687	-0.235972	0.539966	0.825129	-0.32252	0.402455	0.714171	-0.0469634	0.903373	0.992715	-0.15879	0.679958	0.987578	0.044231	0.908886	0.996617
APITD1	2.38392	-0.916723	0.0361311	0.217975	-0.385692	0.362501	0.671143	-0.791726	0.0709034	0.286324	-0.945342	0.0326849	0.184895	-0.917348	0.0360685	0.187682	-0.967637	0.0262623	0.236399	-0.678956	0.117817	0.629347	-0.879154	0.0409879	0.326305
APITD1-CORT	2.07191	-0.701606	0.116077	0.422927	-0.246223	0.57772	0.818171	-0.567926	0.203402	0.512383	-0.849712	0.0673973	0.287228	-0.56982	0.211946	0.527874	-0.821456	0.0732867	0.409399	-0.800421	0.0720469	0.504226	-0.831358	0.0587526	0.39158
DFFA	5.49071	-0.488235	0.211391	0.56913	-0.568267	0.146223	0.4148	-0.40316	0.301728	0.621818	-0.330619	0.397337	0.730617	-0.450684	0.248551	0.569454	-0.25848	0.507823	0.888544	-0.414161	0.28819	0.846752	-0.540366	0.1658	0.630675
PEX14	4.81372	-0.233497	0.556873	0.855835	-0.168859	0.67373	0.871758	-0.275355	0.489786	0.775603	-0.175077	0.661222	0.883274	-0.265514	0.507788	0.787817	-0.109936	0.783014	0.966825	-0.150162	0.706926	0.988635	-0.0335808	0.935482	1
CASZ1	5.42323	-0.214769	0.584662	0.867501	-0.202667	0.607895	0.837853	-0.292417	0.454759	0.75442	-0.27692	0.481756	0.788744	-0.288718	0.461184	0.75771	-0.0981444	0.805357	0.972423	-0.105745	0.788262	0.99815	0.198776	0.611341	0.941252
TARDBP	6.25818	-0.0240091	0.952671	0.996903	0.0878006	0.822216	0.94122	0.0882833	0.821272	0.944934	0.0629748	0.872739	0.970545	0.111367	0.775555	0.923242	0.21964	0.571709	0.913679	-0.165086	0.671362	0.985622	-0.634927	0.102835	0.514327
SRM	4.49631	-1.9485	1.72049e-06	0.000134735	-2.26591	3.73319e-08	5.56867e-06	-2.28856	2.86112e-08	4.68839e-06	-2.08713	3.51527e-07	4.36319e-05	-2.34048	1.80693e-08	3.96563e-06	-1.82517	6.55297e-06	0.000503735	-1.22448	0.00195763	0.0759114	-1.0807	0.00612235	0.116788
EXOSC10	6.64116	-0.0431711	0.912456	0.989738	-0.144161	0.710015	0.89054	-0.0494162	0.899489	0.975049	-0.043284	0.912231	0.983056	-0.142482	0.71373	0.895704	-0.00487888	0.991435	1	-0.154002	0.691031	0.987578	-0.388277	0.315692	0.797768
MTOR	7.21387	-0.372979	0.334004	0.69827	-0.283797	0.461919	0.74631	-0.404212	0.294995	0.616474	-0.210912	0.584791	0.847424	-0.197347	0.609359	0.84142	-0.118531	0.759068	0.963822	0.0368898	0.924493	1	0.0790275	0.838011	0.991341
UBIAD1	3.16028	-0.886632	0.0327735	0.205429	-1.25991	0.00246571	0.0289012	-1.30741	0.00178945	0.0246554	-1.24186	0.00301929	0.0380984	-1.0054	0.0160698	0.111829	-0.910064	0.0282969	0.245693	-0.904913	0.0276487	0.320269	-0.680508	0.0940032	0.494276
FBXO2	7.31563	0.547639	0.156858	0.488304	0.901518	0.0201897	0.124313	0.922867	0.0174548	0.117459	0.738256	0.0567224	0.25977	0.776292	0.0452572	0.216163	0.872888	0.0244864	0.226934	0.00487662	0.991356	1	0.179856	0.641925	0.94933
FBXO44	4.67669	0.0873615	0.832254	0.968435	0.00831361	0.987516	1	0.234645	0.554458	0.814732	0.0612313	0.882164	0.97368	-0.00139784	1	1	0.21013	0.599576	0.922725	0.00568359	0.993916	1	0.0472738	0.908161	0.996617
FBXO6	4.5196	1.22199	0.00240564	0.0361423	0.652033	0.10522	0.344972	0.788181	0.0494224	0.229817	0.576471	0.152036	0.460816	0.793828	0.0490571	0.226737	0.660755	0.0996677	0.481759	-0.073902	0.863774	1	0.227258	0.579999	0.932823
MAD2L2	4.01749	-0.920123	0.0231828	0.164765	-0.620671	0.123372	0.376303	-0.495433	0.216809	0.527084	-0.466301	0.248402	0.585823	-0.488789	0.226965	0.546372	-0.32728	0.417566	0.84307	-0.975018	0.0157383	0.233178	-0.608287	0.128404	0.569691
AGTRAP	5.42906	-0.506251	0.194798	0.54512	-0.794458	0.0425553	0.198793	-0.641806	0.100168	0.352558	-0.821139	0.0366007	0.198103	-0.869703	0.0268634	0.155544	-0.602809	0.122995	0.534902	-0.469355	0.228632	0.789917	-0.501906	0.197779	0.673964
MTHFR	5.93146	0.0824139	0.834664	0.969008	0.296194	0.446894	0.734467	0.23263	0.550782	0.812492	0.184257	0.637435	0.873476	0.0665114	0.867023	0.962541	0.474504	0.22283	0.687588	-0.291457	0.455452	0.940941	-0.0792654	0.840559	0.991713
CLCN6	4.54649	-0.200701	0.620391	0.883964	-0.232722	0.559503	0.808847	-0.135685	0.735999	0.906907	-0.248357	0.535695	0.822581	-0.126392	0.754602	0.916302	-0.255427	0.528902	0.897994	-0.064833	0.873774	1	0.265053	0.500376	0.905216
NPPA-AS1	2.06892	-0.284514	0.528284	0.840672	-0.336118	0.47443	0.753864	-0.455144	0.325751	0.642984	-0.315128	0.523876	0.814792	-0.526602	0.27159	0.595698	-0.712225	0.126238	0.541143	-0.252474	0.591195	0.976986	0.0170353	1	1
KIAA2013	3.96875	-0.0836836	0.849383	0.973247	-0.301033	0.459371	0.744717	-0.192726	0.642014	0.862761	-0.341189	0.408242	0.737987	-0.219774	0.59246	0.832453	-0.0779445	0.851237	0.981596	-0.205481	0.61238	0.976986	-0.0361625	0.934813	0.999932
PLOD1	6.15919	-1.05657	0.00689397	0.0749188	-1.17485	0.0027089	0.0307729	-1.11297	0.00444488	0.0469018	-1.10235	0.00486163	0.054438	-1.00738	0.0099671	0.0822712	-0.929025	0.0172054	0.185368	-0.419082	0.278792	0.836908	-0.0747526	0.847393	0.993261
MFN2	7.38667	-1.05606	0.00659285	0.0725908	-1.30183	0.000863622	0.013405	-1.22873	0.00163333	0.023021	-1.20843	0.00194654	0.0276722	-1.25643	0.0012969	0.0195827	-0.995145	0.010367	0.131078	-0.259629	0.499695	0.957236	-0.110772	0.77346	0.979905
MIIP	3.63305	0.112307	0.791977	0.954508	0.698392	0.0907746	0.317091	0.819887	0.0471915	0.223642	0.213673	0.622957	0.865443	0.4318	0.310508	0.634433	0.60437	0.144885	0.57359	0.130142	0.76787	0.996831	0.546752	0.182639	0.648842
VPS13D	7.54346	0.556335	0.149661	0.475974	0.659692	0.0877611	0.31125	0.305875	0.427752	0.735318	0.505993	0.189933	0.51289	0.52947	0.170355	0.469029	0.280047	0.467938	0.872209	0.438656	0.255437	0.81709	0.230395	0.550218	0.922894
DHRS3	6.82934	0.0205858	0.958947	0.99798	-0.0910967	0.814664	0.937621	-0.0265174	0.946601	0.98919	0.0260204	0.947725	0.992314	-0.0890909	0.81908	0.942604	0.0795972	0.837905	0.978646	0.192711	0.618252	0.976986	0.404084	0.295447	0.780838
PDPN	7.07752	-1.59397	5.1667e-05	0.00210191	-1.77613	7.21019e-06	0.000362826	-1.78073	6.85491e-06	0.00036706	-1.85348	3.02254e-06	0.000232346	-1.94723	1.01593e-06	9.49968e-05	-1.43262	0.000257292	0.00959485	-0.805346	0.0372245	0.371356	-1.2777	0.00105874	0.041327
PRDM2	6.4924	0.612834	0.114932	0.421029	0.508995	0.189999	0.482217	0.534449	0.168845	0.466928	0.548324	0.158315	0.470068	0.578081	0.137167	0.413046	0.594854	0.125908	0.540388	0.665832	0.0866058	0.547577	0.326726	0.400067	0.860721
KAZN	3.77587	0.337659	0.419953	0.771562	0.469435	0.256066	0.563192	0.326567	0.434475	0.738967	0.746123	0.0700734	0.294242	0.410785	0.321975	0.644338	0.675379	0.0992751	0.481578	0.488981	0.233222	0.797416	0.779796	0.0577569	0.388821
TMEM51-AS1	4.20207	0.433619	0.2774	0.644984	-0.0926984	0.82633	0.943581	0.0471298	0.915832	0.979579	-0.168066	0.690975	0.896808	-0.150896	0.715513	0.896909	-0.0636811	0.881281	0.987766	0.239794	0.554198	0.971475	0.124413	0.760416	0.97714
TMEM51	5.42214	0.0586554	0.884222	0.984739	-0.0196281	0.960421	0.993333	0.203247	0.604239	0.84189	0.109099	0.784757	0.934769	-0.12556	0.751984	0.915117	0.115808	0.770705	0.964149	-0.326681	0.40627	0.923295	-0.112749	0.774343	0.980547
EFHD2	5.74066	-1.10335	0.00496101	0.0603313	-1.33621	0.00070565	0.0114383	-1.26732	0.00127184	0.0192142	-1.27337	0.00124736	0.0203243	-1.33192	0.000746966	0.0133136	-1.01809	0.00929427	0.122587	-0.677191	0.0813636	0.532925	-0.611045	0.115338	0.542691
CASP9	3.46199	0.358151	0.385494	0.742276	-0.0405406	0.930124	0.982206	-0.132908	0.756696	0.918333	-0.174827	0.68128	0.893326	-0.117837	0.778125	0.924425	0.104274	0.818787	0.975377	0.176455	0.679623	0.987578	0.145134	0.734358	0.972162
DNAJC16	4.75538	0.45362	0.253141	0.622465	0.276291	0.486804	0.761021	0.0927564	0.824218	0.946263	0.254153	0.524877	0.815564	0.378123	0.343878	0.663504	0.219182	0.586335	0.918266	0.350234	0.376541	0.914706	0.244472	0.53894	0.918398
AGMAT	1.14935	-1.60329	0.000969177	0.0193681	-1.53157	0.00130103	0.0180221	-1.90649	0.000104042	0.0029969	-1.59499	0.00108215	0.0186412	-2.36338	6.28222e-06	0.000387765	-1.43857	0.0024018	0.0495978	-1.79869	0.000177167	0.0184631	-2.04513	2.80755e-05	0.00429007
DDI2	5.30909	0.815949	0.0387417	0.22801	1.15827	0.0034644	0.0366592	0.714792	0.0701192	0.284778	0.89737	0.0232849	0.149928	0.724722	0.0672564	0.273523	0.491513	0.214667	0.679043	0.470185	0.234764	0.799127	0.173695	0.662725	0.954505
RSC1A1	4.86671	0.83812	0.036132	0.217975	1.07589	0.00700653	0.0601726	0.701106	0.079619	0.306679	0.983919	0.0139914	0.109297	0.946734	0.0179078	0.119864	0.430769	0.279892	0.748236	0.494988	0.214338	0.773965	0.267218	0.503194	0.906492
PLEKHM2	7.03345	-0.152077	0.694274	0.922467	0.0585706	0.880186	0.963545	0.0246679	0.95006	0.990211	-0.19324	0.617261	0.862839	-0.212277	0.583167	0.826518	0.0822277	0.832052	0.977127	-0.21049	0.585803	0.976986	0.0398624	0.918568	0.997426
FBLIM1	7.97158	0.00545334	0.989368	1	0.0352473	0.927525	0.981247	0.0664617	0.863257	0.962503	0.0957064	0.803912	0.943301	0.019745	0.959736	0.996754	0.177752	0.644189	0.935305	-0.0293597	0.93969	1	0.205187	0.593704	0.937068
UQCRHL	3.28178	-0.558192	0.178977	0.523988	-1.35631	0.00133882	0.0184143	-0.475398	0.248965	0.5661	-0.5982	0.147872	0.455567	-0.742551	0.0760425	0.295996	-0.168091	0.683197	0.944314	-0.616271	0.133135	0.659884	-1.79236	2.72371e-05	0.00426169
SPEN	6.71649	-0.0257809	0.947988	0.996452	-0.257623	0.505137	0.774613	-0.621607	0.10875	0.369273	-0.377974	0.328647	0.666848	-0.471314	0.223745	0.542374	-0.298086	0.440893	0.858021	-0.0327999	0.933321	1	-0.337382	0.382558	0.846152
ZBTB17	4.38995	-0.393147	0.331427	0.696417	-0.275336	0.494003	0.765977	-0.227252	0.571187	0.825862	-0.337109	0.399233	0.7313	-0.293768	0.469376	0.763346	-0.145991	0.722462	0.955575	-0.123736	0.763789	0.995871	0.0800498	0.844312	0.992409
EPHA2	8.94879	0.377051	0.32656	0.692586	0.563818	0.142893	0.408685	0.513258	0.182097	0.482996	0.572008	0.137253	0.436342	0.472849	0.218909	0.536147	0.679443	0.0778727	0.423317	-0.0903969	0.814135	1	0.20367	0.595888	0.937483
ARHGEF19	1.61189	0.207923	0.663659	0.90726	-0.49266	0.349602	0.66144	-0.0105766	1	1	-0.2216	0.711598	0.907791	-0.176214	0.752004	0.915117	-0.262425	0.621874	0.928385	0.684763	0.144688	0.680791	0.0870113	0.88016	0.994704
RSG1	0.957859	-0.16228	0.832506	0.968435	-0.73658	0.190193	0.482217	-0.332651	0.525059	0.797646	-0.851527	0.133009	0.429757	-0.707089	0.206828	0.520364	-1.30479	0.0247214	0.228659	-0.111377	0.847062	1	0.0824446	0.906647	0.995992
FBXO42	4.93976	0.241064	0.545305	0.850617	0.276382	0.486919	0.761021	0.286036	0.47205	0.767058	0.311302	0.432424	0.753745	0.164423	0.681193	0.878574	0.318068	0.420447	0.84467	0.134492	0.734612	0.993145	0.052698	0.900763	0.994704
SZRD1	6.61392	-1.04359	0.00742504	0.0789777	-1.0916	0.00512357	0.0486932	-1.00702	0.0096925	0.0794291	-1.09135	0.00516187	0.0566856	-1.18041	0.00255004	0.0312642	-0.802351	0.0386582	0.293036	-0.469212	0.224318	0.784016	-0.297834	0.439945	0.878578
NECAP2	7.49045	0.365509	0.343539	0.708074	0.555786	0.150001	0.422456	0.586544	0.12882	0.405251	0.49531	0.199496	0.524154	0.495748	0.199217	0.510622	0.515057	0.18218	0.633784	-0.107253	0.78166	0.99815	0.421507	0.274441	0.760789
CROCCP3	1.07447	0.600043	0.284612	0.653822	0.68448	0.2175	0.516397	0.577474	0.344933	0.660636	0.399642	0.50717	0.805737	0.544009	0.39309	0.707817	0.880718	0.125101	0.538119	0.636077	0.255626	0.81709	0.663269	0.238403	0.726969
NBPF1	2.13357	0.183155	0.719195	0.929148	-0.169505	0.705622	0.888532	-0.492864	0.277583	0.598407	0.0199369	0.969734	0.998666	-0.549006	0.26499	0.588492	-0.485795	0.299972	0.764576	0.084793	0.864493	1	-0.158584	0.749774	0.976115
CROCCP2	2.90073	-0.463446	0.286571	0.657163	-0.0321372	0.964055	0.994605	-0.0680516	0.890487	0.971934	-0.30058	0.480812	0.787849	-0.0384522	0.939787	0.989581	-0.269993	0.5409	0.903776	-0.0776689	0.858605	1	0.000702693	1	1
CROCC	2.71049	-0.114041	0.806356	0.959692	0.0474459	0.934521	0.983569	0.196281	0.673335	0.879944	-0.0523472	0.904034	0.980475	-0.296044	0.519741	0.793836	0.324661	0.459925	0.868098	-0.0867906	0.867062	1	0.115439	0.801803	0.983404
MFAP2	4.24057	-0.651366	0.101887	0.396968	-1.30212	0.00127659	0.0178054	-1.32936	0.00102678	0.0164731	-1.1613	0.003997	0.0471362	-1.25823	0.00186911	0.0251669	-0.557501	0.159395	0.598089	-0.467743	0.23564	0.800155	-0.834981	0.0356626	0.3086
ATP13A2	7.49551	-0.467346	0.225664	0.588253	-0.207473	0.590108	0.827053	-0.200309	0.603036	0.841055	-0.370961	0.335851	0.674899	-0.465545	0.227603	0.547321	-0.264219	0.492835	0.882075	-0.523747	0.174525	0.728448	0.0634892	0.869387	0.994704
SDHB	6.31144	-0.150438	0.699019	0.923651	-0.26735	0.490809	0.76424	-0.233742	0.547032	0.810586	-0.0479454	0.903156	0.980296	-0.140422	0.718535	0.89799	-0.0535955	0.891547	0.988964	-0.202531	0.601745	0.976986	-0.277811	0.473608	0.893654
PADI2	1.0791	0.350668	0.473559	0.808122	-0.429979	0.43683	0.728244	-0.159934	0.791658	0.934125	-0.427218	0.457658	0.772733	-0.157575	0.829247	0.946222	-0.0874329	0.893026	0.989268	-0.669919	0.187608	0.742468	-1.70341	0.00265615	0.0736318
PADI1	3.84967	-1.40041	0.000587599	0.0137727	-1.68061	4.51007e-05	0.00152321	-1.52819	0.000182532	0.00465809	-1.61191	9.14335e-05	0.00316567	-1.42516	0.000502544	0.0099634	-1.20452	0.00300358	0.0568981	-0.530335	0.181261	0.737135	-0.726158	0.067878	0.41866
PADI3	2.73736	-2.38736	3.12413e-08	3.80052e-06	-3.55055	1.84597e-14	7.70999e-11	-3.55593	2.22083e-14	6.95676e-11	-2.90683	8.38695e-11	5.83825e-08	-3.73579	6.68207e-15	2.79088e-11	-2.81263	2.48348e-10	1.67084e-07	-1.18958	0.00330523	0.0976758	-2.46548	8.81022e-09	2.20784e-05
RCC2	5.90317	-0.675142	0.0827786	0.353878	-0.994267	0.0109902	0.0817741	-0.937065	0.0164339	0.112589	-0.836887	0.0319713	0.182691	-1.13572	0.00386405	0.0422852	-0.651372	0.0940291	0.46865	-0.391334	0.312684	0.868617	-0.745397	0.0552897	0.380233
ARHGEF10L	5.01986	0.36377	0.361204	0.721141	0.450925	0.254573	0.560894	0.243373	0.540031	0.806202	0.531053	0.17813	0.499084	0.265265	0.506626	0.787693	0.640853	0.104247	0.4918	-0.00094418	1	1	-0.0667184	0.87459	0.994704
ALDH4A1	3.50447	-1.34476	0.000962403	0.0192943	-1.79497	1.54602e-05	0.000647879	-1.7859	1.62825e-05	0.000728643	-1.62491	8.43462e-05	0.00299393	-1.63387	8.35901e-05	0.0026856	-1.47789	0.00033114	0.0118888	-1.08634	0.00712824	0.150365	-1.72226	2.75497e-05	0.00426169
IFFO2	9.09895	0.488289	0.204335	0.55817	0.943992	0.0146898	0.100967	0.738832	0.0554114	0.245437	0.805985	0.036833	0.199016	0.871338	0.0241658	0.14617	0.932882	0.0158864	0.175869	0.52779	0.170139	0.723647	0.474632	0.217117	0.698992
UBR4	9.35845	0.332258	0.386896	0.742886	0.625431	0.104173	0.342685	0.250574	0.513893	0.790945	0.464275	0.227034	0.56087	0.46226	0.229082	0.549044	0.395066	0.303723	0.767822	0.193512	0.614129	0.976986	0.322009	0.401597	0.861124
EMC1	6.5021	-0.682764	0.0783328	0.344027	-0.686596	0.0765052	0.285471	-0.844318	0.029802	0.165836	-0.773164	0.0465057	0.229506	-0.720183	0.0636096	0.265146	-0.713496	0.0659044	0.39081	-0.493587	0.201762	0.757342	-0.603157	0.119088	0.550669
MRTO4	4.41788	-0.745182	0.0614867	0.300479	-0.747286	0.0602882	0.246866	-0.7993	0.0452144	0.218234	-0.608579	0.125172	0.414923	-0.68719	0.0848274	0.313906	-0.524648	0.185392	0.63835	-0.849729	0.0325803	0.348617	-0.452535	0.252313	0.740524
LOC100506730	1.32541	-0.498067	0.4076	0.762385	0.166767	0.791658	0.927158	0.427578	0.42589	0.733426	-0.25371	0.696086	0.899449	0.131018	0.825854	0.944934	0.466183	0.378836	0.823814	0.0866581	0.894948	1	0.400336	0.41768	0.868879
AKR7A2	5.4933	-0.140886	0.721131	0.929831	-0.066548	0.867396	0.959457	0.255208	0.513858	0.790945	-0.0294847	0.942145	0.991687	-0.161756	0.682822	0.879691	0.274036	0.483974	0.879695	-0.432471	0.270097	0.828272	-0.114367	0.773105	0.979855
PQLC2	5.53823	0.0220265	0.957297	0.997589	0.399406	0.307474	0.6187	0.601968	0.124013	0.396501	0.452519	0.24725	0.584579	0.429731	0.274035	0.598303	0.616275	0.115545	0.517455	-0.321469	0.415957	0.926306	0.113401	0.775382	0.980589
CAPZB	8.97035	0.229968	0.549292	0.852874	0.296936	0.439402	0.730394	0.29677	0.439666	0.743357	0.188738	0.623114	0.865443	0.324265	0.398622	0.710994	0.393825	0.3054	0.769329	0.0529659	0.890511	1	0.163569	0.670099	0.955215
MINOS1	5.48708	-0.445158	0.253912	0.623784	-0.378065	0.334378	0.64607	-0.443311	0.257275	0.576065	-0.255486	0.513064	0.809093	-0.236307	0.546956	0.810275	-0.535503	0.171945	0.618152	-0.258479	0.508209	0.95998	-0.304413	0.435357	0.878578
MINOS1-NBL1	7.11481	-0.227812	0.555342	0.85558	-0.050644	0.896337	0.971837	0.0517321	0.894085	0.973107	-0.0822164	0.832026	0.95601	-0.253453	0.511901	0.789892	0.0697036	0.857343	0.984372	-0.377838	0.327746	0.880008	-0.175004	0.650246	0.950582
RPS14P3	3.3251	-0.895843	0.0310366	0.197908	-0.969712	0.0187738	0.118746	-0.551501	0.17384	0.473141	-0.869158	0.0356468	0.19584	-0.214547	0.612949	0.843435	-0.910064	0.0282969	0.245693	-0.837498	0.0409126	0.387833	-1.46181	0.000463619	0.0248578
NBL1	7.05309	-0.205213	0.595446	0.873353	-0.0354324	0.927749	0.981342	0.0833721	0.829571	0.948286	-0.0806696	0.83527	0.957366	-0.241826	0.531655	0.80128	0.0968542	0.802454	0.972226	-0.368984	0.339364	0.888486	-0.16364	0.671753	0.955795
TMCO4	3.54781	-0.279452	0.49646	0.82099	-0.569853	0.163589	0.444897	-0.570476	0.163967	0.459724	-0.507339	0.219235	0.550283	-0.75963	0.0686022	0.277107	-0.594263	0.14724	0.579318	-0.181681	0.663272	0.984658	-0.126916	0.762623	0.97714
OTUD3	3.6757	0.224098	0.5998	0.874819	0.472615	0.254029	0.560088	0.623762	0.128495	0.404634	0.548503	0.186105	0.509401	0.439594	0.289468	0.614654	0.632595	0.123628	0.535635	0.279071	0.502813	0.958198	0.228591	0.5881	0.937068
CAMK2N1	5.03246	-0.7193	0.0680612	0.318449	-0.536309	0.173002	0.458098	-0.585975	0.137093	0.418868	-0.640605	0.104725	0.374486	-0.471917	0.231651	0.552857	-0.152508	0.700897	0.950238	-0.193868	0.62296	0.976986	-0.102208	0.796503	0.983404
MUL1	5.92868	-0.365556	0.348268	0.711759	-0.142511	0.715038	0.894065	-0.256006	0.510926	0.789178	-0.136559	0.72693	0.912322	-0.234612	0.54781	0.81073	-0.0863729	0.825925	0.975836	-0.32244	0.407277	0.923295	-0.166777	0.668507	0.954944
CDA	5.45398	-0.0624866	0.880218	0.983333	0.359106	0.358615	0.668533	0.61704	0.114928	0.380362	0.237354	0.544425	0.827726	0.348332	0.375127	0.692288	0.332691	0.39743	0.833809	-0.989627	0.0124561	0.205333	-0.380344	0.333854	0.81385
PINK1	7.1266	-0.0581402	0.881293	0.983695	0.000781704	0.999559	1	0.0998371	0.796509	0.936465	-0.066702	0.863801	0.967155	0.0612267	0.874991	0.964564	0.262174	0.497024	0.88547	-0.0578535	0.881684	1	0.318395	0.40906	0.864744
DDOST	7.97873	-0.34976	0.363395	0.722182	-0.352534	0.35948	0.668775	-0.294975	0.443124	0.745824	-0.313998	0.414431	0.74258	-0.339799	0.377306	0.695037	-0.156121	0.684876	0.94481	-0.398586	0.300269	0.856058	-0.253376	0.509866	0.909283
SH2D5	4.90768	-1.09686	0.00589231	0.0673565	-0.789243	0.0459166	0.208694	-0.662751	0.0933776	0.338352	-0.600355	0.128265	0.420966	-0.834059	0.0355906	0.1862	-0.649992	0.100373	0.483162	-0.552296	0.160454	0.706178	0.273224	0.486026	0.900609
HP1BP3	6.89733	-0.21293	0.581641	0.867266	-0.468153	0.22583	0.52508	-0.424451	0.272027	0.59196	-0.42032	0.276958	0.617158	-0.466864	0.2276	0.547321	-0.320482	0.40684	0.83727	0.140026	0.716917	0.990278	-0.300773	0.435817	0.878578
EIF4G3	7.06312	0.338364	0.381067	0.737176	0.0652411	0.866805	0.959373	0.0633898	0.870605	0.964943	0.202055	0.601274	0.854125	0.205869	0.594566	0.833603	0.0582781	0.881151	0.987766	0.477974	0.215833	0.774614	0.0915798	0.813218	0.986521
ECE1	7.57824	0.220942	0.566996	0.860833	0.49006	0.204029	0.499666	0.458183	0.234955	0.547923	0.393268	0.308032	0.649479	0.27102	0.482541	0.771137	0.758015	0.0500622	0.336163	0.29954	0.437245	0.936524	0.649635	0.092567	0.489583
NBPF3	2.42296	-0.0341548	0.954144	0.99711	-0.443713	0.311827	0.623655	-0.388505	0.378513	0.692145	-0.237746	0.603575	0.855351	-0.0928879	0.85415	0.956007	-0.351784	0.43305	0.852894	-0.582172	0.182465	0.737316	-1.03631	0.0199399	0.222879
RAP1GAP	1.50123	-0.106606	0.816221	0.962292	-0.441331	0.357049	0.66728	-0.620355	0.205667	0.514515	-0.855391	0.0888374	0.340929	-0.995168	0.0523064	0.236521	-0.276376	0.594846	0.921212	-0.727452	0.141052	0.674314	-1.02527	0.0336302	0.300189
USP48	6.26498	0.274722	0.480099	0.811972	0.39243	0.312247	0.624195	0.404592	0.297514	0.618092	0.326232	0.401451	0.732617	0.306886	0.430353	0.737765	0.0055776	0.991049	1	0.341297	0.379466	0.91664	0.153067	0.69441	0.961856
HSPG2	10.1441	0.521734	0.174541	0.517143	0.440686	0.251086	0.555816	0.243184	0.526043	0.797981	0.265509	0.48883	0.794016	0.109149	0.775997	0.923297	0.630379	0.101299	0.485753	0.374785	0.32878	0.8812	0.30561	0.425643	0.873228
LINC00339	1.58721	-0.406293	0.445817	0.789254	-0.518225	0.288827	0.599868	-0.35917	0.471616	0.766651	-0.488893	0.343082	0.681643	-0.475096	0.353869	0.673549	-0.593678	0.233262	0.699759	0.0396581	0.964701	1	-0.117843	0.822762	0.988608
CDC42	6.72769	0.0861155	0.825033	0.96504	0.222808	0.564821	0.812098	0.128291	0.740924	0.908926	0.176983	0.647972	0.87746	0.39733	0.304615	0.628966	0.122987	0.751476	0.962447	-0.0225879	0.954825	1	-0.163466	0.67322	0.956109
WNT4	2.38234	0.512178	0.265524	0.635191	0.249356	0.591195	0.827857	-0.0352092	0.96845	0.996546	0.160201	0.724517	0.911001	-0.131367	0.789309	0.92926	0.427683	0.357515	0.806545	0.543107	0.229711	0.792041	0.138079	0.779866	0.980782
ZBTB40	5.46126	-0.178839	0.650465	0.899893	-0.311529	0.426206	0.718668	-0.401912	0.303523	0.623262	-0.335082	0.392048	0.725929	-0.57659	0.142535	0.422914	-0.30499	0.435482	0.855578	-0.0709486	0.857825	1	-0.252724	0.517798	0.912025
EPHB2	6.64203	-1.90336	1.76848e-06	0.000137634	-1.7571	9.22411e-06	0.000444531	-1.92198	1.404e-06	0.000104715	-2.06983	2.38826e-07	3.25271e-05	-1.99505	6.03273e-07	6.46257e-05	-1.9132	1.57214e-06	0.000155109	-0.49427	0.199881	0.753654	-0.358404	0.352026	0.828023
KDM1A	6.15969	-0.354841	0.360516	0.720944	-0.641106	0.0990848	0.33196	-0.548694	0.157667	0.45125	-0.479454	0.217015	0.547343	-0.511509	0.18827	0.493417	-0.391791	0.31269	0.77583	-0.218029	0.573869	0.976225	-0.493345	0.203284	0.681602
LUZP1	8.66508	0.167081	0.663582	0.90726	0.0583933	0.879375	0.96333	-0.167393	0.66304	0.874238	0.105241	0.784217	0.934699	-0.00773015	0.984356	1	0.0626889	0.87058	0.986314	-0.0143748	0.970467	1	-0.531974	0.166899	0.631795
HNRNPR	6.38776	-0.108852	0.78117	0.951791	0.349037	0.368469	0.675374	0.236789	0.542321	0.807602	0.445273	0.251461	0.58966	0.176418	0.650926	0.865012	0.268558	0.489561	0.881918	0.506355	0.191814	0.745713	0.512191	0.186608	0.654087
ZNF436	4.82827	-0.165433	0.678737	0.915455	-0.20927	0.598599	0.831965	-0.592871	0.135478	0.416762	-0.316507	0.425099	0.749443	-0.251483	0.528565	0.799624	-0.312751	0.431412	0.851677	0.408106	0.29751	0.854462	0.126741	0.751728	0.976115
TCEA3	-0.121843	-2.35786	0.000133771	0.00456717	-2.70415	1.15223e-05	0.000526912	-1.94887	0.000761315	0.0132306	-2.66705	2.96233e-05	0.00140599	-2.20564	0.000398735	0.0084252	-2.0159	0.000669924	0.019386	-1.71735	0.00211307	0.0771417	-3.26071	2.64398e-07	0.00014756
ASAP3	3.83183	0.568615	0.170775	0.511794	0.548559	0.185391	0.476113	0.779795	0.0569905	0.249857	0.516595	0.216621	0.547274	0.655349	0.116136	0.375338	0.819479	0.046252	0.322519	0.769005	0.0610778	0.464948	0.910301	0.0264335	0.262242
ID3	4.53297	-0.134052	0.741557	0.936664	-0.00306164	1	1	-0.058885	0.889662	0.971934	-0.0426462	0.919686	0.985855	-0.140933	0.735595	0.906567	0.16834	0.680095	0.943906	0.121164	0.76473	0.995945	0.354795	0.369134	0.839354
RPL11	7.99492	-1.00398	0.00962855	0.094402	-0.767277	0.0469062	0.21151	-0.853499	0.0272901	0.156712	-0.763072	0.0481626	0.234451	-0.674001	0.0806026	0.305398	-0.657806	0.0880153	0.453135	-0.656799	0.0884178	0.55036	-0.815382	0.0348097	0.305243
TCEB3	6.77292	-0.505608	0.19086	0.539517	-0.626956	0.105102	0.344835	-0.840539	0.0303356	0.167891	-0.646472	0.0949741	0.354174	-0.61725	0.1109	0.365426	-0.583831	0.131228	0.551221	-0.549249	0.15523	0.696786	-0.836991	0.030936	0.28544
PITHD1	4.29184	-0.0910782	0.822003	0.964568	-0.090591	0.8259	0.943261	0.0210402	0.962904	0.994261	0.021739	0.968491	0.998254	-0.14833	0.717625	0.897838	0.392826	0.324957	0.784163	-0.160041	0.688902	0.987578	-0.691774	0.0864914	0.475741
LYPLA2	4.98139	-0.0985548	0.804336	0.958433	-0.29408	0.455291	0.741523	-0.164505	0.680968	0.882999	-0.00919983	0.986583	1	-2.08783	6.0119e-07	6.46257e-05	0.0775722	0.846904	0.980751	-0.254684	0.518585	0.963275	-0.091565	0.821383	0.988183
GALE	5.85598	-0.362745	0.3523	0.714754	-0.0601507	0.878875	0.963141	-0.0840596	0.830523	0.948585	-0.220854	0.571493	0.840372	-0.256302	0.511636	0.789701	-0.224417	0.56517	0.911048	-0.576266	0.139671	0.671817	-0.114537	0.769417	0.979389
HMGCL	4.88285	-0.197305	0.618929	0.88371	0.164605	0.680812	0.874931	0.14443	0.717177	0.898037	-0.210905	0.600762	0.853947	-0.140398	0.724275	0.901298	-0.242388	0.541292	0.903776	0.0327689	0.935165	1	0.355256	0.368001	0.839295
FUCA1	5.19643	0.351834	0.372146	0.730533	0.0754625	0.851386	0.954155	0.133156	0.736845	0.907398	0.124352	0.757595	0.92359	0.200816	0.613611	0.843713	-0.026839	0.948875	0.999861	0.304963	0.436567	0.935702	0.551166	0.160087	0.621597
PNRC2	4.63854	0.282222	0.477971	0.810752	-0.143887	0.719913	0.895345	0.014997	0.974506	0.997503	0.0264831	0.952852	0.994108	0.107502	0.789226	0.92926	-0.0578908	0.89091	0.988964	0.215413	0.590006	0.976986	0.0208759	0.964686	1
SRSF10	5.63098	0.0408538	0.92012	0.99026	-0.0103354	0.980152	1	0.0768519	0.848669	0.955105	0.133012	0.73492	0.915835	0.11923	0.76455	0.92052	-0.200336	0.610486	0.9276	0.244959	0.530915	0.967463	0.312324	0.423425	0.871534
MYOM3	1.44168	0.80646	0.0929641	0.378851	0.310009	0.575204	0.816786	0.0431534	0.951305	0.99023	0.10898	0.849669	0.962683	-0.451983	0.398954	0.711181	0.0972296	0.90031	0.991814	-0.468669	0.375905	0.914689	-0.420669	0.435139	0.878578
IL22RA1	3.16488	1.70021	6.14456e-05	0.00239849	0.426926	0.331754	0.644201	0.22879	0.599723	0.839851	0.524763	0.234814	0.570315	0.403083	0.355716	0.675461	0.387095	0.380953	0.823851	0.397853	0.364558	0.910694	0.389066	0.368773	0.839354
IFNLR1	3.89291	0.189297	0.644403	0.89689	-0.046623	0.909232	0.975958	-0.227001	0.574936	0.827436	-0.227028	0.586687	0.848076	-0.248408	0.548076	0.81073	-0.325168	0.421851	0.846001	-0.243068	0.546275	0.970309	-0.590887	0.149115	0.605841
GRHL3	4.52281	0.360038	0.369923	0.728978	0.048127	0.907831	0.975506	0.143308	0.727347	0.9029	0.45599	0.255328	0.593465	0.232853	0.568509	0.819199	0.24785	0.542473	0.904258	-0.0497463	0.907358	1	0.681458	0.0858685	0.474507
STPG1	5.40805	0.172343	0.663848	0.90726	0.179258	0.649682	0.858097	0.274325	0.486769	0.774723	0.235106	0.551277	0.831219	0.259109	0.51084	0.789673	0.237732	0.547272	0.906452	0.0568317	0.885696	1	0.348413	0.374446	0.842184
NIPAL3	6.85115	-0.408369	0.290945	0.66005	-0.42093	0.276116	0.586097	-0.537542	0.164751	0.461303	-0.464554	0.229826	0.56443	-0.432462	0.263739	0.587703	-0.470508	0.223873	0.688882	0.0944585	0.807184	1	0.166067	0.667026	0.954944
RCAN3	5.91522	0.38333	0.325537	0.691448	0.359941	0.355565	0.666125	0.201857	0.605533	0.842964	0.217194	0.578631	0.844298	0.267775	0.495352	0.779657	0.36242	0.352632	0.804236	0.0391077	0.922623	1	0.0319349	0.937189	1
SRRM1	5.57809	-0.234594	0.550466	0.853072	-0.130598	0.739643	0.903816	-0.119555	0.761233	0.920051	-0.0891091	0.823854	0.953389	-0.240766	0.540222	0.806984	-0.12198	0.756036	0.963822	-0.0450266	0.910482	1	-0.344186	0.378649	0.844826
CLIC4	8.87457	1.30126	0.000853515	0.0178067	1.62602	3.5757e-05	0.00127528	1.57883	5.85625e-05	0.00196726	1.5564	7.38472e-05	0.00269768	1.68343	1.93989e-05	0.000927742	1.0025	0.00974508	0.126273	1.05644	0.00649615	0.142801	1.28546	0.000980013	0.0396115
RUNX3	2.7932	-1.06965	0.0117606	0.106783	-0.711567	0.0916604	0.318498	-0.6846	0.10281	0.357538	-1.06134	0.0134636	0.106771	-1.47954	0.00068925	0.0127169	-0.462417	0.270302	0.737401	-1.26526	0.0029617	0.0915416	-0.942582	0.0233154	0.243721
SYF2	5.90673	0.415674	0.288221	0.659184	0.47396	0.224117	0.523422	0.462896	0.235189	0.548163	0.494499	0.205373	0.532076	0.520873	0.182641	0.485157	0.479439	0.218472	0.683338	0.157293	0.688325	0.987578	-0.300481	0.442598	0.87859
C1orf63	3.99823	-0.0597317	0.896618	0.988017	-0.210398	0.609018	0.838756	0.143012	0.722938	0.900886	-0.34238	0.406624	0.736698	-0.257263	0.533607	0.80201	-0.348544	0.390555	0.830148	0.121858	0.768906	0.997349	-0.26274	0.521491	0.912992
TMEM50A	7.57317	0.371088	0.335792	0.699415	0.220162	0.567929	0.813833	0.324383	0.399981	0.71169	0.276139	0.473857	0.783405	0.296908	0.441356	0.744355	0.276367	0.473457	0.875794	0.0617704	0.873333	1	0.395226	0.305057	0.789255
TMEM57	5.39839	-0.432982	0.269058	0.638383	-0.397407	0.311053	0.622504	-0.385628	0.323979	0.64172	-0.0715646	0.857455	0.96464	0.06296	0.87772	0.965626	-0.121215	0.761842	0.963822	-0.18295	0.638321	0.97813	-0.358012	0.359151	0.83567
LDLRAP1	5.9984	0.0274542	0.946064	0.99636	-0.135641	0.728688	0.898668	-0.0540396	0.891483	0.972259	-0.0261949	0.948714	0.992388	-0.0718213	0.855894	0.95654	0.173765	0.655926	0.938131	-0.127537	0.744283	0.994149	0.0879572	0.822355	0.988487
SEPN1	6.96457	-0.606347	0.117104	0.425183	-0.486476	0.207849	0.50425	-0.521044	0.177509	0.477703	-0.483009	0.211332	0.540516	-0.640124	0.0983522	0.339024	-0.278882	0.469937	0.87286	-0.424869	0.271	0.828839	-0.145542	0.70603	0.965321
MTFR1L	5.18395	-0.369143	0.34797	0.711581	-0.580281	0.138741	0.401762	-0.4523	0.249747	0.567217	-0.442486	0.259767	0.598074	-0.318648	0.416499	0.728059	-0.314036	0.423634	0.847132	-0.353051	0.368755	0.912242	-0.496484	0.204123	0.682458
AUNIP	1.18708	-0.943729	0.0549184	0.282483	-0.872782	0.0642645	0.257181	-1.49124	0.0030855	0.0358973	-0.899013	0.0708706	0.296102	-1.03096	0.0409858	0.203548	-0.904333	0.0644777	0.386004	-1.08087	0.0229225	0.287507	-1.67252	0.000753669	0.0334875
PAQR7	5.82033	-0.16742	0.66864	0.910764	-0.591386	0.129269	0.386296	-0.423637	0.277313	0.598061	-0.521213	0.182253	0.505381	-0.528388	0.176844	0.477658	-0.181876	0.641706	0.935168	0.129433	0.740294	0.993667	0.395618	0.308083	0.792524
STMN1	7.71493	-0.574525	0.136172	0.457804	-1.2575	0.00126881	0.0177703	-1.24557	0.00140737	0.0206109	-0.889549	0.0216361	0.143763	-0.886097	0.0221744	0.137169	-0.336479	0.381806	0.823851	0.10222	0.790444	0.99815	-0.642383	0.0957726	0.496936
PAFAH2	5.53985	0.287067	0.463828	0.799637	0.258546	0.509501	0.777758	0.373431	0.34068	0.655801	0.249762	0.525577	0.815944	0.414243	0.291892	0.616555	0.443626	0.258365	0.727029	0.264681	0.499013	0.957231	0.355194	0.363589	0.837765
PDIK1L	2.76366	1.32172	0.00287875	0.0415562	1.21424	0.00647504	0.0572563	0.962579	0.0319762	0.173771	1.29234	0.00382083	0.0456386	1.0065	0.0266919	0.155197	0.184323	0.704592	0.951453	1.10757	0.0133371	0.215427	1.05551	0.0180228	0.212842
ZNF593	3.52679	-0.272403	0.518249	0.833433	-0.176811	0.672057	0.870824	0.0313487	0.954549	0.991286	-0.191977	0.649538	0.877474	-0.576397	0.169906	0.468233	0.0818132	0.848778	0.981149	-0.443608	0.284134	0.84345	-0.246263	0.553207	0.924032
CNKSR1	4.62328	0.472222	0.238198	0.604572	0.660129	0.0982327	0.330343	0.828361	0.0381319	0.193988	0.520797	0.193047	0.516918	0.508656	0.204711	0.51729	0.833139	0.037459	0.288206	0.29588	0.463113	0.947146	0.582786	0.145682	0.600359
CEP85	3.53916	-0.762389	0.0596756	0.295081	-1.23462	0.00264602	0.0302791	-1.15439	0.00469364	0.0486848	-0.960394	0.0185155	0.130117	-1.08274	0.00875111	0.075001	-0.814333	0.045538	0.319494	-1.07288	0.0084492	0.165677	-1.175	0.00398677	0.0928518
SH3BGRL3	9.13424	-0.113254	0.768014	0.947183	-0.0471605	0.902359	0.974214	-0.0373263	0.922704	0.981434	-0.147952	0.699934	0.901446	-0.0963548	0.80191	0.935406	-0.0895853	0.815546	0.974982	-0.283837	0.459679	0.944071	0.0126334	0.973958	1
UBXN11	2.85093	0.311164	0.492467	0.818058	0.619588	0.150206	0.42275	0.755111	0.0769314	0.300483	0.440117	0.313932	0.654869	0.357532	0.420606	0.730855	0.65853	0.128147	0.544297	-0.373646	0.396329	0.923295	-0.0103914	1	1
AIM1L	5.84114	0.267441	0.492446	0.818058	-0.0273126	0.946426	0.987404	-0.101644	0.795902	0.936465	-0.219905	0.574026	0.842121	-0.175883	0.653871	0.865447	-0.0946026	0.810191	0.973173	-0.130487	0.73898	0.993145	-0.0198021	0.961616	1
DHDDS	5.83914	-0.0393425	0.92228	0.990348	0.186536	0.632832	0.849114	0.0620168	0.875698	0.967289	0.134496	0.731616	0.914302	0.0814713	0.836811	0.949478	0.0592856	0.881434	0.987766	-0.139034	0.722769	0.991933	-0.0926878	0.813625	0.986521
HMGN2	1.66299	-1.24632	0.00735976	0.0785183	-1.83855	0.000110053	0.0029528	-1.36047	0.00282699	0.0336989	-1.6328	0.000578357	0.0122827	-1.64802	0.000632634	0.0119561	-1.3679	0.00322611	0.0596213	-0.743292	0.0897044	0.554786	-1.00546	0.0240229	0.247737
RPS6KA1	7.14077	-0.459116	0.234931	0.601327	-0.0710909	0.854458	0.955255	-0.0890084	0.818133	0.944717	-0.13119	0.734414	0.915825	-0.103524	0.789245	0.92926	-0.0171784	0.965486	1	-0.307587	0.42544	0.930581	0.155293	0.687282	0.960165
ARID1A	7.12617	-0.0850277	0.826391	0.965741	-0.0824347	0.831488	0.946109	-0.188905	0.624791	0.854748	-0.130588	0.7357	0.91597	-0.0643075	0.868628	0.963243	0.0443857	0.909313	0.993656	0.00107031	0.998838	1	-0.0140419	0.971863	1
PIGV	4.1231	-0.0660101	0.877238	0.982611	-0.15183	0.709355	0.890514	-0.0403518	0.925781	0.982199	-0.248973	0.541586	0.826548	-0.0736473	0.861081	0.959394	0.162843	0.685592	0.945161	-0.265673	0.511823	0.95998	-0.281069	0.487095	0.900773
ZDHHC18	6.13342	-0.312275	0.42185	0.773001	-0.287069	0.459845	0.745196	-0.331773	0.393046	0.705163	-0.368738	0.342966	0.681643	-0.521294	0.180852	0.48279	-0.282874	0.466811	0.871242	-0.151599	0.696708	0.988055	0.226151	0.559535	0.927359
SFN	10.549	-0.225214	0.55696	0.855863	0.11157	0.771005	0.918482	0.13393	0.726789	0.902621	0.172541	0.652637	0.879589	0.0590856	0.877562	0.965626	0.481481	0.20989	0.673304	-0.380954	0.320826	0.875614	0.522175	0.174023	0.639046
GPN2	4.51879	-0.676806	0.0892633	0.370354	-0.569482	0.151204	0.424701	-0.576439	0.147111	0.435582	-0.775995	0.0512633	0.244311	-0.776525	0.0527234	0.237307	-0.34833	0.384179	0.823851	-0.27139	0.495183	0.954975	-0.0873015	0.829403	0.990792
GPATCH3	3.17807	-0.439092	0.304343	0.673135	-0.351152	0.408805	0.705146	-0.468886	0.262636	0.582582	-0.501593	0.231816	0.566917	-0.556574	0.195885	0.505392	-0.0843641	0.841149	0.979287	-0.285221	0.49517	0.954975	-0.029143	0.949378	1
NUDC	5.76484	0.169604	0.665153	0.907883	0.439119	0.260159	0.567513	0.473909	0.225571	0.536377	0.341462	0.382997	0.718299	0.29798	0.447244	0.748185	0.703749	0.0719651	0.40765	-0.26347	0.502591	0.958198	-0.224084	0.567606	0.929079
C1orf172	4.62403	-0.244237	0.541054	0.847215	-0.234742	0.55809	0.808237	-0.298032	0.456709	0.756053	-0.0346393	0.939153	0.991032	-0.199422	0.617861	0.845883	-0.121741	0.762338	0.963822	-0.179785	0.652104	0.980636	0.0264207	0.953227	1
TRNP1	5.2011	-0.396701	0.315366	0.682712	0.118743	0.762007	0.914963	0.286133	0.468492	0.765146	0.00557754	0.991307	1	-0.0633404	0.874305	0.964508	0.00634613	0.991431	1	-0.334774	0.394522	0.922613	-0.0866566	0.82572	0.989941
FAM46B	3.74272	-0.177912	0.690431	0.921309	0.249559	0.557394	0.807759	0.30299	0.472225	0.767058	0.147178	0.732239	0.914356	0.108999	0.799113	0.933844	0.286356	0.498703	0.885845	0.301843	0.469634	0.948371	0.990039	0.0145864	0.192185
SLC9A1	6.59686	-0.334268	0.386849	0.742886	-0.653092	0.0916469	0.318498	-0.618107	0.110263	0.371908	-0.823052	0.0340881	0.190538	-0.68563	0.0770361	0.297528	-0.448973	0.245399	0.712925	-0.961277	0.013479	0.216806	-1.69373	1.90819e-05	0.00341567
WDTC1	5.75855	-0.305249	0.432959	0.781819	-0.483426	0.214133	0.512235	-0.485399	0.212341	0.522652	-0.47677	0.221006	0.553068	-0.701567	0.0728733	0.288409	-0.274532	0.480629	0.879695	-0.603383	0.121323	0.636856	-1.05132	0.00746595	0.128056
TMEM222	5.00177	-0.165997	0.678627	0.915455	0.0184762	0.966667	0.995164	-0.0687408	0.866916	0.963567	-0.241435	0.54401	0.827429	-0.0994228	0.806711	0.937777	0.0811208	0.843197	0.980241	0.0419744	0.917359	1	0.3927	0.318983	0.800647
LOC644961	4.68581	-0.150405	0.709174	0.927222	-0.222735	0.578778	0.818797	-0.354407	0.374012	0.689782	-0.205746	0.609378	0.859026	-0.0573406	0.890453	0.969363	-0.00151394	1	1	-0.00300144	1	1	0.266277	0.500509	0.905216
SYTL1	3.24713	0.0436342	0.938128	0.994294	0.307893	0.475154	0.753864	0.628398	0.136877	0.418712	-0.0822178	0.850119	0.962683	0.186122	0.677609	0.878043	0.273868	0.520691	0.893573	0.71053	0.0867891	0.547577	0.945748	0.0233773	0.243721
MAP3K6	5.41382	0.119819	0.763527	0.945735	0.180783	0.648691	0.858097	0.209376	0.595406	0.837969	-0.00721582	0.991332	1	0.072796	0.858971	0.958151	0.160534	0.685827	0.945161	0.140203	0.721796	0.991896	0.526107	0.178779	0.642633
WASF2	7.5619	0.305987	0.427176	0.77714	0.0176457	0.964305	0.994605	0.0580769	0.880843	0.96875	0.198591	0.606482	0.857119	0.167055	0.665017	0.871865	0.329018	0.393193	0.833006	0.0229276	0.953332	1	0.0393037	0.919412	0.99746
AHDC1	5.79893	-0.300565	0.442629	0.786464	-0.193114	0.621487	0.844607	-0.316879	0.416706	0.726128	-0.122339	0.755707	0.92295	-0.389768	0.318581	0.640491	0.0649763	0.869782	0.986314	0.243161	0.532446	0.967519	0.448604	0.248368	0.736534
IFI6	4.51928	4.35884	5.39207e-22	5.19712e-19	1.00361	0.0168831	0.110352	0.216117	0.608524	0.844854	0.132363	0.790839	0.937844	0.429121	0.313294	0.636405	-0.0544615	0.933552	0.998228	0.260773	0.5452	0.970176	-0.223072	0.62021	0.942375
FAM76A	2.42791	-0.542126	0.215248	0.574453	-0.708794	0.107918	0.350317	-0.896249	0.0441375	0.214441	-0.948192	0.0343244	0.191064	-0.867385	0.0530357	0.23759	-0.812495	0.0656866	0.390089	-0.134944	0.767747	0.996831	0.0415386	0.946584	1
STX12	8.08565	0.241487	0.530447	0.841646	0.576052	0.135016	0.39573	0.618419	0.108748	0.369273	0.485453	0.207595	0.53467	0.498791	0.195493	0.504537	0.46105	0.231267	0.696791	0.0395183	0.918764	1	-0.216093	0.574599	0.930686
PPP1R8	5.52008	0.0808458	0.838719	0.969962	-0.0440563	0.913724	0.977437	0.0758149	0.847409	0.955031	0.0909096	0.820788	0.952001	0.122043	0.758509	0.918051	0.121192	0.75906	0.963822	0.067412	0.865765	1	0.2217	0.572278	0.930367
THEMIS2	5.14999	1.68774	2.65824e-05	0.00122455	0.787541	0.0474203	0.213329	0.866042	0.0291704	0.163977	0.589931	0.138879	0.439322	0.795581	0.0458445	0.218415	0.773481	0.0513362	0.34034	-0.0484195	0.909738	1	0.242461	0.539399	0.918398
RPA2	4.78575	-0.228503	0.566277	0.860833	-0.252611	0.524487	0.788178	-0.0890883	0.824742	0.946294	-0.324849	0.413123	0.741291	-0.269434	0.497975	0.781744	-0.278512	0.484259	0.879695	-0.387656	0.326651	0.878691	-0.304175	0.441657	0.878578
SMPDL3B	2.99675	0.132571	0.752541	0.941988	-0.412107	0.333759	0.645579	-0.540272	0.205084	0.513735	-0.598	0.158518	0.47048	-0.415016	0.326187	0.649058	-0.380428	0.370596	0.817373	0.101909	0.812749	1	-0.404458	0.345013	0.821472
XKR8	3.51892	-0.0837956	0.84272	0.970969	-0.207609	0.612796	0.840244	-0.480012	0.245818	0.562024	-0.669554	0.107426	0.379489	-0.303763	0.469622	0.763346	-0.141903	0.735403	0.956726	-0.107426	0.800485	0.99982	-0.192433	0.64721	0.94933
EYA3	5.06928	-0.46666	0.236161	0.602177	-0.284659	0.468792	0.74923	-0.298484	0.447623	0.749537	-0.274265	0.484812	0.791259	-0.503325	0.202757	0.515694	-0.432754	0.271884	0.738823	-0.345	0.379833	0.916661	-0.398863	0.308734	0.793288
PTAFR	8.17159	1.1083	0.00439845	0.0551126	1.37009	0.000461754	0.00839736	1.36051	0.000504706	0.00970232	1.49633	0.00013761	0.00435417	1.33736	0.000626248	0.0118712	1.49646	0.000137372	0.00587466	0.564182	0.144037	0.680213	0.996045	0.0102973	0.154537
DNAJC8	5.59603	0.0641268	0.872093	0.980986	0.100275	0.798921	0.930516	0.253265	0.518332	0.792756	0.26746	0.494731	0.797215	0.162478	0.680077	0.878346	0.299158	0.445788	0.860666	0.129599	0.743526	0.994149	-0.0267834	0.947162	1
ATPIF1	6.7936	-0.164205	0.671673	0.912563	-0.171989	0.656781	0.862628	-0.0183223	0.963394	0.994261	-0.202703	0.600626	0.853899	-0.0530149	0.892173	0.970393	-0.144154	0.709909	0.953322	0.140514	0.716443	0.990278	-0.239473	0.535583	0.918163
SESN2	5.90631	-0.749064	0.0546576	0.282067	-1.0411	0.00786031	0.0658338	-1.0539	0.00717503	0.0649589	-0.98011	0.012304	0.100816	-1.02995	0.00867576	0.0745592	-0.850943	0.0292914	0.250697	-0.0736704	0.850289	1	-0.212937	0.582811	0.934332
MED18	4.53072	0.256449	0.524333	0.838531	0.213255	0.592593	0.828932	0.284434	0.479178	0.770745	0.364502	0.363624	0.701643	0.369214	0.355303	0.675356	0.266519	0.506722	0.88814	-0.0829093	0.842802	1	0.0983625	0.811129	0.98586
PHACTR4	5.97727	-0.546623	0.158809	0.491812	-1.36347	0.00054213	0.0093695	-1.36095	0.000554923	0.0103934	-1.25427	0.00143217	0.0221564	-1.24139	0.00162201	0.0229906	-1.13339	0.00382125	0.0678191	-0.317778	0.411482	0.923295	-0.814773	0.0361167	0.309325
SNHG3	3.60999	-1.49583	0.000297579	0.0084359	-1.20978	0.00294931	0.0326813	-0.993435	0.0139164	0.101438	-1.35252	0.000970479	0.0173468	-1.11402	0.0062842	0.0589821	-1.0195	0.0119451	0.145312	-1.53036	0.000188143	0.018619	-1.62244	7.75294e-05	0.00823258
RCC1	5.49123	-0.120942	0.760971	0.944996	0.111664	0.776953	0.92183	-0.0282027	0.947046	0.98919	0.0483053	0.90421	0.980475	-0.00469854	0.99633	1	0.138749	0.723873	0.955575	-0.525283	0.179951	0.735656	-0.423477	0.278482	0.763369
TRNAU1AP	5.65109	-0.040384	0.920394	0.99026	-0.0606069	0.878895	0.963141	0.145234	0.710906	0.895971	-0.0761081	0.850105	0.962683	-0.0544406	0.893266	0.970759	0.0387784	0.923525	0.996364	-0.429634	0.272808	0.832253	-0.261251	0.503718	0.906492
SNHG12	2.75406	-0.211544	0.6343	0.892074	-0.114899	0.78426	0.924873	0.14864	0.73508	0.906374	-0.461481	0.279521	0.620155	-0.582012	0.179082	0.480287	-0.301546	0.492805	0.882075	-0.350092	0.416644	0.926306	-1.18404	0.00717264	0.125873
SNORD99	3.70197	0.163667	0.698633	0.923651	-0.257288	0.536774	0.795667	-0.442021	0.284257	0.605018	-0.0511965	0.913883	0.983738	0.267115	0.522043	0.796154	-0.054488	0.914927	0.995098	-0.239372	0.57001	0.975447	0.313769	0.444943	0.879776
SNORA61	2.01495	-0.343404	0.439571	0.784568	-0.66042	0.138336	0.401052	-0.928387	0.0439127	0.213606	-1.23814	0.00860075	0.0796701	-0.648948	0.156588	0.446022	-0.311927	0.488366	0.881875	-0.671221	0.127513	0.649309	-1.52812	0.000902891	0.0383499
TAF12	4.21891	0.39552	0.327638	0.693814	0.339332	0.401665	0.701888	0.348911	0.392455	0.704911	0.150031	0.709731	0.90624	0.244063	0.549537	0.81161	0.408001	0.308704	0.773269	0.0629886	0.883746	1	0.00715743	1	1
GMEB1	4.01837	0.00300352	1	1	-0.0627433	0.886748	0.966883	-0.0815522	0.846999	0.954726	-0.0856982	0.847519	0.962048	0.0272141	0.958619	0.996308	0.272323	0.500858	0.886408	0.0348022	0.937434	1	-0.110959	0.795228	0.983404
YTHDF2	5.60952	-0.0713904	0.857455	0.976713	-0.0225362	0.956949	0.991908	-0.111258	0.778831	0.927383	0.0212156	0.95924	0.995746	0.112849	0.774848	0.922982	-0.0131746	0.976257	1	0.115319	0.769486	0.997402	0.107253	0.785211	0.982572
EPB41	6.43458	0.147269	0.705439	0.926662	0.401175	0.300816	0.612285	0.436674	0.260089	0.579586	0.342494	0.37749	0.712986	0.410222	0.290616	0.615729	0.267826	0.490346	0.882003	0.0568364	0.885126	1	-0.122395	0.753506	0.976464
TMEM200B	1.58617	-1.03922	0.0359628	0.217793	-0.627012	0.188817	0.480586	-0.294643	0.559787	0.816927	-0.843903	0.0903146	0.344383	-0.771159	0.118519	0.379223	-0.657978	0.178669	0.629787	-0.185863	0.703613	0.988493	-0.382194	0.437928	0.878578
SRSF4	6.40946	0.0770751	0.843972	0.971631	0.0605516	0.877379	0.962912	0.123014	0.752021	0.91585	0.119103	0.75994	0.923922	0.0692364	0.860039	0.958745	0.425942	0.271805	0.738823	-0.0535806	0.891598	1	-0.0406631	0.917947	0.997426
MECR	3.61732	-0.634164	0.116715	0.424141	-1.08533	0.00795907	0.0664405	-1.13868	0.00536477	0.0535622	-0.8935	0.0282585	0.169416	-0.948259	0.0202327	0.129808	-0.791134	0.051995	0.342533	-0.743747	0.0663037	0.483296	-1.01615	0.0121275	0.170975
PTPRU	5.55063	-0.353686	0.366462	0.726086	-0.56702	0.147146	0.416288	-0.430176	0.27139	0.591585	-0.492974	0.206783	0.533401	-0.747223	0.0571722	0.248998	-0.233792	0.549842	0.907381	-0.249328	0.52285	0.964967	-0.169239	0.664753	0.954944
LAPTM5	2.09593	-0.297867	0.503719	0.825477	-0.612127	0.179671	0.46804	-0.602635	0.189212	0.492793	-0.97283	0.036936	0.199314	-0.704919	0.126892	0.394649	-0.094671	0.85175	0.981671	-0.658059	0.134584	0.661899	-1.45962	0.00153797	0.0521882
SDC3	4.75787	-0.746453	0.0594459	0.294643	-1.2312	0.00210009	0.0258791	-1.3226	0.000978728	0.0158238	-1.13072	0.00462573	0.052548	-1.07713	0.0070143	0.0636978	-0.882232	0.0261104	0.235878	-0.211483	0.591918	0.976986	0.107624	0.786893	0.982651
PUM1	6.96689	0.000920228	0.999447	1	0.173708	0.653105	0.860415	0.0504761	0.897	0.974459	0.0818179	0.833137	0.956584	0.0880448	0.820656	0.943724	0.0085258	0.983684	1	-0.104845	0.786724	0.99815	-0.0896745	0.817051	0.987164
SNRNP40	4.48999	-0.371629	0.350445	0.713551	-0.417877	0.294585	0.606519	-0.317435	0.425728	0.733247	-0.278335	0.487275	0.792646	-0.444451	0.264898	0.588492	-0.222143	0.580536	0.917421	-0.0892769	0.826863	1	-0.383415	0.332575	0.813222
ZCCHC17	5.54406	-0.704305	0.0716411	0.326898	-0.517971	0.184772	0.475301	-0.483479	0.214963	0.524783	-0.573584	0.141446	0.443794	-0.605037	0.121699	0.385366	-0.530356	0.174618	0.622727	-0.467396	0.230268	0.792214	-0.776802	0.0467709	0.348625
SERINC2	8.43841	-0.223381	0.560904	0.857277	-0.408471	0.287988	0.599317	-0.322954	0.400605	0.71169	-0.549665	0.153382	0.463081	-0.507464	0.187352	0.492039	-0.338226	0.378804	0.823814	-0.560341	0.145495	0.68219	-0.520777	0.17588	0.641254
TINAGL1	8.68455	0.0612463	0.87355	0.981535	0.0190562	0.960758	0.993333	0.0328381	0.932159	0.985068	0.0903649	0.81417	0.947895	-0.137812	0.719954	0.898168	0.322418	0.401297	0.835667	-0.222531	0.562379	0.972718	-0.249894	0.515317	0.911526
PEF1	5.46437	-1.1465	0.00354048	0.0483776	-2.01529	6.07017e-07	5.59259e-05	-2.2377	4.07488e-08	6.06661e-06	-1.78761	8.42136e-06	0.000504879	-1.93577	1.64373e-06	0.000139162	-1.87817	3.01839e-06	0.000270146	-0.156784	0.686354	0.987578	-0.427156	0.270575	0.758118
COL16A1	6.21745	-0.20164	0.604063	0.877352	-0.144442	0.710375	0.890724	-0.18043	0.642454	0.862896	-0.277933	0.474468	0.783485	-0.369118	0.342567	0.662454	-0.101083	0.795663	0.970661	-0.0308938	0.938002	1	-0.432334	0.265185	0.753974
SPOCD1	6.14801	0.286666	0.461977	0.799196	0.356177	0.359919	0.668775	0.553387	0.154796	0.44698	0.338725	0.384451	0.719409	0.251759	0.518903	0.79335	0.310993	0.424623	0.848013	0.144215	0.712192	0.989327	0.444501	0.2527	0.740677
PTP4A2	6.88828	0.0204008	0.959206	0.997994	0.0967202	0.803052	0.931602	0.0853834	0.825914	0.94677	0.0912439	0.814222	0.947895	0.177101	0.64728	0.862902	0.156443	0.686051	0.945161	-0.26724	0.489539	0.953245	-0.231337	0.54959	0.922894
KHDRBS1	7.91968	-0.107008	0.781301	0.951791	-0.045408	0.90652	0.975506	-0.022805	0.953289	0.990861	-0.0234969	0.951911	0.993839	-0.0579173	0.880915	0.966234	0.0748202	0.846202	0.980751	0.0198275	0.959444	1	-0.017365	0.96451	1
TMEM39B	2.60818	-0.122182	0.791852	0.954508	-0.243985	0.585815	0.823731	-0.180542	0.69158	0.887425	-0.0881305	0.838634	0.958793	-0.193298	0.659907	0.869795	-0.194233	0.677709	0.943906	-0.387168	0.383113	0.918309	0.00527678	1	1
KPNA6	7.32884	-0.236754	0.539249	0.846252	-0.155147	0.687442	0.878881	-0.23044	0.549966	0.81234	-0.126325	0.743484	0.919475	-0.149066	0.699385	0.889224	0.00598264	0.988466	1	-0.456002	0.237175	0.801456	-0.76615	0.0477994	0.352517
TXLNA	6.70879	-0.322797	0.404219	0.75878	-0.179343	0.643007	0.854422	-0.131592	0.734076	0.906027	-0.307862	0.426314	0.750452	-0.310267	0.422971	0.732854	-0.0605769	0.876496	0.987545	-0.332052	0.390448	0.920754	-0.205585	0.594846	0.937185
CCDC28B	2.42856	-0.278274	0.536876	0.845252	-0.203918	0.669064	0.869512	-0.16156	0.749774	0.914056	-0.288789	0.560673	0.835107	-0.304181	0.514827	0.791725	-0.118483	0.798501	0.971223	0.284525	0.530998	0.967463	0.867633	0.042687	0.334292
TMEM234	3.61982	-0.300396	0.464412	0.800204	-0.418898	0.305318	0.61684	-0.311155	0.44669	0.748766	-0.409576	0.321241	0.661539	-0.257842	0.530782	0.800842	-0.167333	0.688814	0.94612	-0.649128	0.113149	0.618297	-0.852018	0.0374649	0.316695
EIF3I	7.59696	-0.0554034	0.886318	0.985893	0.106288	0.782918	0.924235	0.142723	0.711172	0.896066	0.110383	0.774849	0.930679	0.149988	0.697335	0.887428	0.143472	0.709798	0.953322	-0.286174	0.457711	0.942745	-0.155186	0.687194	0.960165
HDAC1	6.64333	-0.404133	0.295585	0.664187	-0.858649	0.02704	0.148928	-0.773206	0.0461962	0.220174	-0.750152	0.053134	0.249949	-0.88402	0.0230439	0.141055	-0.552206	0.153453	0.588002	-0.357648	0.354151	0.901384	-1.20798	0.00200139	0.0608522
MARCKSL1	6.71721	-0.206745	0.593215	0.871876	-0.611449	0.114646	0.360843	-0.471328	0.223304	0.53329	-0.297734	0.441602	0.76111	-0.386789	0.317884	0.639731	-0.0525366	0.892919	0.989267	0.034021	0.930845	1	-0.121026	0.754528	0.976761
BSDC1	7.23139	0.354171	0.359282	0.720152	0.496424	0.19879	0.492789	0.49045	0.204255	0.513206	0.556205	0.150233	0.458792	0.454036	0.240132	0.5609	0.631757	0.1024	0.488445	0.0619798	0.873462	1	0.150323	0.697458	0.963014
ZBTB8A	3.49241	-0.70898	0.0873594	0.365775	-0.993086	0.0164374	0.108572	-0.605789	0.137789	0.42048	-0.976954	0.0187462	0.13115	-0.474245	0.252772	0.574399	-0.545914	0.183802	0.636022	0.0618434	0.881281	1	-0.426855	0.295205	0.780838
ZBTB8OS	2.35247	0.069144	0.916938	0.990128	0.114491	0.79656	0.929753	0.128968	0.770818	0.924003	0.0174168	0.971744	0.999147	0.000192612	1	1	-0.00821261	1	1	-0.380212	0.400214	0.923295	-0.390281	0.395964	0.85731
RBBP4	4.56857	-0.659433	0.0965378	0.385324	-0.853686	0.0318302	0.165697	-0.823141	0.0387348	0.19652	-0.921948	0.0206781	0.1396	-0.794341	0.0471114	0.221586	-0.838822	0.0350223	0.277825	-0.219538	0.575698	0.976225	-0.352139	0.371953	0.840851
SYNC	4.36572	-0.149542	0.709655	0.927335	-0.235563	0.556957	0.80753	-0.240815	0.552743	0.813476	-0.295555	0.467191	0.779169	0.241367	0.554198	0.8136	-0.0823487	0.841355	0.979287	0.356508	0.370489	0.913944	0.252228	0.528098	0.915098
KIAA1522	7.64589	0.141343	0.714163	0.927944	0.285435	0.458771	0.744709	0.275484	0.474608	0.768922	0.190639	0.62103	0.864515	0.22697	0.55612	0.81416	0.389536	0.312161	0.775813	0.0967513	0.80218	0.99982	0.456076	0.236589	0.723927
YARS	7.10112	-0.526812	0.172642	0.515123	-0.575311	0.136434	0.39849	-0.537666	0.163847	0.459696	-0.514121	0.183171	0.506205	-0.450426	0.243452	0.563855	-0.456973	0.236478	0.702944	-0.336659	0.382499	0.918144	-0.466962	0.226073	0.710109
S100PBP	4.55201	0.533536	0.181331	0.526747	0.185249	0.645179	0.856003	0.178931	0.653981	0.870146	0.23009	0.569759	0.839102	0.401594	0.31881	0.640624	0.235276	0.557409	0.908719	0.228191	0.570779	0.975455	-0.386462	0.33624	0.815699
TMEM54	5.99309	-0.495435	0.202547	0.555708	-0.677879	0.0815907	0.297882	-0.585939	0.13183	0.411203	-0.543738	0.16216	0.474526	-0.697632	0.0736943	0.290191	-0.357699	0.357048	0.806545	-0.403218	0.298731	0.854783	-0.408832	0.291831	0.777347
RNF19B	6.88282	0.826457	0.0333616	0.208004	0.718142	0.0640673	0.256718	0.680841	0.079083	0.305648	0.619288	0.110181	0.385848	0.496094	0.2006	0.5126	0.749098	0.0535704	0.347072	-0.0353346	0.928867	1	-0.0871397	0.823145	0.988686
AK2	5.47257	-0.562864	0.14957	0.475974	-0.644835	0.098608	0.330995	-0.566477	0.147464	0.436298	-0.721011	0.0661454	0.28442	-0.778323	0.047679	0.223031	-0.369192	0.343993	0.796421	-0.477711	0.220363	0.77889	-0.908898	0.0204428	0.226667
ADC	1.53312	0.147701	0.754859	0.942647	-0.533959	0.312707	0.624435	-0.606271	0.222547	0.532957	0.387757	0.410275	0.738931	-0.586764	0.263174	0.586653	-0.574922	0.256698	0.725237	0.0217615	1	1	-0.141437	0.801564	0.983404
TRIM62	3.3701	-0.983921	0.0184906	0.143084	-1.01306	0.0142509	0.0989276	-0.869274	0.0359141	0.187971	-0.954711	0.0217958	0.144269	-1.09557	0.00980652	0.0814825	-0.876255	0.0347531	0.276506	0.0142142	0.980699	1	0.087297	0.838351	0.991454
ZNF362	2.78687	-1.00956	0.022968	0.163609	-1.14315	0.0110258	0.0819624	-0.765895	0.0803537	0.308088	-0.742307	0.0954205	0.355416	-0.672312	0.13801	0.414493	-0.168909	0.725531	0.955575	0.880209	0.0352979	0.362527	0.843435	0.0419432	0.331336
PHC2	7.02145	-0.148061	0.701881	0.924692	-0.0848873	0.82658	0.943699	-0.131158	0.734489	0.906089	-0.193843	0.616046	0.862439	-0.218661	0.571746	0.821275	-0.0172179	0.965499	1	-0.400866	0.299387	0.855514	0.064413	0.868063	0.994704
ZSCAN20	2.91382	0.368333	0.395172	0.749207	0.104463	0.817066	0.938734	0.062066	0.895627	0.973552	-0.0257342	0.954493	0.994743	-0.090852	0.855321	0.956479	0.0393097	0.93404	0.998228	0.525743	0.215923	0.774614	0.297822	0.485214	0.900347
GJB5	5.62473	-0.292263	0.456827	0.793891	-0.276632	0.479543	0.756627	-0.332907	0.393428	0.705267	-0.20139	0.606605	0.857196	-0.149593	0.705293	0.891578	-0.0413633	0.918166	0.995106	-0.538924	0.167975	0.720059	0.247201	0.525635	0.915005
GJB4	5.18442	0.496631	0.211806	0.569879	0.97381	0.0141334	0.0986582	0.904534	0.0226591	0.139293	1.05727	0.00792032	0.0754332	0.967102	0.0152232	0.108411	1.06531	0.00734264	0.105027	0.115816	0.774321	0.998001	0.720267	0.0683282	0.419477
GJB3	7.69091	-0.205144	0.594565	0.872558	0.141852	0.712726	0.892421	-0.0126733	0.974455	0.997503	0.0831745	0.829459	0.955075	0.0807096	0.834527	0.948596	0.294442	0.444413	0.860258	-0.330494	0.39099	0.921366	0.00806498	0.983977	1
SMIM12	5.61313	-0.120636	0.760855	0.944996	-0.0307246	0.939981	0.985394	0.088135	0.823405	0.946121	0.00851077	0.985778	1	0.15508	0.694192	0.884534	-0.0402667	0.922178	0.996364	-0.282693	0.470128	0.948629	-0.347384	0.373506	0.841605
ZMYM6NB	5.71729	0.413737	0.29217	0.660929	0.648195	0.0977072	0.329171	0.774942	0.0482222	0.22694	0.763909	0.0512995	0.244311	0.714826	0.0688494	0.277658	0.716576	0.0679576	0.398247	0.111054	0.777514	0.99815	0.214785	0.585558	0.935848
ZMYM6	4.6121	0.550135	0.170131	0.510702	0.346617	0.386402	0.690575	0.204075	0.616374	0.84982	0.350749	0.384241	0.719125	0.37946	0.345633	0.665784	-0.187302	0.649292	0.936957	0.731075	0.0669457	0.487002	0.561002	0.157713	0.617916
ZMYM1	4.70306	0.785195	0.049455	0.26555	0.691945	0.0832901	0.301606	0.507472	0.205446	0.514332	0.718394	0.0717149	0.298206	0.834522	0.0370501	0.191202	0.102657	0.80481	0.972423	0.831095	0.0374894	0.372516	0.745781	0.0607392	0.396757
SFPQ	7.02753	-0.594092	0.12448	0.436777	-0.407037	0.291465	0.602652	-0.520309	0.177949	0.47813	-0.500388	0.195247	0.518757	-0.501574	0.194368	0.503085	-0.250816	0.515594	0.892272	-0.48313	0.210723	0.769337	-0.543742	0.159098	0.620835
ZMYM4	6.26754	0.698625	0.0728549	0.33057	0.445157	0.252414	0.557508	0.253962	0.514577	0.791376	0.425814	0.274048	0.613293	0.43291	0.266435	0.589621	-0.222274	0.570367	0.913083	0.898144	0.021247	0.276812	0.716134	0.0656763	0.413114
KIAA0319L	6.56993	-0.145742	0.707333	0.926992	-0.249553	0.519338	0.784675	-0.252165	0.515015	0.791408	-0.344241	0.374466	0.709842	-0.301266	0.437269	0.741481	-0.0986138	0.799881	0.972132	0.0524984	0.893115	1	0.0685718	0.860158	0.994704
NCDN	4.43101	-0.508746	0.201437	0.554361	-0.936093	0.0194487	0.121542	-0.987086	0.0136786	0.100341	-0.794632	0.0459234	0.227325	-0.878586	0.0284715	0.161717	-0.502312	0.204669	0.665412	-0.560969	0.156563	0.699906	-0.140485	0.725784	0.969449
PSMB2	7.82582	0.0497549	0.897749	0.988031	0.0344417	0.929299	0.982206	0.146513	0.703646	0.89301	0.0837984	0.828133	0.954865	0.117351	0.760892	0.918836	0.406452	0.291157	0.756513	-0.0933414	0.808775	1	0.000669833	0.999305	1
C1orf216	3.70593	-0.82697	0.0413463	0.237299	-0.823827	0.0427821	0.199427	-0.931935	0.0214209	0.133934	-1.11698	0.00641807	0.0654873	-1.23487	0.00282552	0.0337822	-0.556795	0.168704	0.611472	-0.613169	0.127352	0.649309	-0.529749	0.186673	0.654087
CLSPN	1.88366	-1.97	2.02868e-05	0.00100472	-1.77776	7.01072e-05	0.00206611	-2.42207	2.51238e-07	2.73741e-05	-2.16752	3.51864e-06	0.000259415	-1.69437	0.000206641	0.00524131	-2.36395	5.21955e-07	6.74236e-05	-1.0142	0.0174772	0.24661	-1.43699	0.00104707	0.0411557
AGO4	5.62056	0.727808	0.0639548	0.306797	0.705498	0.0723327	0.275145	0.620052	0.113486	0.378087	0.638178	0.104325	0.373805	0.545803	0.164307	0.460024	0.557037	0.156002	0.59144	0.2339	0.552752	0.971114	0.195814	0.619804	0.942375
AGO1	4.76886	-0.330073	0.402347	0.756399	-0.603912	0.126905	0.38215	-0.4543	0.248652	0.565652	-0.397757	0.315868	0.656813	-0.52701	0.185717	0.4898	-0.398654	0.315388	0.778223	0.00882523	0.986837	1	-0.250527	0.523124	0.913575
AGO3	3.93215	-0.0786497	0.859355	0.977333	-0.0911351	0.824314	0.942224	-0.554458	0.173368	0.472547	-0.0322495	0.953489	0.994441	-0.297445	0.471878	0.76458	-0.440267	0.283368	0.750815	-0.254364	0.530566	0.967463	-0.140307	0.727509	0.970147
ADPRHL2	5.53061	0.438107	0.26109	0.632288	0.186311	0.634031	0.849749	0.194402	0.620534	0.853097	-0.0153621	0.970879	0.999086	-0.185139	0.636952	0.856422	0.109854	0.779285	0.966106	-0.524503	0.180891	0.736337	-0.226046	0.56231	0.927803
COL8A2	1.53685	-0.927266	0.0461084	0.254175	-0.978299	0.0313373	0.164154	-1.31969	0.0049625	0.0506643	-1.81662	0.000233819	0.00658371	-0.996059	0.032547	0.175329	-0.8367	0.0690902	0.401531	-1.88095	9.14377e-05	0.0125168	-1.84685	0.000100765	0.00994166
TRAPPC3	6.94506	0.0478766	0.902674	0.988853	0.268883	0.486565	0.761021	0.362597	0.347993	0.663373	0.252869	0.513174	0.809119	0.314634	0.415873	0.72727	0.26193	0.498111	0.885845	-0.113659	0.769504	0.997402	0.0472853	0.903647	0.99507
MAP7D1	8.16109	-0.680457	0.0780424	0.34317	0.0468754	0.903344	0.974563	0.067569	0.860812	0.960888	0.137406	0.720971	0.910737	0.0204056	0.958219	0.996057	0.261069	0.49712	0.88547	-0.577481	0.134131	0.661899	0.303672	0.429497	0.87463
THRAP3	6.98597	0.023391	0.952827	0.996903	-0.103128	0.790056	0.926563	-0.144521	0.708717	0.895524	0.00106625	0.999057	1	-0.0307592	0.937731	0.988664	-0.0811442	0.834435	0.978152	-0.0234476	0.952572	1	-0.14819	0.701428	0.963694
SH3D21	4.6884	0.94559	0.018623	0.143686	1.04998	0.00899002	0.0717213	1.17266	0.00351009	0.0395508	0.887332	0.0268939	0.163901	0.857445	0.033464	0.178884	1.05244	0.00878645	0.117818	0.112215	0.791562	0.99815	0.163073	0.688525	0.960165
EVA1B	2.53926	-0.0218849	0.973022	1	0.209664	0.657355	0.862895	0.321426	0.47295	0.767824	0.0858432	0.84405	0.960978	0.116491	0.812822	0.939805	0.150773	0.751363	0.962447	-0.390758	0.387622	0.919094	-0.047801	0.951932	1
STK40	5.34792	0.356858	0.361782	0.721572	-0.0126563	0.976659	0.998274	0.103544	0.79484	0.936041	0.124639	0.753168	0.922377	0.0429446	0.918442	0.980359	0.372166	0.344134	0.796454	-0.3842	0.329138	0.88141	-0.45482	0.247269	0.735933
LSM10	2.97935	-1.01016	0.0158091	0.129385	-0.984143	0.0175165	0.113334	-0.77177	0.0627763	0.266188	-1.11628	0.00773565	0.0743506	-1.17577	0.00538457	0.0528751	-1.06491	0.0114	0.140042	-1.08339	0.00947475	0.177192	-1.38796	0.000930571	0.0392595
OSCP1	3.45982	0.89717	0.035653	0.217177	1.19927	0.00427233	0.0426552	0.989308	0.019248	0.124958	1.06767	0.0120879	0.100061	1.18782	0.00504712	0.0503997	1.02062	0.0154874	0.173111	0.0551533	0.91371	1	0.291296	0.515341	0.911526
MRPS15	6.59896	-0.133098	0.732002	0.932506	0.0287372	0.94218	0.985665	0.105728	0.785496	0.930535	0.126431	0.744721	0.919491	0.182783	0.637352	0.856478	0.021849	0.956498	1	-0.319841	0.408966	0.923295	-0.382318	0.32353	0.804481
LOC728431	2.39979	0.481019	0.296889	0.665766	0.382828	0.396329	0.698355	0.778652	0.0795307	0.306477	0.409991	0.352915	0.690998	0.334957	0.46535	0.76061	0.100982	0.876233	0.98749	-0.355405	0.43126	0.933441	-0.515318	0.277583	0.762616
ZC3H12A	6.24155	0.0541721	0.890855	0.986924	0.120715	0.75684	0.912901	0.238627	0.538826	0.805725	-0.0379984	0.924077	0.987088	0.0217239	0.957594	0.995821	0.0848781	0.828467	0.976501	-0.170731	0.661014	0.984658	0.0346959	0.930449	0.999889
MEAF6	5.36367	0.318683	0.420927	0.77221	0.271102	0.488623	0.762827	0.299802	0.444453	0.746896	0.477269	0.225193	0.559076	0.540929	0.168235	0.466397	0.431178	0.27238	0.739047	0.0984915	0.808608	1	0.155839	0.692896	0.961432
SNIP1	4.02725	0.0103828	0.989338	1	0.33756	0.401686	0.701888	0.440175	0.271637	0.591712	0.320134	0.432686	0.753903	0.352898	0.387722	0.702644	0.304898	0.451406	0.864255	-0.460999	0.257005	0.819816	-0.460232	0.26456	0.753774
GNL2	5.92061	0.101022	0.797533	0.955999	0.284241	0.465685	0.748092	0.273288	0.483187	0.77342	0.314782	0.41942	0.744276	0.308845	0.428647	0.736842	0.0561793	0.88785	0.988459	-0.0613793	0.877031	1	-0.0528747	0.894143	0.994704
C1orf109	3.29907	-0.186301	0.676539	0.914163	0.254325	0.543749	0.799171	0.00844855	1	1	0.157187	0.722782	0.910737	0.0514743	0.931851	0.986823	0.154128	0.725544	0.955575	-0.160152	0.719964	0.990779	0.188707	0.656353	0.952323
CDCA8	2.65709	-2.10541	1.19001e-06	9.80975e-05	-1.86123	1.22671e-05	0.000548954	-2.11885	9.50464e-07	7.83507e-05	-2.06063	2.07129e-06	0.00017536	-2.19282	5.44113e-07	6.19794e-05	-2.27341	2.36858e-07	3.45097e-05	-1.34813	0.00115112	0.0556894	-2.13273	6.16992e-07	0.000297343
MANEAL	2.14678	0.359851	0.461932	0.799196	0.601198	0.204283	0.500032	0.740103	0.110879	0.372953	0.850057	0.0618056	0.272769	0.5129	0.282403	0.607853	0.612768	0.195929	0.653548	0.0421856	0.960459	1	0.229843	0.651974	0.95152
YRDC	5.56473	0.105857	0.790128	0.954389	0.210932	0.589605	0.826833	0.0690165	0.862058	0.961677	0.19452	0.620157	0.863989	0.229132	0.557696	0.814729	0.242976	0.533521	0.899975	-0.204052	0.606487	0.976986	-0.22307	0.568186	0.929664
C1orf122	4.64517	-0.277091	0.487275	0.815661	-0.121224	0.762825	0.914978	0.196467	0.621686	0.853097	-0.040826	0.926569	0.987909	-0.0710767	0.864317	0.961119	-0.375586	0.348768	0.800378	-0.351943	0.37499	0.914689	-0.0555849	0.893067	0.994704
MTF1	6.06667	0.115964	0.767728	0.947183	0.357075	0.358747	0.668533	0.258972	0.506233	0.786055	0.401408	0.302508	0.644302	0.319961	0.411828	0.723325	0.408607	0.293816	0.759323	-0.0819837	0.835213	1	0.238198	0.540675	0.918722
INPP5B	3.60282	0.427101	0.310508	0.678788	0.639084	0.126794	0.381998	0.635152	0.126774	0.401904	0.495093	0.238966	0.575415	0.50389	0.23268	0.553726	0.687557	0.0981495	0.478713	0.247201	0.552556	0.971114	0.416642	0.320753	0.801903
SF3A3	4.81291	-0.346607	0.379966	0.736001	-0.480451	0.224156	0.523422	-0.489289	0.213881	0.524783	-0.367016	0.355	0.693615	-0.568007	0.151412	0.438555	-0.434295	0.273062	0.739615	-0.145143	0.712377	0.989327	-0.355163	0.36555	0.838813
FHL3	4.33074	0.392992	0.32469	0.69094	0.0976025	0.808165	0.933676	-0.0516086	0.906006	0.976121	0.0219192	0.973402	0.999404	0.117845	0.777859	0.924425	0.102831	0.806038	0.972423	0.00644009	0.991898	1	0.582499	0.143675	0.598883
UTP11L	4.92358	0.0995451	0.802509	0.957752	0.172107	0.661208	0.865268	0.140377	0.726851	0.902621	-0.01089	0.978124	1	0.168666	0.669813	0.87461	-0.226073	0.571129	0.913591	0.00280317	1	1	-0.287944	0.467625	0.889667
RRAGC	6.40866	-0.163369	0.673647	0.91318	-0.447744	0.247815	0.551923	-0.378587	0.328322	0.645478	-0.428845	0.268656	0.607564	-0.329206	0.395871	0.709082	-0.414991	0.284302	0.75191	-0.208667	0.589938	0.976986	-0.618024	0.111038	0.533504
MYCBP	5.62485	-0.128126	0.745338	0.93813	-0.167302	0.669423	0.869578	-0.0786876	0.842254	0.95303	-0.0481286	0.904484	0.980475	0.0552406	0.89005	0.969261	-0.132255	0.736619	0.956726	-0.370019	0.343415	0.892125	-0.505797	0.195129	0.668689
GJA9-MYCBP	5.68819	-0.078138	0.843574	0.971328	-0.136586	0.727703	0.898337	-0.050552	0.899157	0.974975	-0.00923786	0.983997	1	0.0797122	0.840379	0.951301	-0.0972217	0.805311	0.972423	-0.31028	0.425646	0.930761	-0.488604	0.211611	0.692601
GJA9	1.63752	0.756902	0.117846	0.426632	0.515891	0.312707	0.624435	0.497815	0.338358	0.653658	0.721569	0.141841	0.444762	0.167434	0.771447	0.922093	0.612708	0.230251	0.696198	0.542459	0.273908	0.833891	0.150359	0.802128	0.983404
RHBDL2	5.58207	0.414406	0.291606	0.660608	0.399981	0.308575	0.619723	0.534787	0.171805	0.470847	0.345735	0.378695	0.713563	0.266082	0.501528	0.784049	0.549352	0.162437	0.603348	0.435454	0.265832	0.825205	0.44413	0.256169	0.744561
AKIRIN1	7.57651	0.000182491	1	1	0.484093	0.209339	0.50608	0.394673	0.305888	0.624842	0.316101	0.412267	0.740496	0.391839	0.309624	0.634017	0.46292	0.230004	0.695696	0.00521286	0.990147	1	0.147356	0.70242	0.964013
NDUFS5	7.21604	-0.0507242	0.896198	0.988017	-0.270059	0.483994	0.759574	-0.0179056	0.96386	0.994661	-0.0130768	0.973947	0.999718	0.072689	0.851254	0.955582	-0.0948057	0.806469	0.972423	-0.155775	0.686536	0.987578	-0.36292	0.346845	0.823209
MACF1	8.71019	0.855364	0.0268923	0.180579	1.00642	0.0093881	0.0740295	0.603253	0.117345	0.384905	0.802171	0.037795	0.202035	0.779138	0.0436025	0.211924	-0.0497625	0.897456	0.990797	0.446882	0.245347	0.810473	-0.0815864	0.832182	0.991189
KIAA0754	3.69425	0.688653	0.0943762	0.381051	1.04202	0.0112374	0.0828265	0.0872454	0.850036	0.955456	0.582426	0.160654	0.472917	0.657572	0.111665	0.366465	0.373104	0.368719	0.815543	0.351745	0.403833	0.923295	-0.120579	0.79223	0.982711
PPIEL	1.18732	0.594839	0.26632	0.635281	0.463075	0.388775	0.692307	0.284169	0.620045	0.852818	0.265444	0.661202	0.883274	0.409881	0.487843	0.774148	0.458337	0.461529	0.868752	0.723138	0.158677	0.702551	0.812841	0.128131	0.569691
PABPC4	6.89217	-0.847999	0.0288521	0.188683	-0.883408	0.0228179	0.13379	-0.82956	0.0323909	0.175241	-0.812694	0.0361079	0.196847	-0.957673	0.013811	0.102216	-0.550934	0.153875	0.588516	-0.472885	0.220364	0.77889	-0.603518	0.118203	0.548345
PPIE	4.60191	-0.285449	0.474645	0.809047	-0.318828	0.424823	0.718131	-0.270253	0.496427	0.779477	-0.263257	0.511578	0.808877	-0.362032	0.367713	0.685734	-0.415311	0.300549	0.765268	0.00721556	0.989389	1	0.00477241	0.994906	1
TRIT1	4.39614	-0.337588	0.396184	0.750331	-0.471632	0.23674	0.539827	-0.262197	0.512476	0.789712	-0.424389	0.287979	0.628529	-0.263113	0.515822	0.792085	-0.313765	0.434335	0.854218	-0.353409	0.374264	0.914689	-0.533823	0.181312	0.646816
MYCL1	3.43702	0.63071	0.135256	0.456971	0.785451	0.0612971	0.248964	0.710453	0.0934821	0.338559	0.786496	0.0639262	0.27793	0.904454	0.031115	0.17106	0.933122	0.0260795	0.235769	0.389228	0.369432	0.913138	0.260394	0.552968	0.924032
MFSD2A	6.23893	0.0246457	0.951585	0.996903	-0.017653	0.965803	0.995164	0.109125	0.779981	0.927531	0.468499	0.22749	0.561665	0.210027	0.5896	0.83073	0.539605	0.16452	0.605635	-0.380782	0.327729	0.880008	-0.21867	0.574035	0.930686
CAP1	9.12978	-0.528095	0.169514	0.509679	-1.00394	0.00950494	0.0745287	-1.08224	0.00525138	0.0527326	-1.09548	0.00473839	0.0535169	-1.13053	0.00358859	0.040275	-0.942833	0.0147651	0.168035	-0.618657	0.107855	0.604419	-0.651714	0.0904161	0.485756
PPT1	5.89431	-0.482144	0.215108	0.574202	-0.619997	0.111097	0.355839	-0.74656	0.0555122	0.245437	-0.748857	0.0551929	0.255662	-0.721327	0.0649084	0.267973	-0.767394	0.0494801	0.332789	-0.190153	0.624452	0.976986	-0.360197	0.35315	0.828556
RLF	5.73405	1.20931	0.00228367	0.0347685	1.40979	0.000392819	0.00752603	1.15662	0.00352421	0.0395684	1.19031	0.00269623	0.0351289	1.32284	0.000898077	0.0151123	-0.0324339	0.936319	0.998618	1.22075	0.00205762	0.0762781	1.33168	0.000786324	0.0346924
ZMPSTE24	6.88842	0.211341	0.584943	0.867501	0.190735	0.621973	0.844607	0.110117	0.776506	0.926622	0.224755	0.561282	0.835455	0.227759	0.556227	0.814197	-0.124337	0.748776	0.961085	0.156982	0.685035	0.987578	0.179016	0.643417	0.94933
COL9A2	1.55641	0.643619	0.202079	0.554951	-0.0591206	0.937776	0.984969	1.02101	0.0431262	0.210507	0.678331	0.183	0.506205	0.769604	0.13491	0.409122	0.878017	0.0855168	0.444985	0.418572	0.426843	0.931843	0.489405	0.378836	0.844826
SMAP2	4.56332	-0.543851	0.171924	0.514254	-0.496405	0.213191	0.510664	-0.564626	0.153932	0.445752	-0.528016	0.183142	0.506205	-0.512273	0.199623	0.511507	-0.318522	0.422883	0.846763	-0.287003	0.469511	0.948371	-0.330288	0.404731	0.861816
ZFP69B	1.91921	-0.140317	0.759398	0.94478	0.024099	1	1	-0.824314	0.089745	0.32997	-0.216737	0.686656	0.895576	-0.415223	0.373628	0.69121	-0.520074	0.288748	0.75467	0.0217729	0.969423	1	-0.0549677	0.939816	1
ZFP69	1.46892	-0.310767	0.569332	0.861223	-0.677707	0.160198	0.44014	-0.877509	0.0760922	0.298508	-0.302459	0.569332	0.838966	-0.554066	0.273908	0.59813	-0.967066	0.0523064	0.34368	-0.194417	0.711621	0.989327	-0.60702	0.211897	0.692601
EXO5	3.38372	-0.843671	0.0426784	0.242083	-0.687648	0.0959159	0.326728	-0.638439	0.120799	0.391315	-0.77918	0.0600067	0.269396	-0.65273	0.115005	0.373221	-0.500229	0.223064	0.687912	-0.49021	0.233703	0.79812	-0.384316	0.341707	0.819286
RIMS3	3.24158	-0.61319	0.14325	0.468723	-0.873147	0.0378035	0.18381	-0.825139	0.0490479	0.228892	-0.871714	0.038252	0.203733	-0.979816	0.0218782	0.136114	-0.412007	0.327527	0.786041	0.225087	0.588474	0.976986	0.344346	0.398517	0.859812
NFYC	4.62308	-0.656647	0.0991496	0.390582	-0.613843	0.122485	0.374693	-0.590175	0.138292	0.421502	-0.557445	0.159908	0.47189	-0.460974	0.246302	0.566269	-0.322014	0.416616	0.84307	-0.27758	0.48052	0.951091	-0.14748	0.71276	0.967698
CITED4	3.75875	-0.597742	0.142727	0.467942	-0.558219	0.167749	0.450509	-0.62393	0.124619	0.397828	-0.369037	0.363813	0.701643	-0.820097	0.0459333	0.218672	-0.165127	0.686532	0.945161	-0.678336	0.0953866	0.571863	-0.318924	0.427713	0.874501
CTPS1	6.5936	-0.448339	0.247036	0.615822	-0.210933	0.585589	0.82369	-0.259837	0.501748	0.782968	-0.23676	0.540782	0.825715	-0.208676	0.590132	0.830797	-0.194878	0.614721	0.928004	-0.621328	0.108957	0.606713	-0.578809	0.135041	0.583743
SCMH1	3.21207	-1.48682	0.000385021	0.0101978	-1.74487	3.61694e-05	0.00128023	-1.68142	6.62326e-05	0.0021334	-2.10465	1.28815e-06	0.000122581	-1.63463	0.000121883	0.00352558	-2.10953	1.0608e-06	0.000114584	-0.257842	0.526456	0.965953	-0.375354	0.348436	0.823912
EDN2	0.893758	-0.267917	0.791109	0.954419	1.08225	0.058494	0.243014	1.28198	0.0234322	0.142596	0.778944	0.190154	0.51289	0.923221	0.129437	0.399026	0.738224	0.220426	0.686197	-0.0243441	1	1	1.08086	0.0483701	0.354224
HIVEP3	1.9039	-0.555249	0.244131	0.611304	-0.728162	0.117263	0.366002	-1.15639	0.0150633	0.106008	-0.880544	0.0697192	0.293444	-0.452697	0.359781	0.678601	-0.638307	0.172775	0.618889	0.0756452	0.889912	1	0.304446	0.495933	0.903651
FOXJ3	5.16242	-0.373187	0.34131	0.7061	-0.357608	0.36283	0.671143	-0.381095	0.331112	0.647431	-0.301579	0.442451	0.761254	-0.231895	0.556852	0.814367	-0.342502	0.382423	0.823851	-0.172532	0.661492	0.984658	-0.28907	0.459546	0.887639
PPCS	5.65934	-0.020322	0.961573	0.998633	0.0660926	0.867819	0.959457	0.0943782	0.810902	0.941669	-0.0785729	0.844361	0.960978	0.0208479	0.962781	0.997985	-0.0418562	0.91899	0.995106	0.0619095	0.876198	1	-0.225981	0.561839	0.927803
PPIH	3.47789	-1.0561	0.0104245	0.0992579	-1.20207	0.00352902	0.0370851	-0.809957	0.0475185	0.224682	-0.970763	0.0178219	0.12671	-0.974936	0.0178304	0.119601	-0.732241	0.0732103	0.409399	-0.809436	0.0463329	0.402979	-0.715819	0.076828	0.449603
YBX1	5.11103	-0.571834	0.144469	0.46956	-0.70839	0.0717028	0.273413	-0.742695	0.0591897	0.25574	-0.436801	0.266148	0.605007	-0.625288	0.111934	0.367156	-0.325088	0.405432	0.83719	-0.504727	0.19824	0.752939	-0.8672	0.0277531	0.268738
LEPRE1	5.39104	0.133255	0.737188	0.934821	0.0474857	0.908994	0.975897	0.0130773	0.979749	0.998855	0.0711071	0.857324	0.96464	0.0116959	0.981909	1	0.448664	0.252467	0.721172	0.209088	0.592719	0.976986	0.272338	0.487336	0.900904
C1orf50	3.36595	0.136691	0.74345	0.93757	0.00499335	1	1	0.142391	0.743463	0.910008	-0.0389434	0.934812	0.990393	0.018042	0.983183	1	-0.0378112	0.951742	1	0.221845	0.596451	0.976986	0.265498	0.527322	0.915098
CCDC23	3.63708	0.160097	0.708294	0.926992	-0.168848	0.68466	0.877177	-0.0107045	1	1	-0.000704985	1	1	-0.0255912	0.959909	0.996754	0.0393793	0.926299	0.996964	-0.135168	0.751434	0.994752	-0.0279583	0.955393	1
ERMAP	3.47469	0.458838	0.26392	0.635105	0.0724754	0.877961	0.962954	-0.124907	0.768972	0.923293	0.146785	0.735282	0.915835	-0.285953	0.507884	0.787817	0.0920168	0.844132	0.980711	0.213559	0.61262	0.976986	-0.037964	0.94715	1
ZNF691	1.81306	-0.0944706	0.917139	0.990128	-0.368373	0.458994	0.744717	-0.341444	0.488726	0.77555	-0.419768	0.424947	0.749414	-0.372125	0.480675	0.770698	-0.256769	0.627139	0.929641	0.613711	0.180646	0.736337	0.623827	0.173739	0.63859
SLC2A1	9.35655	-0.498952	0.194252	0.544514	-0.386317	0.31435	0.626401	-0.368864	0.336658	0.652384	-0.45205	0.23936	0.57613	-0.462362	0.228893	0.549009	-0.373357	0.330855	0.78717	-0.373785	0.330244	0.882638	0.0410393	0.914898	0.997426
EBNA1BP2	6.17189	-0.15856	0.68422	0.918796	-0.0345218	0.930855	0.982217	-0.0497622	0.899631	0.975119	-0.064958	0.868861	0.968255	-0.0391412	0.92177	0.98179	0.210776	0.587413	0.918266	-0.428676	0.270055	0.828272	-0.374218	0.335235	0.81524
TMEM125	2.90316	0.261622	0.556287	0.855816	0.124425	0.792275	0.927463	0.387626	0.368773	0.684349	0.49802	0.255046	0.59312	0.285653	0.521926	0.796072	0.517382	0.224654	0.68976	-0.274954	0.540647	0.968538	-0.23366	0.599723	0.938176
C1orf210	1.6656	0.22084	0.649103	0.899342	0.252417	0.632114	0.848787	0.381513	0.43718	0.741199	0.071965	0.905141	0.980582	0.101429	0.901976	0.973534	0.669283	0.157603	0.594988	-0.0567199	0.954335	1	-0.391701	0.433545	0.877453
CDC20	2.4658	-3.12471	2.31281e-11	6.03739e-09	-2.99394	5.71118e-11	3.25278e-08	-2.99666	4.97061e-11	2.22435e-08	-2.62179	5.46507e-09	1.5563e-06	-2.86503	4.41505e-10	2.04891e-07	-3.15726	1.19754e-11	1.66724e-08	-1.23236	0.00277463	0.0899865	-1.354	0.00100824	0.0402335
ELOVL1	8.11863	0.190831	0.620088	0.883943	0.400905	0.297579	0.608861	0.499248	0.19486	0.501026	0.506197	0.188819	0.511573	0.419281	0.276215	0.600968	0.440982	0.252073	0.720783	-0.340907	0.376017	0.914689	0.314061	0.414262	0.866887
MED8	5.1029	-0.192822	0.626315	0.887751	-0.325547	0.408905	0.705146	-0.209184	0.596245	0.838381	-0.301674	0.444554	0.762632	-0.212553	0.589721	0.83073	-0.193618	0.626192	0.929641	-0.267791	0.495783	0.954975	-0.190397	0.629443	0.945367
SZT2	4.73485	-0.582425	0.141997	0.467207	-0.516723	0.191	0.483481	-0.624915	0.113628	0.378252	-0.536726	0.175746	0.495075	-0.769123	0.0540632	0.240473	-0.357233	0.367733	0.814225	-0.149493	0.704543	0.988493	-0.112071	0.780299	0.980782
HYI	5.90589	0.571827	0.144227	0.46956	0.459648	0.239264	0.542401	0.565251	0.148783	0.438432	0.309057	0.430359	0.752603	0.341764	0.382323	0.697715	0.999532	0.0108571	0.135228	0.338349	0.385314	0.918741	0.663991	0.0889721	0.481609
PTPRF	10.2857	0.247589	0.518534	0.833557	0.383146	0.318074	0.629318	0.235868	0.538491	0.805725	0.242218	0.527641	0.817426	0.206926	0.589467	0.83073	0.388674	0.31118	0.775012	0.114512	0.765201	0.995945	0.303995	0.428024	0.874501
KDM4A	6.50162	-0.156414	0.686971	0.919972	-0.221352	0.56776	0.813776	-0.392755	0.310747	0.630552	-0.166366	0.668146	0.885904	-0.299687	0.439761	0.743216	0.041492	0.915924	0.995098	-0.0778386	0.841512	1	-0.410812	0.288686	0.772399
ST3GAL3	2.42193	-1.21013	0.0063573	0.0711223	-0.77944	0.0765868	0.285605	-0.587633	0.177369	0.477703	-0.694856	0.113911	0.393305	-0.991022	0.0248037	0.148419	-0.614342	0.155712	0.591282	-0.90402	0.0362283	0.365787	-0.325983	0.451911	0.883649
ARTN	1.93406	0.05739	0.910884	0.989738	0.261222	0.584997	0.823227	0.208132	0.685437	0.884456	-0.0409699	1	1	0.510981	0.30929	0.633443	0.194421	0.709739	0.953322	0.738919	0.114395	0.620506	0.707105	0.126751	0.567212
IPO13	5.88482	-0.166734	0.669667	0.911068	-0.459305	0.238591	0.541485	-0.306927	0.430818	0.736948	-0.323937	0.406232	0.73652	-0.21879	0.575545	0.823081	-0.156826	0.688273	0.945828	-0.0417674	0.916329	1	0.0893178	0.819503	0.987564
DPH2	3.55881	-0.663887	0.108479	0.407326	-0.623156	0.125684	0.380023	-0.596183	0.14327	0.429879	-0.559658	0.173619	0.492628	-0.778056	0.0586951	0.251866	-0.470954	0.249118	0.717574	-0.385586	0.341875	0.891876	-0.560063	0.167394	0.632402
ATP6V0B	6.94182	0.0201092	0.959853	0.998243	0.271196	0.482685	0.758588	0.270614	0.483655	0.773675	0.0905793	0.815627	0.948613	0.0844817	0.828051	0.945978	0.161558	0.676401	0.943111	-0.126248	0.744581	0.994149	0.192668	0.618072	0.942375
B4GALT2	4.97596	-1.1458	0.00379397	0.0505191	-1.41747	0.000376337	0.00732221	-1.37542	0.000554189	0.0103934	-1.45501	0.0002712	0.00727652	-1.53473	0.000129235	0.00368863	-1.25831	0.00152082	0.0350292	-0.67683	0.0840307	0.541896	-0.615154	0.115725	0.543285
CCDC24	3.21294	-0.12872	0.780354	0.951336	0.0602734	0.901819	0.974214	0.373051	0.380973	0.694634	0.0142361	1	1	0.282286	0.507884	0.787817	0.146191	0.736509	0.956726	0.126489	0.769323	0.997402	-0.149347	0.742076	0.973705
SLC6A9	3.35	-0.842765	0.0432338	0.244018	-1.34738	0.00141192	0.0191969	-1.37011	0.00117923	0.0180633	-1.10515	0.0083724	0.0783467	-1.13745	0.00699957	0.0636925	-0.46557	0.256406	0.725237	0.110668	0.790088	0.99815	0.277646	0.49686	0.903854
DMAP1	4.55916	-0.0219066	0.967124	1	-0.193915	0.630114	0.847933	-0.101296	0.798154	0.936923	-0.157244	0.697226	0.899657	-0.31977	0.427308	0.735956	-0.0223067	0.96748	1	-0.00647623	0.988085	1	0.0677631	0.872282	0.994704
ERI3	4.42348	-0.680502	0.0897634	0.371445	-0.407715	0.30385	0.615646	-0.562364	0.157161	0.450726	-0.51838	0.194044	0.517644	-0.579133	0.148767	0.434426	-0.269509	0.501294	0.886426	-0.195261	0.624919	0.976986	-0.206542	0.603092	0.938933
RNF220	4.97297	-0.410549	0.298279	0.667203	-0.13804	0.724927	0.897474	-0.162123	0.68306	0.88362	-0.331577	0.403837	0.734836	-0.260132	0.510867	0.789673	-0.0282006	0.950832	1	-0.38199	0.333373	0.883963	-0.342134	0.385766	0.848455
TMEM53	2.8679	0.214176	0.632839	0.891453	0.077402	0.875338	0.962484	0.23722	0.582905	0.83091	0.158894	0.745018	0.919491	0.237237	0.599723	0.83724	0.118004	0.786411	0.96783	-0.0637634	0.894154	1	0.113282	0.809304	0.985353
KIF2C	2.24935	-3.39957	1.62915e-12	4.97885e-10	-2.80617	6.72815e-10	2.11935e-07	-3.26872	3.3447e-12	2.32829e-09	-2.80831	9.64631e-10	3.89898e-07	-2.86937	5.53487e-10	2.24944e-07	-2.69757	2.68304e-09	1.12062e-06	-1.4294	0.000582317	0.0382012	-1.99613	3.07438e-06	0.00107006
RPS8	7.39072	-0.656705	0.0892248	0.370341	-0.518442	0.17884	0.466555	-0.501428	0.193472	0.499116	-0.385356	0.31732	0.658563	-0.511017	0.185404	0.48918	-0.436777	0.25718	0.725878	-0.584156	0.13006	0.653902	-0.611096	0.113312	0.538007
SNORD55	2.7989	-0.26745	0.541044	0.847215	-0.73618	0.0835741	0.30218	-0.785749	0.0693097	0.28316	-0.580735	0.171045	0.488979	0.165666	0.709646	0.894331	-0.905064	0.0362661	0.283765	-0.959996	0.0246835	0.299694	-0.29681	0.481542	0.89881
PLK3	6.35609	0.871912	0.0258879	0.177061	1.21778	0.00195806	0.0247305	1.26218	0.00134191	0.019922	1.10373	0.00495152	0.0550022	1.12215	0.00431414	0.045122	1.30335	0.000936755	0.024686	0.0225318	0.95983	1	0.36816	0.345501	0.822092
BTBD19	1.51683	0.701265	0.192991	0.542434	1.24599	0.014355	0.0993745	1.51195	0.00271505	0.0328058	1.2362	0.0165563	0.121385	0.557957	0.333145	0.655204	1.172	0.0276752	0.243518	0.489502	0.378293	0.915777	0.733352	0.168139	0.633209
EIF2B3	4.23835	-0.071974	0.861418	0.977666	-0.153144	0.709327	0.890514	-0.155376	0.706553	0.894852	-0.177781	0.657757	0.881839	-0.227806	0.576759	0.823097	-0.370641	0.358107	0.806584	-0.219065	0.584497	0.976986	-0.312384	0.435805	0.878578
HECTD3	5.66283	-0.781175	0.0464155	0.255372	-0.724773	0.0636915	0.255881	-0.670016	0.0871334	0.32467	-0.555881	0.154065	0.464605	-0.564454	0.149482	0.435628	-0.34042	0.382745	0.823851	-0.252711	0.516514	0.961734	0.2109	0.587475	0.937068
UROD	5.35195	-0.848256	0.03126	0.198973	-0.994625	0.0116525	0.0853338	-0.75323	0.0547693	0.243614	-0.692959	0.0773286	0.312154	-0.853014	0.030138	0.167415	-0.428332	0.272284	0.738948	-0.223354	0.56744	0.974178	-0.0492791	0.901299	0.994704
MUTYH	1.15563	-0.578242	0.288242	0.659184	-0.9448	0.0624834	0.25231	-0.748638	0.14964	0.439417	-1.0375	0.054676	0.254114	-0.786547	0.126896	0.394649	-0.495666	0.332805	0.788339	-0.0736877	0.914748	1	-0.127114	0.832826	0.991189
TOE1	2.22224	-0.636927	0.149816	0.476205	-1.01353	0.0251029	0.142246	-0.734649	0.10253	0.356762	-0.666518	0.138336	0.438045	-0.994731	0.0313373	0.171766	-0.726725	0.110672	0.506844	-0.0846516	0.851178	1	-0.338342	0.451887	0.883649
TESK2	2.17181	0.0752786	0.912043	0.989738	-0.236319	0.621455	0.844607	-0.0953728	0.853919	0.957287	-0.154214	0.781811	0.933971	-0.0852405	0.87088	0.963787	-0.105586	0.817132	0.975377	-0.250299	0.60038	0.976986	-0.32408	0.483235	0.900347
MMACHC	1.90222	-1.32744	0.00522844	0.0622752	-1.78701	0.000198169	0.00453034	-1.08407	0.0180192	0.119969	-0.668614	0.152292	0.460905	-1.01257	0.0280634	0.160198	-0.506314	0.273801	0.740658	-0.205909	0.662567	0.984658	-0.393883	0.37351	0.841605
PRDX1	9.34298	-0.067207	0.861105	0.9775	0.0177643	0.963278	0.99423	0.0375688	0.922168	0.981434	0.155136	0.685996	0.895275	0.101948	0.790568	0.930123	-0.0439974	0.908887	0.993656	-0.235154	0.540031	0.968538	-0.0152623	0.968458	1
AKR1A1	6.05231	-0.541387	0.163843	0.500722	-0.493753	0.203544	0.499015	-0.362698	0.34994	0.665363	-0.591677	0.128346	0.420966	-0.785306	0.0441801	0.213489	-0.31207	0.421515	0.845731	-0.435589	0.261594	0.821583	-0.391159	0.313034	0.796246
NASP	3.83671	-1.30112	0.00135051	0.0243189	-1.45924	0.000333858	0.00666121	-1.48542	0.000273715	0.00614632	-1.22086	0.00264905	0.0345764	-1.41205	0.000583728	0.0112698	-1.17511	0.00360365	0.0652049	-0.705782	0.0766142	0.518486	-1.37245	0.000720853	0.0324902
GPBP1L1	7.0753	0.238061	0.537886	0.84539	0.192359	0.618667	0.842856	0.257977	0.504171	0.784398	0.267144	0.489307	0.794141	0.245859	0.524798	0.79736	0.246678	0.523203	0.895068	0.0411607	0.916162	1	0.0583655	0.880739	0.994704
TMEM69	4.42237	-0.234094	0.560099	0.85695	0.0148502	0.979964	1	-0.049425	0.903825	0.975996	0.0357904	0.936114	0.990671	0.106061	0.798116	0.933772	-0.150932	0.708639	0.953322	-0.282203	0.483742	0.951516	-0.171965	0.671242	0.955757
IPP	4.18574	0.588722	0.14807	0.47415	0.475337	0.239814	0.542901	0.340809	0.404843	0.715168	0.250334	0.539726	0.82503	0.296513	0.472256	0.764616	0.423806	0.299936	0.764576	0.755836	0.0619919	0.46934	0.637076	0.113255	0.538007
MAST2	6.19859	-0.341203	0.379836	0.735943	-0.0720562	0.853846	0.955049	-0.267731	0.490428	0.775603	-0.314067	0.418895	0.743871	-0.223813	0.565079	0.817697	-0.165876	0.669825	0.941692	-0.249772	0.519814	0.963275	-0.340658	0.379733	0.844826
PIK3R3	4.59496	0.758814	0.0567367	0.286889	0.0222403	0.967112	0.995229	-0.0046305	1	1	0.232141	0.571804	0.840455	0.506681	0.210182	0.525351	0.213643	0.595523	0.921386	0.97895	0.0141521	0.222771	0.626317	0.114613	0.541215
TSPAN1	8.51486	-0.244788	0.524088	0.838355	-0.392563	0.307214	0.618528	-0.393768	0.305748	0.624842	-0.425629	0.268473	0.607564	-0.366399	0.340666	0.660982	-0.323173	0.400446	0.834596	0.126421	0.742066	0.994149	0.226464	0.555319	0.924911
POMGNT1	6.73616	0.114415	0.768555	0.947302	0.242814	0.530459	0.791669	0.37115	0.337333	0.652851	0.290922	0.452385	0.768595	0.21298	0.58278	0.826518	0.221995	0.566606	0.911421	-0.264585	0.494804	0.954975	0.290597	0.452377	0.883823
RAD54L	0.818736	-2.80796	9.94824e-08	1.11296e-05	-3.76264	4.64688e-11	3.06449e-08	-3.25584	2.13298e-09	5.04268e-07	-3.18344	5.86353e-09	1.59718e-06	-3.27781	6.41581e-09	1.78645e-06	-2.12476	1.33428e-05	0.000923776	-1.85724	9.84498e-05	0.0131231	-2.01509	2.27182e-05	0.00371646
LRRC41	6.60193	-0.523823	0.176077	0.519606	-0.810489	0.0369262	0.181618	-0.696426	0.0725073	0.29054	-0.712686	0.0663083	0.284802	-0.759595	0.0506126	0.231614	-0.477658	0.217065	0.682257	-0.330221	0.392675	0.921446	-0.0291626	0.940679	1
UQCRH	6.02035	-0.327277	0.400078	0.754358	-0.313826	0.419244	0.713062	-0.240634	0.53586	0.804161	-0.36259	0.351244	0.689718	-0.0928232	0.812732	0.939805	-0.412667	0.288723	0.75467	-0.280788	0.469716	0.948371	-0.611787	0.115781	0.543346
NSUN4	4.67462	0.0734167	0.860227	0.9775	-0.0939872	0.816119	0.93799	-0.195743	0.627605	0.856139	-0.239401	0.551068	0.831219	-0.233627	0.56119	0.816028	0.0464001	0.912459	0.994703	-0.107452	0.787225	0.99815	-0.0779472	0.850185	0.993373
FAAH	2.78682	-0.123061	0.790247	0.954389	-0.0579813	0.913085	0.977024	-0.0641547	0.91245	0.978936	-0.114744	0.790247	0.937844	-0.136337	0.780075	0.925343	0.375379	0.382918	0.823851	-0.0329876	0.958006	1	0.388707	0.366621	0.839207
MKNK1	5.93441	0.570299	0.144491	0.46956	0.545462	0.16201	0.443326	0.586414	0.133702	0.414776	0.502387	0.198765	0.523659	0.462813	0.236955	0.55796	0.712872	0.0681832	0.398397	0.35757	0.358567	0.906569	0.409917	0.293445	0.779162
MOB3C	3.89261	0.333664	0.406956	0.761658	-0.163871	0.692808	0.880992	-0.255749	0.529955	0.801102	-0.250175	0.547633	0.829762	-0.486884	0.231329	0.552317	-0.157719	0.704327	0.951453	-0.683542	0.094533	0.568635	-0.426408	0.293833	0.779696
ATPAF1	4.78356	-0.272994	0.495527	0.820747	-0.258203	0.516496	0.783309	-0.121354	0.762025	0.920394	-0.274383	0.489483	0.794196	-0.142449	0.727997	0.903858	-0.236296	0.552916	0.908	0.189521	0.631932	0.976986	-0.0197264	0.961574	1
EFCAB14	7.07125	0.785909	0.04285	0.242836	0.789132	0.0419371	0.197027	0.695459	0.0727595	0.290855	0.648959	0.0940513	0.352414	0.678076	0.0803713	0.304983	0.638391	0.0994716	0.481759	0.784543	0.0431047	0.394811	-0.0699871	0.857683	0.994704
CYP4X1	1.76392	-0.785922	0.0996044	0.390868	-0.60579	0.186837	0.47816	-0.535216	0.256622	0.575394	-0.693753	0.150929	0.460131	-0.632875	0.181222	0.483026	-0.508831	0.277266	0.745872	-0.282838	0.541063	0.968556	-0.922704	0.044044	0.339404
PDZK1IP1	6.73305	-0.00500573	0.991097	1	-0.121854	0.75329	0.91169	-0.0692779	0.858743	0.959967	-0.315963	0.414494	0.74258	-0.276042	0.476161	0.767765	-0.078808	0.839511	0.979145	0.0979809	0.800519	0.99982	-0.18753	0.62782	0.944935
STIL	3.13882	0.186195	0.657766	0.904326	0.204044	0.638693	0.852237	-0.0159144	0.983731	1	0.0648384	0.899633	0.978809	0.00996584	1	1	-0.502333	0.246305	0.71417	-0.229987	0.584219	0.976986	-0.301312	0.481177	0.89866
CMPK1	7.66976	0.412911	0.284243	0.653499	0.446791	0.24651	0.550779	0.439449	0.25436	0.572607	0.481946	0.2115	0.540725	0.515779	0.181356	0.483098	0.0727874	0.850947	0.981596	0.380156	0.323935	0.876686	0.370633	0.33611	0.815542
TRABD2B	2.26873	0.0848451	0.887719	0.986153	0.386596	0.399671	0.700406	0.616818	0.179295	0.47996	0.517802	0.252443	0.590013	0.337284	0.495571	0.779657	0.804595	0.0726449	0.408325	0.458192	0.319253	0.874752	-0.0690409	0.930703	0.999889
SPATA6	2.21232	0.569955	0.217354	0.576602	0.403395	0.39932	0.700102	0.105084	0.851597	0.95631	0.121527	0.806705	0.944144	0.466633	0.313367	0.636405	0.0806769	0.883304	0.988082	0.967517	0.0306803	0.338104	0.623827	0.173739	0.63859
DMRTA2	3.36361	0.145097	0.728253	0.931643	-0.361241	0.406977	0.703756	0.0040508	1	1	-0.155196	0.716895	0.909774	-0.0965142	0.843438	0.952634	-0.0799933	0.869343	0.986314	0.353281	0.393548	0.921446	0.695249	0.0886339	0.480747
FAF1	5.42536	-0.276603	0.4813	0.812651	-0.381691	0.327592	0.640762	-0.442157	0.257837	0.576499	-0.502809	0.199319	0.523907	-0.374604	0.339207	0.660082	-0.32526	0.407131	0.83727	-0.240367	0.538637	0.968279	-0.605495	0.12128	0.555424
CDKN2C	0.363078	-1.23735	0.0460671	0.254059	-1.25499	0.0369324	0.181618	-0.858738	0.13096	0.409447	-1.67218	0.00914459	0.0833548	-1.2896	0.0395551	0.19929	-0.85776	0.151812	0.58502	-0.671777	0.222376	0.782857	0.120959	0.89103	0.994704
RNF11	7.24094	0.389143	0.313368	0.68095	0.22074	0.567411	0.813462	0.157937	0.682712	0.883352	0.289571	0.453163	0.768873	0.310453	0.42138	0.731692	0.252586	0.51293	0.890784	8.38106e-05	1	1	0.0236384	0.952135	1
TTC39A	4.04517	-0.0314541	0.952459	0.996903	-0.0117486	0.982292	1	0.17129	0.673983	0.879963	-0.0918148	0.835746	0.957737	-0.310687	0.442479	0.745297	0.081655	0.846994	0.980751	-0.168192	0.682198	0.987578	-0.125798	0.754811	0.976761
EPS15	6.08167	0.721242	0.06409	0.307113	0.525086	0.177001	0.464077	0.317024	0.41544	0.72515	0.191987	0.623191	0.865443	0.558835	0.151341	0.43845	-0.198281	0.613816	0.928004	0.294282	0.449596	0.940149	-0.512974	0.188157	0.655739
OSBPL9	5.87486	1.1242	0.00435527	0.0550672	1.02079	0.00943908	0.0742969	0.916987	0.0196313	0.126598	0.943422	0.0165951	0.121529	1.0717	0.00659769	0.0612363	0.412269	0.294426	0.759323	1.07958	0.00611333	0.13777	0.717601	0.0675854	0.418434
NRD1	8.01659	0.429797	0.26456	0.635105	0.488384	0.204937	0.500753	0.48284	0.210121	0.5196	0.428787	0.265687	0.604295	0.488874	0.204672	0.51729	0.390876	0.310172	0.774195	0.31275	0.416544	0.926306	0.480059	0.212645	0.693344
RAB3B	5.22382	-0.00415554	0.995474	1	-0.246793	0.530664	0.791669	-0.348214	0.374918	0.690435	-0.541496	0.171833	0.490033	-0.187104	0.638259	0.856894	-0.0679663	0.867927	0.986314	0.713117	0.068359	0.492263	0.570256	0.144589	0.599676
TXNDC12	5.79762	0.00400818	0.994567	1	-0.140757	0.719335	0.895151	-0.0438275	0.912671	0.979037	0.00691539	0.988594	1	0.0257892	0.949951	0.992486	-0.2566	0.511683	0.890059	-0.197814	0.612577	0.976986	-0.138955	0.72239	0.969447
KTI12	3.03254	-0.261809	0.551674	0.853814	-0.163074	0.718297	0.894695	-0.271643	0.540157	0.806202	-0.0925789	0.831795	0.956008	0.0215412	0.980936	1	0.232189	0.586318	0.918266	-0.234131	0.588166	0.976986	0.175783	0.690431	0.960246
BTF3L4	3.41321	-0.160709	0.708598	0.926992	-0.138409	0.752241	0.91159	-0.04706	0.922164	0.981434	-0.107094	0.805557	0.943738	0.0228986	0.971823	1	-0.416801	0.321045	0.781393	-0.0628382	0.887111	1	-0.360217	0.385172	0.848181
ZFYVE9	5.52414	-0.435728	0.267484	0.636213	0.119236	0.762097	0.914963	-0.0179113	0.96678	0.995951	0.102141	0.795529	0.939728	0.0662793	0.870739	0.963787	-0.015452	0.97216	1	-0.159158	0.686121	0.987578	-0.0111003	0.980201	1
CC2D1B	5.99832	0.0794866	0.839803	0.970247	0.0511578	0.897168	0.972029	0.0700203	0.858761	0.959967	-0.244937	0.530202	0.819632	-0.134761	0.730986	0.904444	-0.0941373	0.810574	0.973173	-0.18397	0.637038	0.977253	-0.0360964	0.927823	0.999452
ORC1	1.25751	-2.41081	1.81644e-06	0.000140494	-1.96472	3.84476e-05	0.0013308	-2.01995	2.15796e-05	0.000901307	-2.46629	1.11324e-06	0.000112491	-2.60953	4.96687e-07	5.81634e-05	-1.96911	4.17687e-05	0.00217162	-1.31012	0.00402292	0.109106	-1.50546	0.00105382	0.0412636
PRPF38A	4.79083	0.381587	0.333484	0.698051	0.183759	0.645461	0.856262	0.203335	0.614074	0.848424	0.223098	0.57396	0.842121	0.21366	0.591583	0.831719	0.148634	0.711672	0.953322	-0.0198189	0.964124	1	0.00132709	1	1
ZCCHC11	4.9322	0.710464	0.0736191	0.333134	0.560431	0.156421	0.434098	0.385927	0.331408	0.647823	0.530279	0.18336	0.506527	0.484459	0.223375	0.542002	-0.180989	0.656924	0.938131	1.02233	0.0101261	0.185769	0.345565	0.384747	0.848
GPX7	1.7456	0.885321	0.0685201	0.319404	0.25489	0.621874	0.844607	0.597999	0.222035	0.532662	0.382729	0.451099	0.76782	0.47304	0.370537	0.688234	0.852793	0.0795206	0.428719	0.511074	0.318862	0.874752	0.349094	0.500998	0.905216
SELRC1	3.06681	-0.480942	0.262553	0.633627	-0.459698	0.277148	0.587592	-0.452211	0.282639	0.60398	-0.902276	0.0376219	0.201421	-0.757399	0.0831123	0.310494	-0.13015	0.775785	0.965558	0.0795995	0.860446	1	0.342556	0.405619	0.861862
ZYG11B	5.54007	0.0227954	0.954218	0.99711	-0.0832277	0.833828	0.946794	-0.271735	0.487492	0.775074	-0.152814	0.696455	0.899477	-0.161929	0.680958	0.878384	-0.539847	0.16957	0.613017	0.467205	0.23089	0.793163	0.466494	0.231366	0.716338
ECHDC2	4.13031	0.251689	0.536727	0.845191	0.0415801	0.927983	0.981342	0.117173	0.772855	0.925122	-0.094845	0.829765	0.955163	0.141225	0.731388	0.904669	0.359151	0.375397	0.820511	0.164628	0.688609	0.987578	-0.245233	0.546586	0.922163
SCP2	6.54805	0.0439948	0.910986	0.989738	-0.0986697	0.799876	0.931002	-0.184279	0.634834	0.859537	-0.0763925	0.84497	0.961187	-0.0139402	0.97308	1	-0.30258	0.435403	0.855578	0.213668	0.580985	0.976986	0.187389	0.628374	0.94521
CPT2	4.75931	-0.00648104	0.987516	1	0.143091	0.722851	0.896636	0.290339	0.463449	0.76156	0.346831	0.381773	0.716754	0.146828	0.713215	0.895629	0.136929	0.734654	0.956726	-0.141584	0.726274	0.991933	-0.671694	0.0910719	0.487113
C1orf123	4.6156	0.127545	0.750756	0.94131	0.050372	0.908021	0.975604	0.191427	0.63421	0.85944	-0.00288589	1	1	-0.07609	0.853987	0.955995	0.239147	0.551068	0.907701	0.17962	0.650503	0.980606	0.272198	0.497862	0.904289
MAGOH	3.36627	-0.343636	0.412316	0.765608	-0.46668	0.259532	0.566638	-0.469133	0.255355	0.573609	-0.320058	0.442697	0.761254	-0.237142	0.574652	0.822834	-0.51286	0.221899	0.686857	-0.511012	0.215613	0.77419	-0.497176	0.223064	0.707245
LRP8	4.71473	-0.862049	0.0302014	0.193864	-0.286526	0.466878	0.748561	-0.324625	0.411306	0.721499	-0.130726	0.742144	0.919062	-0.195521	0.625686	0.851047	-0.474708	0.230589	0.696302	-1.28855	0.00135204	0.0622835	-1.04531	0.00873446	0.140491
NDC1	4.05962	-1.23959	0.00207241	0.0327044	-1.64375	5.19895e-05	0.00165758	-1.70711	2.97433e-05	0.00116464	-1.42599	0.000433108	0.0102393	-1.61879	7.28882e-05	0.00245508	-1.44393	0.000355384	0.0122061	-0.871886	0.0283296	0.325064	-1.46785	0.000278195	0.0182502
YIPF1	5.99939	0.786433	0.0446164	0.249128	0.561082	0.150814	0.424076	0.675323	0.0836485	0.316078	0.693207	0.0768265	0.311533	0.680237	0.082299	0.308957	0.591396	0.129746	0.547837	0.551194	0.157489	0.701688	0.674064	0.0845197	0.471491
HSPB11	3.41296	-0.106323	0.796163	0.955365	-0.348217	0.403912	0.702683	-0.0190746	0.974783	0.997531	-0.21099	0.617254	0.862839	-0.073915	0.872208	0.963988	-0.13168	0.757084	0.963822	-0.246293	0.553671	0.971366	-0.367929	0.375487	0.842703
LRRC42	6.5686	0.264493	0.495472	0.820747	0.334403	0.388192	0.691996	0.39042	0.313672	0.633133	0.336944	0.384915	0.719742	0.335671	0.386971	0.702151	0.461456	0.233892	0.700446	0.0407484	0.917911	1	0.179772	0.643182	0.94933
TMEM59	7.41387	0.308316	0.424352	0.775063	0.317522	0.410461	0.706272	0.393333	0.307971	0.627625	0.348041	0.36714	0.70357	0.415934	0.281323	0.606963	0.220666	0.567624	0.911421	0.395251	0.305533	0.861848	0.514834	0.182164	0.647891
TCEANC2	3.7959	0.0815511	0.8533	0.974289	0.142053	0.734026	0.900906	0.117097	0.780443	0.927531	0.0675162	0.874735	0.97127	0.00698628	1	1	0.0266062	0.965709	1	-0.115643	0.792298	0.99815	-0.116637	0.779686	0.980782
MRPL37	6.87355	-0.421567	0.275428	0.644089	-0.514918	0.182915	0.472257	-0.456476	0.237518	0.551129	-0.234222	0.544338	0.827726	-0.433782	0.262029	0.58535	0.00913303	0.982193	1	-0.495266	0.200014	0.753654	-0.472885	0.220875	0.706191
SSBP3	4.3961	0.0349773	0.943024	0.995794	0.0202542	0.969374	0.9961	0.132395	0.74403	0.910247	-0.0428867	0.9163	0.984838	0.00137636	1	1	0.519194	0.195384	0.653016	0.234143	0.560277	0.971641	-0.0509752	0.904915	0.995331
ACOT11	4.21884	-0.0973056	0.81066	0.960981	-0.32808	0.420859	0.714741	-0.526184	0.191947	0.496764	-0.29912	0.461668	0.775487	-0.468886	0.25214	0.573846	-0.235521	0.563212	0.910315	-0.0915827	0.820431	1	0.297157	0.455142	0.885547
HEATR8-TTC4	4.58015	0.110923	0.786451	0.953238	-0.0562759	0.890218	0.969159	0.163298	0.681193	0.882999	-0.0306511	0.944955	0.992064	-0.056832	0.890899	0.969668	-0.0578988	0.890663	0.988964	-0.0146302	0.975138	1	-0.0603752	0.885253	0.994704
TTC4	4.60217	0.102754	0.801655	0.957752	-0.0557993	0.89184	0.969947	0.189252	0.635083	0.859537	-0.010248	0.986537	1	-0.0765318	0.849152	0.954566	-0.067918	0.871918	0.986314	-0.0409796	0.925967	1	-0.0603571	0.881043	0.994704
PARS2	3.28169	-0.108822	0.817796	0.963236	-0.250649	0.546588	0.801482	-0.279596	0.501955	0.782968	-0.167179	0.694946	0.898677	0.0197784	0.984568	1	0.0129373	1	1	-0.23251	0.571712	0.975455	-0.181892	0.678546	0.958952
TTC22	3.12223	0.207129	0.625511	0.887113	-0.163442	0.702341	0.887041	-0.0474669	0.930267	0.983971	-0.102157	0.813999	0.947895	-0.106871	0.824171	0.944854	0.230467	0.588398	0.91889	0.00836016	1	1	0.147022	0.732219	0.971348
DHCR24	9.23987	-0.589758	0.125269	0.438038	-0.910377	0.0184943	0.11762	-1.00979	0.0091084	0.0761363	-0.928685	0.0163106	0.120431	-1.12378	0.00379108	0.041677	-0.691584	0.0725839	0.408325	-0.115511	0.76329	0.995871	-0.0752267	0.844538	0.992409
TMEM61	2.52253	-0.0218834	0.971744	1	0.440252	0.329945	0.642956	0.245035	0.57772	0.828906	0.0765115	0.863256	0.966852	-0.0677739	0.91028	0.976357	0.585598	0.185907	0.638817	-0.363051	0.427917	0.932203	-0.0782522	0.873636	0.994704
PCSK9	2.39797	-1.15637	0.008113	0.0842918	-1.14286	0.00822931	0.0678238	-1.42506	0.00123693	0.0188127	-0.752698	0.0831123	0.326724	-1.12166	0.0102979	0.0837878	-1.11506	0.0102914	0.130517	-0.71742	0.0902652	0.557346	-0.771457	0.0700452	0.426646
USP24	6.75209	0.357964	0.355802	0.718137	0.452959	0.242303	0.54547	0.312866	0.419479	0.728246	0.521526	0.178542	0.499768	0.403799	0.297772	0.621744	-0.0375115	0.924767	0.996931	0.701844	0.0703693	0.499842	0.864608	0.0260388	0.26018
PPAP2B	4.21584	0.08807	0.834993	0.969008	0.49505	0.219761	0.518726	0.639763	0.112655	0.37672	0.41213	0.309467	0.650826	0.460773	0.257397	0.579339	0.274897	0.498674	0.885845	0.165662	0.68562	0.987578	0.193586	0.636364	0.948242
PRKAA2	3.99205	0.787142	0.0555182	0.283704	0.847447	0.0372967	0.182621	0.853417	0.0360449	0.188342	0.778743	0.0573161	0.261701	0.706283	0.0840139	0.312279	-0.216124	0.613807	0.928004	0.436629	0.285385	0.845179	-0.0738646	0.873877	0.994704
OMA1	3.34185	0.242502	0.564271	0.859631	0.113254	0.793069	0.927872	0.453005	0.277659	0.598407	0.43357	0.305533	0.64775	0.112487	0.803611	0.936935	-0.0638639	0.892447	0.989267	0.309404	0.461862	0.946848	0.276994	0.507649	0.907913
TACSTD2	9.85176	0.0770991	0.840697	0.970429	-0.401474	0.295657	0.607808	-0.256261	0.504062	0.784389	-0.474326	0.216944	0.547343	-0.574164	0.135452	0.409461	-0.364796	0.341887	0.79447	0.240842	0.529961	0.967463	0.00331331	0.993243	1
MYSM1	5.03671	1.14259	0.00424364	0.0544246	1.14708	0.00409266	0.041456	1.00216	0.0120999	0.0928391	0.944184	0.0185795	0.130421	1.1741	0.00343546	0.0388239	-0.277556	0.49737	0.885485	1.35039	0.000753122	0.0426996	0.822496	0.0392377	0.321462
JUN	7.3481	-0.264842	0.492112	0.817951	-0.318868	0.408047	0.704652	-0.345951	0.36948	0.685053	-0.466715	0.226566	0.560589	-0.42506	0.270758	0.594771	-0.249474	0.517538	0.893192	-0.245374	0.524226	0.964967	-0.0262824	0.946206	1
FGGY	2.70339	0.128626	0.791852	0.954508	-0.093055	0.836123	0.94751	0.147386	0.761446	0.920051	-0.0674467	0.900856	0.97902	0.118005	0.804789	0.937611	0.0227631	0.976052	1	0.244344	0.5864	0.976986	0.104509	0.814569	0.986521
HOOK1	4.46074	0.939266	0.0201965	0.151716	0.828727	0.0397644	0.189954	0.789279	0.0494734	0.229849	0.69598	0.084927	0.33161	0.830195	0.0400057	0.200589	-0.227975	0.583018	0.917526	1.06858	0.00815882	0.162557	0.575043	0.153266	0.611405
CYP2J2	2.3603	0.928234	0.0324579	0.203859	-0.353577	0.449075	0.735746	-0.241373	0.604008	0.841859	0.0490824	0.914561	0.983982	-0.170329	0.718848	0.898168	0.0682487	0.916161	0.995098	-0.433794	0.345795	0.894908	-0.35861	0.432359	0.876895
NFIA	3.82506	-0.785864	0.0526153	0.275011	-0.796302	0.049078	0.218376	-1.43485	0.000552246	0.0103934	-1.10964	0.00688295	0.0687199	-0.896836	0.0287296	0.162416	-1.06622	0.00954478	0.124709	0.188148	0.640102	0.978278	0.281345	0.479175	0.897868
TM2D1	4.48465	0.270773	0.500131	0.823725	0.491554	0.220261	0.51926	0.611791	0.124917	0.398257	0.471684	0.241474	0.578327	0.557513	0.165758	0.46199	0.0498007	0.904653	0.992805	0.159255	0.691867	0.987578	0.0700015	0.863162	0.994704
INADL	7.90084	0.624416	0.105773	0.402338	0.776101	0.0447068	0.205193	0.703983	0.0683906	0.28087	0.670271	0.0826605	0.325519	0.69867	0.0705891	0.281783	0.571743	0.138394	0.559742	0.201862	0.600416	0.976986	0.0641442	0.868347	0.994704
KANK4	1.66035	-1.35488	0.00432126	0.0548116	-2.48106	1.12807e-06	8.94469e-05	-1.78754	0.000177167	0.00454898	-2.09211	3.34293e-05	0.00151216	-1.78477	0.0003333	0.00739159	-1.05272	0.0228963	0.216848	0.0699161	0.910488	1	-0.519762	0.243264	0.732224
USP1	4.66428	-0.0656164	0.874355	0.981637	0.157027	0.695525	0.883272	-0.0466454	0.911255	0.978564	-0.0732297	0.861041	0.966211	0.0195391	0.96769	0.999185	-0.605836	0.130317	0.549233	0.0600381	0.879237	1	-0.0664388	0.868113	0.994704
DOCK7	7.24127	0.46554	0.229247	0.592522	1.06042	0.00647226	0.0572563	0.85367	0.027902	0.159059	0.996677	0.0104362	0.0909358	1.00634	0.00974272	0.0811678	-0.00843151	0.984409	1	0.828549	0.0327603	0.349648	1.08854	0.00519978	0.10696
ATG4C	3.12784	-0.383075	0.372973	0.731582	-0.41995	0.314859	0.626917	-0.58418	0.16705	0.464331	-0.315912	0.453136	0.768873	-0.741048	0.0850156	0.314139	-0.666474	0.121471	0.532363	0.318069	0.439605	0.936524	0.0467631	0.922164	0.998094
ALG6	3.33074	-0.432343	0.301472	0.670029	-0.421494	0.316383	0.627855	-0.62049	0.136095	0.417447	-0.356565	0.392839	0.726785	-0.433862	0.302618	0.627159	-0.553939	0.185935	0.638817	-0.299955	0.473144	0.950006	0.0783394	0.8601	0.994704
ITGB3BP	1.61364	-1.34122	0.00475322	0.0585623	-1.0743	0.0178752	0.114978	-1.1238	0.0142328	0.102952	-1.23367	0.0093394	0.0844392	-0.966384	0.0375501	0.192435	-1.67759	0.000469073	0.0149936	-0.904502	0.0469938	0.406371	-1.20342	0.00806822	0.133723
EFCAB7	1.07523	-0.243521	0.713726	0.927944	-0.401381	0.46675	0.748561	-0.996167	0.0647789	0.271646	-0.120131	0.8868	0.975301	-0.215762	0.762194	0.918836	-0.689364	0.192991	0.649029	0.329142	0.527997	0.966799	-0.141343	0.798759	0.983404
PGM1	6.7996	-0.430518	0.265495	0.635191	-0.465004	0.228958	0.529209	-0.398929	0.301825	0.621837	-0.587787	0.129039	0.422488	-0.455482	0.239094	0.560182	-0.220682	0.567912	0.911421	-0.499721	0.196101	0.750399	-0.243981	0.527293	0.915098
CACHD1	4.17791	-0.0133712	0.974385	1	-0.190061	0.640679	0.853473	-0.308519	0.449323	0.750771	-0.190948	0.641406	0.874968	-0.231647	0.569754	0.819544	-0.115688	0.784163	0.966825	0.283326	0.480898	0.951093	0.0580653	0.890899	0.994704
RAVER2	3.59073	-0.412999	0.307054	0.675592	-1.2577	0.00220921	0.0267711	-1.15462	0.00493005	0.0504274	-1.06032	0.00981923	0.0873208	-1.06242	0.0101296	0.0832285	-1.24826	0.00260885	0.0517229	0.125413	0.754342	0.994954	-0.88088	0.0303881	0.28188
JAK1	8.77223	0.693292	0.0721589	0.328543	0.670783	0.0817878	0.298167	0.548647	0.154063	0.445924	0.55171	0.151837	0.460769	0.587063	0.127451	0.395497	0.533076	0.16607	0.60819	0.288835	0.452291	0.940176	0.204227	0.595071	0.937185
AK4	6.86843	-0.0260157	0.947604	0.996432	-0.00444086	0.9921	1	0.143797	0.710172	0.895924	-0.155596	0.688013	0.895611	-0.0534185	0.891342	0.969994	-0.0531486	0.891736	0.988964	0.178055	0.64503	0.979678	-0.238594	0.537076	0.918398
DNAJC6	4.79346	0.873653	0.0295099	0.191387	1.16827	0.00364811	0.0380289	1.05264	0.008853	0.0748503	0.901227	0.0243793	0.154905	1.12073	0.00525746	0.0517893	0.854836	0.0329683	0.268068	0.50706	0.206589	0.763615	0.528204	0.185466	0.653535
LEPROT	8.04109	0.482816	0.210294	0.567336	0.591299	0.12521	0.379129	0.62768	0.103739	0.359669	0.587943	0.127439	0.42006	0.664572	0.0851832	0.314313	0.367489	0.340045	0.793326	0.281717	0.464339	0.947555	0.487139	0.206053	0.685385
LEPR	5.3433	0.825411	0.0386178	0.227495	1.21018	0.00239504	0.0283647	1.1973	0.0027117	0.032797	1.29658	0.00119238	0.0197365	1.269	0.00151242	0.0217824	0.711302	0.0742093	0.41218	1.00518	0.0114348	0.197353	1.31976	0.000951381	0.0394729
WDR78	2.58698	1.38032	0.0023544	0.0355858	1.40038	0.00189087	0.0241761	1.49896	0.000950329	0.0155422	1.15754	0.0120903	0.100061	1.1712	0.0121395	0.0939514	0.681143	0.156823	0.593652	0.956653	0.0390387	0.379484	0.59123	0.206698	0.686074
MIER1	5.85524	1.22908	0.00186937	0.0304198	1.23478	0.0017868	0.0231048	1.08821	0.00580332	0.0565001	1.10013	0.00536703	0.0585282	1.22717	0.00192433	0.0256783	0.0401927	0.924086	0.996579	0.749142	0.0566708	0.445753	0.655802	0.0949372	0.496927
SLC35D1	5.9952	0.828148	0.0340998	0.211002	0.450915	0.248136	0.552258	0.43278	0.268018	0.588122	0.578358	0.138995	0.439467	0.555653	0.155645	0.445289	0.594912	0.128129	0.544297	0.554865	0.154823	0.69643	0.158392	0.686324	0.960031
IL12RB2	0.707873	-1.09869	0.0713764	0.326579	-0.580068	0.308238	0.619425	-0.454108	0.451133	0.752131	-1.00853	0.0938375	0.352204	-0.230226	0.729162	0.904147	-0.971783	0.103249	0.490304	0.0533506	1	1	0.0519509	1	1
SERBP1	6.12219	-0.294686	0.448734	0.789638	-0.286533	0.46092	0.745878	-0.227372	0.558691	0.81631	-0.204881	0.598722	0.853472	-0.141351	0.717336	0.897565	-0.436406	0.262032	0.728964	0.0306817	0.938648	1	0.00609641	0.989298	1
GADD45A	7.4753	-0.0807848	0.834562	0.969008	-0.0300315	0.938589	0.985394	0.0440321	0.909669	0.978047	-0.108972	0.777875	0.931909	-0.0676221	0.861452	0.959637	0.141835	0.713054	0.953418	-0.0719709	0.85233	1	-0.144878	0.707092	0.965395
GNG12	8.5853	-0.107993	0.778956	0.951169	0.28214	0.462784	0.74631	0.217419	0.571501	0.825968	0.302175	0.431727	0.753611	0.26592	0.489027	0.774789	0.0795314	0.8363	0.978583	0.132336	0.730622	0.993044	0.466883	0.224714	0.708927
WLS	5.28953	-0.794612	0.0434743	0.244934	-0.852724	0.0302053	0.160505	-0.816741	0.0376451	0.192449	-0.773907	0.0487569	0.236298	-0.841014	0.0331037	0.177488	-0.800112	0.0419387	0.304104	0.084748	0.829604	1	-0.232436	0.55167	0.922894
DEPDC1	0.934316	-1.93686	0.000289249	0.00825579	-1.29887	0.00880108	0.0708823	-1.77211	0.000542808	0.010274	-1.78508	0.000778551	0.014736	-2.12278	0.000134329	0.00377387	-2.6267	5.8394e-06	0.00047205	-0.491856	0.307327	0.862746	-0.613339	0.192518	0.663982
LRRC40	4.40471	-0.65786	0.100855	0.393452	-0.882715	0.0274251	0.150322	-0.959459	0.0172422	0.116404	-0.897359	0.0261095	0.161569	-0.806402	0.044374	0.21382	-1.56594	0.000147187	0.00620961	0.34665	0.377689	0.915777	0.412295	0.293251	0.779162
SRSF11	6.96845	0.394854	0.3072	0.675766	0.402845	0.297294	0.608828	0.432359	0.263358	0.583115	0.376071	0.330793	0.669153	0.396913	0.304878	0.629115	-0.0796712	0.838019	0.978646	0.381043	0.324115	0.876686	0.0295721	0.940255	1
ANKRD13C	5.21105	0.891691	0.0255889	0.175976	1.21367	0.00238284	0.0283103	1.1044	0.00554379	0.054739	0.994494	0.0127455	0.102754	1.2437	0.0018718	0.0251669	0.881118	0.0271963	0.24151	0.697605	0.0794795	0.528625	1.04533	0.00860436	0.139293
HHLA3	1.49581	-0.0661796	0.923561	0.990348	-0.56254	0.249565	0.553655	-0.712008	0.154019	0.445901	-0.734247	0.14828	0.456083	-0.741112	0.148731	0.434426	-0.574039	0.24762	0.716224	-0.277908	0.569244	0.974618	-0.534438	0.257687	0.745342
CTH	2.61668	0.268778	0.575766	0.864407	0.447112	0.320845	0.632902	0.441677	0.316798	0.635653	0.598673	0.175144	0.494737	0.732391	0.0960673	0.334368	0.263665	0.579317	0.917421	-0.0512341	0.943253	1	0.212926	0.659907	0.953734
ZRANB2	5.93797	0.0919255	0.815454	0.962042	0.149018	0.703106	0.88765	0.305428	0.432692	0.73799	0.138823	0.723094	0.910737	0.228217	0.558974	0.815111	-0.545234	0.163685	0.605007	0.269215	0.489223	0.953245	0.0654034	0.868436	0.994704
FPGT	3.58817	0.447759	0.279994	0.647411	0.0376813	0.941198	0.985394	0.029569	0.955334	0.991497	0.0110675	1	1	0.172188	0.69189	0.88378	-0.122331	0.789758	0.968647	0.678649	0.0978495	0.578055	0.948582	0.0204246	0.226667
FPGT-TNNI3K	1.16737	0.328304	0.558267	0.85637	0.00965329	1	1	0.196404	0.741174	0.908949	0.484221	0.378293	0.713357	0.628714	0.26632	0.589469	0.131365	0.930219	0.997068	0.594901	0.251806	0.813204	0.907535	0.0802422	0.459733
CRYZ	5.46494	0.499342	0.202094	0.554951	0.0843666	0.834921	0.947064	-0.015371	0.972395	0.997176	0.0720518	0.858194	0.964756	0.133464	0.737094	0.907604	-0.165354	0.678639	0.943906	0.459179	0.239311	0.803617	0.262861	0.503802	0.906492
TYW3	4.47338	0.357417	0.375438	0.733775	0.223041	0.583992	0.822588	0.195814	0.626345	0.855777	0.487115	0.222398	0.555039	0.298135	0.457538	0.755775	-0.233931	0.563262	0.910315	0.157434	0.696564	0.988055	-0.474873	0.240028	0.729102
SLC44A5	1.37883	-0.183667	0.791658	0.954508	-0.684761	0.1767	0.463713	-0.354079	0.508254	0.787879	-0.175364	0.791658	0.938011	-0.174707	0.784027	0.926899	-0.652754	0.209082	0.672111	0.619821	0.19466	0.74821	0.344813	0.512761	0.909656
ACADM	4.64402	0.305059	0.446579	0.789563	0.303851	0.443564	0.731875	0.216657	0.589202	0.833535	0.406835	0.30629	0.648609	0.404718	0.308888	0.63302	-0.293423	0.471409	0.874282	0.410064	0.299808	0.855716	-0.385458	0.334537	0.814881
RABGGTB	5.54718	-0.274498	0.482323	0.813612	0.070449	0.859126	0.955994	0.126495	0.747602	0.912918	0.071945	0.854572	0.9637	0.00886947	0.986045	1	-0.19134	0.62606	0.929641	-0.353266	0.36703	0.911381	-0.314871	0.419781	0.868879
PIGK	3.83237	-0.455353	0.264928	0.635105	-0.634533	0.121894	0.373699	-0.472372	0.245846	0.562024	-0.447031	0.276599	0.616797	-0.446387	0.278219	0.603025	-0.784921	0.0545413	0.351297	0.142346	0.727077	0.991933	0.050975	0.905665	0.995437
AK5	1.19305	-0.191368	0.767512	0.947107	-0.388761	0.441019	0.730755	-1.03752	0.0448405	0.216931	-1.01021	0.0597871	0.268664	-0.813448	0.112998	0.369389	-0.108709	0.863585	0.986006	-0.627115	0.222547	0.782857	-0.420862	0.396078	0.85731
ZZZ3	4.47393	0.0548632	0.89675	0.988017	-0.0349621	0.931489	0.982386	-0.229348	0.567338	0.822997	0.00275129	1	1	0.0744379	0.852071	0.955621	-0.771613	0.055928	0.356812	-0.290216	0.466687	0.947746	-0.357457	0.367847	0.839295
USP33	5.34069	0.185301	0.640719	0.895255	0.415343	0.28983	0.600757	0.309924	0.431705	0.737872	0.354499	0.369168	0.704919	0.377526	0.337984	0.659166	-0.166567	0.679962	0.943906	0.242648	0.538897	0.968279	0.518151	0.186201	0.653535
FAM73A	5.60521	0.368696	0.348396	0.711804	0.503225	0.200023	0.494233	0.37745	0.334902	0.650693	0.467152	0.234064	0.569259	0.356719	0.365032	0.682761	-0.181894	0.645653	0.935913	0.876062	0.0256186	0.305715	1.04395	0.00786247	0.132501
NEXN	3.68542	0.522309	0.214463	0.573674	1.0235	0.0141847	0.098796	1.02273	0.013777	0.100891	0.698797	0.0985145	0.36182	0.994312	0.0178597	0.119669	0.211947	0.637719	0.934094	1.47037	0.000392736	0.0289706	0.447392	0.287469	0.771694
FUBP1	6.80721	-0.0143227	0.97195	1	0.207736	0.591219	0.827857	0.131549	0.734294	0.906027	0.220485	0.568827	0.838966	0.174159	0.65311	0.865396	0.228528	0.55472	0.908533	-0.0686246	0.860146	1	-0.267528	0.489281	0.901352
DNAJB4	4.81205	0.149134	0.713979	0.927944	0.361585	0.362835	0.671143	0.314335	0.431958	0.73799	0.250542	0.529832	0.819402	0.339189	0.398495	0.71097	0.119637	0.770927	0.964149	0.397802	0.314079	0.870604	0.482392	0.222145	0.707156
IFI44L	3.83137	5.69171	1.6024e-30	1.0039e-26	0.968453	0.0418659	0.196841	-0.72052	0.182791	0.483813	-1.04615	0.0753649	0.307998	-0.0662747	1	1	-0.294498	0.584208	0.918017	-0.827424	0.133009	0.659764	-1.45242	0.0102674	0.154537
IFI44	5.1316	4.73666	3.20382e-25	4.01439e-22	1.045	0.0113466	0.0834877	-0.0772672	0.864185	0.963053	-0.344482	0.417051	0.743599	0.345624	0.42005	0.730597	-0.25224	0.554656	0.908533	0.485641	0.238383	0.802146	0.138169	0.753219	0.976464
ELTD1	0.950012	0.299085	0.568504	0.86116	-0.388285	0.517771	0.783999	-0.502797	0.396579	0.707838	-0.0135397	1	1	-0.0839773	0.933461	0.987277	-1.04925	0.0797164	0.429427	-0.468325	0.418267	0.927179	0.407194	0.458776	0.886982
LPHN2	5.3609	0.730578	0.0646925	0.308681	0.606371	0.124757	0.378535	0.325935	0.410415	0.720641	0.569231	0.148633	0.456352	0.57188	0.148955	0.434757	-0.0126938	0.981859	1	1.13018	0.00429409	0.114479	1.17101	0.00310752	0.080283
TTLL7	2.70644	-0.0599819	0.905548	0.989401	-0.134401	0.775317	0.920914	-0.365447	0.4048	0.715168	-0.0645894	0.88162	0.97368	-0.321326	0.480567	0.770698	-0.651202	0.15414	0.588835	0.819562	0.0514134	0.420577	0.200113	0.647417	0.94933
PRKACB	4.10913	-0.451026	0.264478	0.635105	-0.790952	0.0504268	0.222174	-0.580794	0.147452	0.436298	-0.501136	0.21575	0.546021	-0.510513	0.208843	0.523465	-1.34889	0.00111555	0.0281243	0.478651	0.228036	0.789917	0.275859	0.489414	0.901354
RPF1	5.2902	0.12331	0.755562	0.943041	0.198581	0.615325	0.841427	0.193261	0.621962	0.853097	0.27832	0.480347	0.787747	0.115598	0.768519	0.921399	0.100834	0.798012	0.971001	0.151499	0.700919	0.988493	-0.126185	0.751512	0.976115
GNG5	5.81785	-0.242927	0.534339	0.844393	-0.0835037	0.832058	0.946262	0.0509965	0.897882	0.974564	-0.00551875	0.991413	1	0.128723	0.742708	0.910336	-0.15211	0.697859	0.949162	-0.422419	0.279543	0.837511	-0.147586	0.705685	0.965321
CTBS	4.15264	0.504975	0.214632	0.573674	0.525746	0.193794	0.487248	0.368706	0.368726	0.684349	0.459879	0.256953	0.595674	0.640667	0.116942	0.376514	0.150597	0.716902	0.954548	0.661313	0.101283	0.588874	0.707373	0.0812216	0.462752
SSX2IP	4.39631	0.412707	0.305018	0.673933	0.0672846	0.872452	0.961239	-0.0302399	0.941601	0.987715	0.255229	0.532116	0.820805	0.153272	0.709037	0.894206	-0.606481	0.138177	0.559742	0.634266	0.110584	0.611475	0.510286	0.202168	0.680566
LPAR3	3.36078	-0.595777	0.140954	0.465544	-0.852958	0.036465	0.180448	-1.30971	0.00158798	0.0226107	-1.0482	0.0107518	0.0931032	-1.25413	0.00267944	0.0325385	-0.969614	0.0187931	0.195531	-1.07471	0.00852855	0.166453	-1.22639	0.00298262	0.0785864
MCOLN3	4.56023	-0.0653619	0.879013	0.982962	-0.223024	0.576895	0.81761	-0.160191	0.69247	0.888112	-0.345319	0.387781	0.721838	-0.192077	0.62952	0.85309	-0.605092	0.131503	0.551673	0.568826	0.149711	0.689035	0.145425	0.715459	0.968155
WDR63	1.41837	1.30862	0.0147357	0.123256	1.21627	0.0262053	0.146064	0.903008	0.123901	0.396242	1.34381	0.0126181	0.102135	1.48824	0.00662752	0.0613768	0.457767	0.470588	0.87372	1.6243	0.00199123	0.0759114	1.08886	0.049729	0.359968
SYDE2	2.19922	0.605004	0.19813	0.548876	0.739103	0.118497	0.36733	0.69709	0.13081	0.409447	0.630164	0.172775	0.491682	0.652612	0.156823	0.446487	0.313242	0.518445	0.893192	0.67231	0.13961	0.671777	0.425452	0.36778	0.839295
C1orf52	4.52277	0.298346	0.45596	0.793096	0.150161	0.713064	0.892755	0.2801	0.483304	0.773508	0.18833	0.6436	0.876174	0.270286	0.502851	0.784941	0.201209	0.617205	0.928385	0.175648	0.660594	0.984658	-0.185927	0.646835	0.94933
BCL10	5.95635	0.382807	0.325229	0.691168	0.577231	0.138784	0.401793	0.564417	0.147801	0.436686	0.665898	0.0879199	0.338548	0.653583	0.0944406	0.331004	0.394596	0.312462	0.77583	-0.0909341	0.816199	1	0.133252	0.734304	0.972162
DDAH1	6.50436	1.36335	0.000569899	0.0134987	1.60468	5.386e-05	0.00169564	1.64685	3.51636e-05	0.00129208	1.51293	0.000137548	0.00435417	1.64772	3.48574e-05	0.00145104	1.39735	0.000412821	0.013541	1.13353	0.00398843	0.108978	1.15093	0.00347	0.0855888
CYR61	9.22671	0.0623564	0.871119	0.980422	0.398195	0.299846	0.611185	0.379905	0.322542	0.64018	0.229543	0.549833	0.831151	0.349359	0.362971	0.680639	0.401089	0.296391	0.760176	-0.142112	0.711237	0.989327	-0.652801	0.0901256	0.484667
ZNHIT6	4.19575	-0.511453	0.205337	0.559859	-0.534391	0.182313	0.471339	-0.557224	0.166261	0.463716	-0.498114	0.217705	0.548042	-0.462326	0.25542	0.576476	-0.714518	0.0760272	0.417633	0.281184	0.476862	0.950427	-0.0962989	0.814216	0.986521
ODF2L	5.55097	1.23139	0.00193634	0.0310657	1.21863	0.00215481	0.0263155	1.2107	0.0022929	0.0292567	1.20571	0.00241513	0.0321931	1.28318	0.00129262	0.0195756	0.392621	0.321668	0.781393	0.951836	0.0161615	0.236022	0.52188	0.186099	0.653535
CLCA2	5.53062	-0.592531	0.13199	0.452239	-1.01438	0.0103385	0.0784151	-1.07155	0.0069441	0.0634841	-0.93318	0.0184707	0.130021	-0.971258	0.0144708	0.105602	-1.11093	0.0051827	0.0827309	1.35375	0.000579474	0.0382012	0.965503	0.0134878	0.1845
SH3GLB1	7.71055	0.707572	0.0671574	0.315516	0.605313	0.116869	0.365248	0.531943	0.167968	0.465403	0.500339	0.194702	0.518197	0.626161	0.105019	0.352974	0.13786	0.721118	0.955575	0.39356	0.307263	0.862746	0.318996	0.407779	0.863912
2015-09-01	6.36819	0.0676567	0.863129	0.977849	0.141627	0.715753	0.894389	0.0762019	0.845606	0.953943	0.083681	0.83067	0.955559	0.278686	0.472834	0.765157	-0.286842	0.460773	0.868196	0.120797	0.756305	0.994954	0.0803635	0.83696	0.991196
HS2ST1	4.98092	0.572875	0.147525	0.47344	0.236248	0.549331	0.802977	0.133747	0.739898	0.908647	0.323504	0.417736	0.743603	0.356113	0.371044	0.688359	0.181565	0.651732	0.937161	0.708038	0.0736026	0.510089	0.697862	0.077916	0.452194
LMO4	4.57681	-0.737566	0.0641305	0.307113	-0.872333	0.028475	0.154255	-0.719866	0.0697988	0.284226	-0.705272	0.0758254	0.309275	-0.706089	0.0759279	0.295801	-0.726516	0.0681115	0.398397	0.0566997	0.885383	1	-0.199398	0.618092	0.942375
PKN2	7.04198	0.782619	0.0440218	0.246944	1.11107	0.00441139	0.043602	0.930202	0.0168358	0.114276	1.03704	0.00781971	0.074909	1.06819	0.0061907	0.0584215	0.107013	0.784056	0.966825	0.896023	0.0212253	0.276812	0.928572	0.0169831	0.207405
GTF2B	4.84167	0.493474	0.213247	0.57256	0.249638	0.527219	0.789405	0.119197	0.767565	0.92296	0.138381	0.72731	0.912322	0.232556	0.561254	0.816028	-0.266594	0.502675	0.886864	0.144629	0.71651	0.990278	-0.114747	0.772743	0.979855
CCBL2	5.04366	0.468859	0.235604	0.601819	0.0766272	0.850185	0.95387	0.207421	0.602613	0.841017	0.277991	0.482853	0.789918	0.341524	0.390301	0.705317	-0.102286	0.802439	0.972226	0.465839	0.236662	0.801195	0.465054	0.238298	0.726969
RBMXL1	3.20622	0.56914	0.17491	0.51755	0.0545304	0.915111	0.977523	0.0323459	0.948125	0.989234	0.143168	0.75655	0.923305	-0.377196	0.39784	0.710307	-0.309488	0.481309	0.879695	0.461668	0.268484	0.828104	0.374104	0.379583	0.844826
GBP3	6.05473	1.4099	0.000366115	0.00978127	0.99807	0.0110478	0.0820156	1.02411	0.00919038	0.0765661	0.94388	0.0162614	0.12036	0.931096	0.0179653	0.119992	0.229943	0.561386	0.909935	0.735617	0.0603951	0.462279	0.933894	0.017309	0.209954
GBP1	6.68995	2.25882	2.40313e-08	3.02148e-06	1.76547	9.49574e-06	0.000455868	1.68604	2.22679e-05	0.000923899	1.41499	0.000341545	0.00854203	1.65073	3.33179e-05	0.00139623	1.01184	0.009959	0.127724	0.534627	0.171107	0.724222	0.412937	0.291546	0.777218
GBP2	3.44082	0.770647	0.0673186	0.315793	0.375852	0.367517	0.674399	0.612533	0.145603	0.433556	0.30146	0.495623	0.79781	0.532199	0.210671	0.526362	0.443084	0.300142	0.764795	0.937327	0.0246781	0.299694	0.763433	0.0665451	0.415865
GBP4	2.38348	2.33627	1.98652e-07	2.00734e-05	1.02499	0.0257709	0.144673	0.791589	0.0913752	0.333508	0.755497	0.103974	0.373133	0.6475	0.190883	0.497765	0.359755	0.465372	0.871096	-0.0183119	1	1	-0.235737	0.654091	0.95152
GBP5	2.72174	4.06113	8.65753e-18	5.42394e-15	0.508261	0.330382	0.643408	0.41614	0.451099	0.752131	0.643677	0.196169	0.51966	0.90357	0.0669891	0.272967	0.804092	0.107314	0.499869	0.20627	0.697006	0.988055	-0.20969	0.724376	0.969447
GBP6	5.91215	0.877876	0.0251698	0.174434	0.451296	0.248028	0.552202	0.434239	0.267765	0.587892	0.479644	0.219742	0.55101	0.567453	0.146819	0.431495	0.637462	0.10322	0.490304	0.81541	0.0373251	0.372063	0.560231	0.150795	0.608799
LRRC8B	4.71546	0.88698	0.0266153	0.179887	0.963381	0.0162768	0.107967	0.899277	0.0247362	0.147522	0.990993	0.0133217	0.105982	0.992638	0.0135199	0.100656	0.413188	0.30889	0.773269	0.128254	0.751107	0.994752	0.268329	0.511007	0.909376
LRRC8C	5.51412	0.147989	0.709438	0.927335	0.0656023	0.871534	0.960703	-0.148386	0.707989	0.895524	0.287105	0.463778	0.777097	0.1087	0.78581	0.927399	-0.167776	0.670841	0.941804	0.148317	0.703916	0.988493	0.254096	0.516305	0.911526
LRRC8D	4.99248	-0.588846	0.135431	0.456971	-1.00015	0.0115865	0.0849493	-1.009	0.010842	0.0863641	-0.913862	0.0210208	0.140851	-0.858112	0.0302277	0.167739	-1.07853	0.00660404	0.0981597	-0.134767	0.732588	0.993044	-0.0848543	0.830195	0.990888
ZNF326	4.33683	0.0611773	0.886518	0.985893	-0.295532	0.46465	0.747281	-0.224177	0.573484	0.826235	0.151529	0.711374	0.907779	-0.332244	0.413199	0.724847	-0.550652	0.17334	0.620203	0.49315	0.214271	0.773947	-2.15572e-06	1	1
ZNF644	6.0477	1.2635	0.00142943	0.025191	1.47129	0.000213391	0.00474919	1.23782	0.00178125	0.0246347	1.43834	0.000292413	0.00761733	1.49821	0.00016482	0.00446083	0.227649	0.566631	0.911421	1.48359	0.000188494	0.018619	1.18124	0.00277014	0.0756205
CDC7	1.37119	-1.05153	0.0274183	0.182935	-1.45479	0.00250804	0.0292827	-1.9562	9.42043e-05	0.00279711	-1.88801	0.000208142	0.00603708	-1.53027	0.00237115	0.0301042	-1.81832	0.000231079	0.00872113	-0.632893	0.171605	0.724222	-0.552292	0.221236	0.706623
TGFBR3	2.61742	0.641273	0.174118	0.516388	1.1274	0.012876	0.0920343	1.2272	0.00707976	0.0643755	0.929311	0.0422122	0.216592	0.986718	0.032547	0.175329	1.13461	0.0129933	0.154026	0.936285	0.0404275	0.386095	1.64917	0.000214245	0.0149139
EPHX4	1.95699	-0.579074	0.194117	0.544258	-0.817229	0.0744215	0.280718	-0.729854	0.106251	0.364607	-0.882098	0.0588665	0.265801	-0.425947	0.350663	0.670863	-0.258548	0.568278	0.911421	-1.50169	0.00133084	0.0617908	-1.12566	0.0139291	0.187286
BTBD8	1.2256	0.689067	0.206828	0.562076	1.26176	0.0144152	0.0996266	1.04252	0.0526541	0.238007	0.73202	0.182791	0.506205	0.654757	0.251819	0.57348	-0.173905	0.91566	0.995098	0.6974	0.213089	0.772373	0.576142	0.307713	0.792364
KIAA1107	3.48064	1.37336	0.00169372	0.0284555	1.53574	0.000392061	0.00752603	1.71625	7.30838e-05	0.00230665	1.76849	4.12123e-05	0.00175047	1.72686	6.719e-05	0.00230025	0.327747	0.491777	0.882075	1.42272	0.000945829	0.0495868	1.04817	0.0152949	0.195357
GLMN	2.89188	-0.498982	0.244094	0.611304	-0.529403	0.210458	0.506922	-0.583661	0.170753	0.470105	-0.547191	0.194316	0.517871	-0.752985	0.0823064	0.308957	-1.305	0.00273335	0.0531816	-0.0251665	0.957646	1	-0.390029	0.359989	0.835686
RPAP2	3.36442	0.22166	0.595355	0.873353	0.124884	0.775013	0.920641	-0.0416558	0.935164	0.986061	0.192137	0.66117	0.883274	0.290293	0.504759	0.786192	-0.448653	0.301885	0.76724	0.555403	0.178977	0.734157	0.327283	0.433813	0.877782
EVI5	4.8185	0.915022	0.0218019	0.159753	0.761453	0.0556187	0.235281	0.855345	0.031968	0.173771	1.00043	0.0121451	0.100316	0.780307	0.0499617	0.229698	0.144215	0.728892	0.955836	0.0185163	0.970502	1	-0.671547	0.0950489	0.496936
RPL5	6.56804	-0.768318	0.0479094	0.260274	-0.620967	0.1089	0.351578	-0.53003	0.170784	0.470105	-0.511232	0.186628	0.509401	-0.478776	0.216259	0.532363	-0.617565	0.111021	0.507389	-0.467684	0.226412	0.788307	-0.6085	0.11593	0.543637
FAM69A	4.74524	0.804385	0.0441515	0.247414	0.154305	0.700119	0.8862	0.0731083	0.865087	0.963288	0.263094	0.518539	0.812075	0.1444	0.719968	0.898168	-0.337601	0.409253	0.837392	1.35818	0.000695376	0.0415122	1.25434	0.00168455	0.0551014
MTF2	4.72163	0.621294	0.11885	0.427642	0.218834	0.587441	0.825183	0.228115	0.567505	0.823014	0.535002	0.179414	0.500791	0.434831	0.277575	0.602374	0.142051	0.7293	0.955849	0.594644	0.133661	0.661358	0.436178	0.270344	0.758118
TMED5	7.22116	0.845698	0.029389	0.191196	0.895373	0.021143	0.12792	0.813656	0.0359806	0.188241	0.814431	0.0358644	0.196322	0.924766	0.0173726	0.117791	0.0265904	0.946841	0.999861	0.657509	0.0895533	0.554399	0.827338	0.0329412	0.295669
CCDC18	1.08033	-0.116749	0.8968	0.988017	0.225109	0.697252	0.884089	-0.657859	0.227576	0.53894	-0.357647	0.532985	0.820805	-0.292965	0.621343	0.848143	-2.9976	1.01953e-05	0.000742715	0.144959	0.781178	0.99815	-1.51091	0.00646823	0.119911
LOC100131564	2.84064	0.791391	0.0696424	0.321971	0.380515	0.386198	0.690407	0.602551	0.16255	0.458935	0.298429	0.511259	0.808746	0.792692	0.0691752	0.278444	0.165398	0.736245	0.956726	0.675234	0.115239	0.623531	0.317969	0.492574	0.902805
DR1	5.95458	-0.351299	0.367264	0.726903	-0.0506277	0.89811	0.972713	-0.105737	0.786959	0.931168	-0.0112864	0.979114	1	-0.0602155	0.879049	0.965626	-0.334178	0.390974	0.830744	-0.376874	0.33269	0.883929	-0.420637	0.279415	0.76404
FNBP1L	6.9751	0.993505	0.0106721	0.101151	0.668394	0.0844982	0.303711	0.545195	0.159034	0.453361	0.589886	0.127819	0.420359	0.471178	0.223804	0.54241	0.192414	0.619752	0.928385	0.408814	0.290626	0.848259	0.0754808	0.846437	0.993054
BCAR3	7.45458	-0.105541	0.784664	0.952513	-0.101188	0.793246	0.927873	-0.194959	0.613064	0.847682	-0.167121	0.664866	0.884147	-0.179933	0.641012	0.858841	-0.0912835	0.813261	0.974443	-0.162535	0.673314	0.98598	0.142525	0.71147	0.967234
DNTTIP2	6.54802	0.372119	0.338218	0.702449	0.841293	0.030621	0.161822	0.632237	0.103612	0.359669	0.777872	0.0455782	0.226565	0.989255	0.011232	0.0888488	-0.0643414	0.870629	0.986314	0.393295	0.310914	0.867817	0.207337	0.593787	0.937068
GCLM	6.39947	-0.0349114	0.929749	0.991786	0.115186	0.766851	0.916669	0.0401479	0.9188	0.980376	-0.0257156	0.948693	0.992388	-0.121613	0.754905	0.916477	-0.349278	0.368024	0.81458	-0.428133	0.269537	0.828153	-0.754085	0.0525765	0.370352
ARHGAP29	6.02767	1.06154	0.00711707	0.0766125	1.52686	0.000122104	0.0031617	1.23407	0.00181601	0.0248957	1.41907	0.000352468	0.0087454	1.54853	9.97892e-05	0.00306461	0.336118	0.397088	0.833809	0.710161	0.07089	0.501313	1.08436	0.0059495	0.11522
ABCD3	5.94735	0.630764	0.106706	0.404181	0.497088	0.203549	0.499015	0.530902	0.173714	0.473141	0.612597	0.117858	0.400998	0.690437	0.077827	0.299457	-0.0414375	0.916079	0.995098	0.773837	0.0479825	0.41013	0.722571	0.0646099	0.409905
F3	10.9129	0.386779	0.313411	0.68095	0.517717	0.177691	0.464719	0.512653	0.18195	0.48297	0.450705	0.240348	0.577038	0.503327	0.19001	0.496625	0.410517	0.284719	0.752166	-0.183294	0.632517	0.976986	-0.22684	0.554031	0.924369
SLC44A3	3.58679	0.0198954	0.986389	1	0.200436	0.62982	0.847933	0.222116	0.597269	0.838381	0.000488217	1	1	0.145424	0.731062	0.904444	-0.219006	0.61045	0.9276	0.120145	0.77445	0.998001	0.00902893	0.988019	1
CNN3	8.0616	0.151731	0.693488	0.922237	0.239757	0.533099	0.793107	0.309294	0.421388	0.729583	0.373664	0.331562	0.670292	0.229669	0.550667	0.811939	0.51469	0.181431	0.633035	0.158206	0.680966	0.987578	-1.1711	0.00265055	0.0736318
ALG14	3.62238	-0.0703744	0.869304	0.980212	-0.0833301	0.843613	0.951301	-0.272319	0.507118	0.786506	-0.00763347	1	1	0.101265	0.811922	0.939805	-0.441737	0.288611	0.75467	-0.158213	0.714999	0.989846	-0.513871	0.211298	0.692601
TMEM56	2.52925	0.555663	0.230426	0.594127	0.484552	0.29235	0.603683	0.873713	0.0478281	0.225635	0.726354	0.104576	0.374169	0.708795	0.120059	0.382686	-0.199588	0.715013	0.953934	0.486698	0.274413	0.833891	0.294847	0.528848	0.915285
TMEM56-RWDD3	2.24775	-0.143286	0.754284	0.942647	-0.190698	0.691276	0.880164	-0.25198	0.586252	0.832477	-0.512886	0.2781	0.6188	-0.431166	0.343082	0.663091	-0.454393	0.329135	0.78652	-0.0838922	0.875732	1	-0.309346	0.495954	0.903651
RWDD3	2.9174	-0.280903	0.521659	0.836497	-0.25805	0.550142	0.80344	-0.0398209	0.948125	0.989234	-0.378517	0.373279	0.708824	-0.221467	0.629716	0.85309	-0.214795	0.615404	0.928004	-0.138553	0.74625	0.994149	-0.22664	0.593607	0.937068
PTBP2	2.4651	-0.409361	0.35228	0.714754	-0.607007	0.166144	0.448724	-0.691533	0.118223	0.386872	-0.35578	0.428233	0.751612	-0.435497	0.327546	0.650626	-1.01828	0.0253975	0.231778	0.14955	0.75597	0.994954	-0.116311	0.801803	0.983404
DPYD	2.10296	-0.0957088	0.915961	0.990128	-0.243527	0.641685	0.853817	0.00881301	1	1	0.208403	0.663603	0.883704	-0.488783	0.35775	0.677131	-0.674248	0.179023	0.629787	1.32275	0.00296592	0.0915416	1.21671	0.00621452	0.117699
SNX7	4.89167	0.0612356	0.880908	0.983496	-0.286721	0.471278	0.751261	-0.321699	0.418483	0.727412	-0.424327	0.284528	0.625756	-0.256103	0.515899	0.792085	-0.540811	0.172339	0.618566	0.272146	0.489784	0.953245	0.210159	0.594106	0.937068
PALMD	2.49294	-1.42563	0.0010836	0.020572	-2.47307	1.18403e-07	1.48034e-05	-2.63311	2.04226e-08	3.50541e-06	-2.26725	1.02537e-06	0.000105417	-2.0209	9.23709e-06	0.000523714	-2.11164	3.58978e-06	0.00031236	0.365753	0.380427	0.91685	-0.294893	0.481318	0.89866
FRRS1	2.03228	-0.246609	0.585212	0.867501	-0.581441	0.212012	0.508716	-0.455144	0.325751	0.642984	-0.621722	0.193862	0.517267	-0.428953	0.36778	0.685756	-0.224112	0.617867	0.928385	-0.119396	0.809436	1	-0.470078	0.302637	0.787992
AGL	5.83719	1.05898	0.00718496	0.0771872	1.09031	0.00569404	0.0527022	0.943179	0.0166326	0.1135	1.05652	0.00744548	0.0727706	1.02513	0.0093112	0.0784068	-0.0220349	0.959367	1	1.14415	0.00370837	0.10424	0.698008	0.0747439	0.44303
SLC35A3	5.63894	0.72265	0.0669598	0.314824	0.863451	0.0286737	0.15515	0.886507	0.0243686	0.146025	0.852904	0.0301617	0.176661	0.945328	0.0168881	0.115557	0.0801962	0.84531	0.980751	0.987466	0.012313	0.204077	1.17033	0.00305836	0.0795047
HIAT1	6.49624	0.347328	0.371247	0.730038	0.517608	0.182293	0.471339	0.464935	0.230913	0.543145	0.516975	0.18311	0.506205	0.536017	0.167733	0.465584	0.297184	0.444379	0.860258	0.356873	0.357731	0.905894	0.525006	0.175892	0.641254
SASS6	1.94724	0.824138	0.0938555	0.380339	0.831497	0.0839449	0.302772	0.82329	0.0916866	0.33406	1.08838	0.0223052	0.146363	0.851803	0.083883	0.312208	-0.0907559	0.884556	0.988303	1.00528	0.0357762	0.363769	0.883835	0.0676349	0.418501
TRMT13	3.27778	0.171779	0.686918	0.919972	0.15207	0.718535	0.894818	0.222077	0.608148	0.844632	0.0952727	0.844336	0.960978	0.168534	0.70403	0.891351	-0.131885	0.763276	0.963822	0.413769	0.325889	0.877747	0.303586	0.464803	0.889291
DBT	4.93261	0.430382	0.2789	0.646911	0.300881	0.447319	0.73461	0.132179	0.74151	0.908949	0.235421	0.555306	0.832593	0.286454	0.471825	0.76458	-0.180279	0.653535	0.937972	0.531196	0.177398	0.73321	0.109612	0.788532	0.982711
RTCA	6.80547	1.30961	0.000877411	0.0181739	1.41665	0.00032201	0.00649725	1.46644	0.000199889	0.00499922	1.36555	0.000526697	0.0115376	1.39014	0.000420655	0.0087555	1.1761	0.00271095	0.0529924	0.996144	0.0108259	0.191424	0.903912	0.0205758	0.227551
CDC14A	3.1275	0.351843	0.413655	0.766889	0.450692	0.285494	0.59661	0.250588	0.57186	0.825968	0.487823	0.259623	0.597902	0.469015	0.273514	0.597685	0.422283	0.317187	0.779471	-0.00851216	1	1	0.219543	0.611328	0.941252
EXTL2	1.81	-0.0218665	1	1	-0.85223	0.0947941	0.324479	-1.02808	0.0459859	0.219757	-1.24818	0.0191479	0.133217	-0.5403	0.313981	0.636496	-1.02715	0.0434455	0.311482	1.34695	0.00255749	0.0859126	0.979643	0.0302792	0.281674
SLC30A7	5.13591	0.294184	0.45514	0.793023	0.07303	0.856381	0.955975	0.154527	0.695898	0.889259	0.348041	0.378275	0.713357	0.225152	0.570075	0.819814	-0.241504	0.546623	0.906158	0.219636	0.580669	0.976986	0.470775	0.230763	0.716058
DPH5	2.91235	-1.01489	0.0160226	0.130539	-1.07075	0.0106235	0.0797083	-0.749436	0.0727278	0.290855	-1.19191	0.00489956	0.0547162	-0.861664	0.0423977	0.20776	-1.124	0.0082328	0.113484	-0.604614	0.14289	0.677666	-0.98752	0.0173683	0.210266
RNPC3	2.93282	0.422737	0.326187	0.692028	-0.00607764	1	1	0.20681	0.6343	0.85944	0.102719	0.847954	0.962048	0.155321	0.735798	0.906567	0.0164324	0.977828	1	0.412052	0.332013	0.883075	0.206742	0.641896	0.94933
ACTG1P4	2.98907	-0.742671	0.0865292	0.364753	-0.155942	0.726178	0.897722	0.153014	0.734257	0.906027	-0.469087	0.26986	0.608564	0.354894	0.406864	0.718835	-0.837889	0.052928	0.345231	-0.376265	0.373522	0.914689	0.250256	0.554758	0.924785
PRMT6	3.40004	-0.649611	0.111767	0.414456	-1.05033	0.010763	0.0805138	-1.10083	0.00760606	0.0674479	-1.17221	0.00484063	0.0543486	-1.0168	0.0146297	0.106151	-0.893557	0.0302979	0.254787	-0.464553	0.255334	0.81709	-0.50408	0.211072	0.692601
NTNG1	2.21311	0.244198	0.641829	0.895862	-0.327699	0.506444	0.775479	0.141388	0.803135	0.938476	0.181362	0.697052	0.899657	0.397295	0.39932	0.711197	0.140501	0.762112	0.963822	0.634912	0.161876	0.70895	0.446332	0.326029	0.8075
SLC25A24	7.19773	0.283331	0.463491	0.799371	0.455512	0.238327	0.541181	0.490458	0.204303	0.513214	0.485009	0.209524	0.537978	0.490672	0.204406	0.51729	0.138739	0.720199	0.955171	0.251149	0.515591	0.960934	0.57602	0.136067	0.585479
FAM102B	3.14833	0.47666	0.264796	0.635105	0.468295	0.274136	0.584171	0.339253	0.422543	0.73007	0.122712	0.809365	0.945575	0.223578	0.62547	0.850865	0.124531	0.790839	0.96908	0.769146	0.0693895	0.496545	0.613063	0.141124	0.595165
HENMT1	1.20265	-0.827287	0.0938555	0.380339	-1.02468	0.0389348	0.187204	-1.23138	0.0141115	0.102206	-1.61401	0.00218408	0.0297786	-1.82108	0.000761347	0.0135315	-0.78964	0.108312	0.500979	-0.570305	0.240452	0.804783	-0.527771	0.26499	0.753935
PRPF38B	5.03977	-0.27891	0.481941	0.813296	-0.161039	0.683402	0.876551	-0.209991	0.593819	0.836408	-0.273145	0.488742	0.794016	-0.29069	0.465026	0.760377	-0.0353737	0.930642	0.997068	-0.119279	0.761324	0.995485	-0.514555	0.191479	0.662406
STXBP3	5.99385	1.09625	0.0053929	0.0635085	1.04176	0.00810929	0.0672327	1.07067	0.00656501	0.0611673	1.10987	0.00483464	0.05433	1.02614	0.00918449	0.0775483	0.385018	0.327501	0.786041	0.783702	0.0457528	0.401971	0.86547	0.0272395	0.266234
GPSM2	3.34795	-0.908038	0.0281255	0.185613	-1.37197	0.000966275	0.0145697	-1.33496	0.00127804	0.0192142	-1.13597	0.00615633	0.0636984	-1.08275	0.00949384	0.0794641	-1.2271	0.00310481	0.0583305	-0.514756	0.204461	0.760657	-0.463065	0.252984	0.740677
CLCC1	4.72531	0.103591	0.802439	0.957752	0.162042	0.686932	0.87856	0.231518	0.560583	0.817802	0.0946416	0.813085	0.947554	-0.0198662	0.966761	0.998803	0.202208	0.612029	0.928004	-0.129472	0.748287	0.994594	-0.538717	0.177845	0.6426
WDR47	6.43491	0.619514	0.111022	0.413035	0.497307	0.200343	0.494551	0.395905	0.30807	0.627625	0.521243	0.179845	0.50166	0.592992	0.127316	0.395334	0.224603	0.564087	0.910706	0.715513	0.0656475	0.481518	0.187729	0.629498	0.945367
TAF13	5.92154	0.667877	0.087053	0.365662	0.731038	0.0608789	0.248069	0.67391	0.0844022	0.318159	0.548902	0.160253	0.472417	0.601917	0.123164	0.387946	0.697034	0.0746011	0.413451	-0.268832	0.493274	0.954109	-0.821591	0.0370242	0.314782
TMEM167B	5.57296	0.232708	0.553286	0.85441	0.0883193	0.826955	0.943699	-0.00341116	0.996439	1	-0.00248856	0.996215	1	0.187848	0.630741	0.853447	-0.120993	0.759041	0.963822	0.307519	0.430983	0.933441	0.376167	0.336805	0.815964
SARS	7.97221	-0.141959	0.712317	0.927693	-0.224233	0.559984	0.80911	-0.22726	0.554716	0.814745	-0.191077	0.619551	0.863957	-0.125919	0.743738	0.91113	-0.0214373	0.956086	1	-0.0729148	0.849933	1	-0.089748	0.815692	0.986612
CELSR2	4.99822	0.350905	0.376674	0.734359	-0.0187857	0.96689	0.995164	-0.0860759	0.83606	0.951078	0.0323001	0.936118	0.990671	-0.078359	0.848866	0.954566	0.329515	0.403111	0.836375	0.810498	0.0398252	0.383234	0.213683	0.587657	0.937068
PSRC1	0.70577	-1.76525	0.000533104	0.0128953	-2.60201	1.13504e-06	8.94469e-05	-2.76609	6.72846e-07	6.05665e-05	-1.9404	0.000195228	0.00574228	-2.66389	2.69962e-06	0.000204419	-2.35071	1.57567e-05	0.00102296	-1.36747	0.00476258	0.122285	-1.56263	0.00122632	0.046019
SORT1	6.07155	0.642192	0.100222	0.391962	0.841222	0.0313806	0.164199	0.821302	0.0354849	0.186426	0.672848	0.0851441	0.332044	0.674702	0.0844459	0.313421	0.737641	0.058744	0.365658	0.34476	0.377843	0.915777	0.138536	0.724365	0.969447
PSMA5	6.97761	0.178802	0.644079	0.89689	0.318058	0.410303	0.706272	0.39765	0.303305	0.623018	0.355511	0.357609	0.695962	0.322082	0.404814	0.716238	0.224857	0.560908	0.909935	-0.195926	0.612682	0.976986	-0.246378	0.524068	0.913729
CYB561D1	4.24665	-0.231978	0.563165	0.859286	-0.245773	0.542782	0.798532	-0.237697	0.552334	0.813427	-0.353021	0.383685	0.718406	-0.314563	0.432044	0.738729	-0.0805536	0.851122	0.981596	-0.318589	0.427867	0.932203	-0.171717	0.675296	0.95707
AMIGO1	1.24279	0.155942	0.775804	0.949847	0.618218	0.218616	0.517027	0.143811	0.838657	0.951935	0.0238107	1	1	-0.116074	0.936404	0.988304	0.188837	0.779994	0.966603	-0.0244163	1	1	-0.38312	0.50841	0.908237
GNAI3	7.95186	0.334437	0.385145	0.741844	0.474863	0.217699	0.516624	0.403231	0.295052	0.616474	0.441087	0.252231	0.589747	0.541156	0.160461	0.452424	0.281661	0.464497	0.870648	0.0299225	0.938699	1	0.271572	0.480433	0.898553
AMPD2	4.94077	-0.232175	0.559868	0.85695	-0.0902735	0.825582	0.943157	-0.0794346	0.843956	0.953369	-0.044004	0.91253	0.983063	-0.209381	0.60068	0.837769	0.195878	0.622003	0.928385	-0.193706	0.626427	0.976986	-0.0462064	0.910265	0.996932
GSTM4	1.41758	-0.296659	0.627995	0.888725	-0.15797	0.752004	0.911539	-0.429694	0.409588	0.719795	0.134928	0.805384	0.943738	0.131081	0.847062	0.954235	0.486909	0.326107	0.7852	0.175911	0.736926	0.993145	-0.272269	0.621874	0.942375
GSTM2	0.898387	0.40215	0.43683	0.783157	-0.59177	0.296573	0.608279	-0.794986	0.162974	0.459107	-0.18796	0.802168	0.942657	-0.189733	0.792713	0.931161	-0.537659	0.37342	0.818425	0.213814	0.729406	0.992819	-0.0913921	0.941547	1
GSTM3	3.96038	0.0543694	0.892793	0.987	-0.139068	0.736822	0.902168	-0.220639	0.585345	0.832301	-0.237414	0.568649	0.838946	-0.198491	0.635002	0.855637	-0.204898	0.620119	0.928385	-0.122491	0.76932	0.997402	-0.645481	0.110635	0.533176
CSF1	5.43402	-0.0250941	0.951025	0.996903	-0.136338	0.726574	0.897722	-0.029074	0.943399	0.988129	-0.614439	0.117872	0.400998	-0.566717	0.148855	0.434564	-0.365692	0.350577	0.802813	-0.125066	0.750451	0.994752	-0.41226	0.293342	0.779162
AHCYL1	7.90517	0.181605	0.637279	0.893289	0.0937246	0.808009	0.933676	0.209456	0.586388	0.832477	0.247433	0.520454	0.812722	0.265894	0.489902	0.775843	0.309639	0.421226	0.845421	0.225119	0.55862	0.971641	0.278723	0.46886	0.890393
STRIP1	5.5864	-0.393146	0.313798	0.681318	-0.567759	0.146608	0.415422	-0.544073	0.162961	0.459107	-0.455117	0.244081	0.581543	-0.5546	0.156388	0.445906	-0.350753	0.369322	0.81637	-0.283369	0.467215	0.947971	-0.364708	0.349054	0.824535
SLC6A17	0.530722	-1.42935	0.0179107	0.140263	-1.72473	0.00423371	0.0424387	-1.26092	0.0292891	0.164276	-1.24191	0.0357643	0.196067	-2.00627	0.00268475	0.0325653	-2.35807	0.000348432	0.0121274	0.184818	0.706893	0.988635	0.255617	0.63325	0.947191
KCNC4	3.14557	-0.216495	0.610246	0.880327	-0.341128	0.418071	0.712122	-0.395627	0.345064	0.660705	-0.492827	0.239648	0.576322	-0.508832	0.23269	0.553726	-0.224292	0.5998	0.922725	-0.413509	0.321975	0.876279	-0.558964	0.177948	0.6426
RBM15	3.28223	-0.499848	0.23353	0.59936	-0.090046	0.840966	0.949393	-0.123021	0.771721	0.924619	-0.376912	0.368181	0.70357	-0.278648	0.511563	0.789701	-0.0473636	0.916775	0.995098	-0.34341	0.406172	0.923295	-0.41445	0.314748	0.797701
SLC16A4	5.83256	0.543846	0.164275	0.501064	0.245091	0.530613	0.791669	0.218847	0.575891	0.827813	0.0868312	0.82536	0.953389	0.32278	0.409442	0.721025	0.0875421	0.824502	0.975763	0.455459	0.242546	0.807018	0.11421	0.771459	0.979855
LAMTOR5	6.65629	0.285964	0.460737	0.797964	0.35737	0.356118	0.66659	0.530097	0.171177	0.470301	0.356371	0.357769	0.695962	0.548615	0.157097	0.446963	0.171182	0.659436	0.93852	-0.00244264	0.996729	1	0.108455	0.780397	0.980782
LRIF1	5.1908	0.880257	0.0265586	0.179716	0.85634	0.0303297	0.160901	0.946118	0.0168456	0.11428	0.861654	0.0297634	0.175169	0.961286	0.0157275	0.110293	0.300431	0.454397	0.865644	0.715662	0.0712752	0.502049	0.317197	0.425605	0.873228
DRAM2	6.02462	0.342109	0.381554	0.737789	0.579059	0.137465	0.399554	0.685107	0.0790102	0.305461	0.527444	0.176568	0.496499	0.649126	0.0968218	0.335792	0.362157	0.352156	0.803883	0.244408	0.531606	0.967519	0.429298	0.270499	0.758118
CEPT1	4.75283	0.16354	0.6844	0.91884	0.226717	0.569638	0.814226	0.226365	0.571249	0.825862	0.123883	0.758355	0.923708	0.299042	0.456848	0.755301	-0.081587	0.843866	0.980494	0.243947	0.539488	0.968329	0.180875	0.652949	0.95152
DENND2D	3.95245	-0.0032958	1	1	-0.0686979	0.876158	0.962484	0.0402405	0.922376	0.981434	-0.422194	0.304672	0.647234	-0.366987	0.371379	0.68872	-0.606758	0.137263	0.558543	0.0514572	0.908852	1	-0.266449	0.512447	0.909656
PIFO	1.48858	-0.0218559	1	1	0.260763	0.627139	0.847412	0.309021	0.51989	0.793642	-0.275833	0.640627	0.874217	0.100799	0.90031	0.97325	0.425668	0.390167	0.830015	-0.673627	0.193679	0.747193	-0.33353	0.544063	0.920608
WDR77	5.6099	-0.596179	0.127382	0.442167	-0.778247	0.0466756	0.210679	-0.703235	0.0722679	0.289951	-0.688256	0.0780334	0.314493	-0.647098	0.0979045	0.338132	-0.385908	0.322137	0.781393	-0.283606	0.466205	0.947555	-0.455334	0.241952	0.732088
ATP5F1	5.48217	0.0560811	0.887833	0.986153	0.0756549	0.849254	0.953509	0.0311446	0.941321	0.987709	0.0951345	0.811423	0.946749	0.301318	0.443995	0.7458	0.167851	0.668278	0.941586	-0.133421	0.733993	0.993145	-0.717905	0.0682574	0.419248
RAP1A	6.19349	0.524678	0.177775	0.522402	0.400566	0.303275	0.614971	0.45658	0.240606	0.555313	0.550813	0.157162	0.468421	0.459119	0.238652	0.559563	0.381414	0.327379	0.786041	0.438253	0.259832	0.819911	0.284834	0.464244	0.889173
FAM212B	1.78436	-1.16317	0.0148112	0.123662	-1.11517	0.0172572	0.112037	-1.17547	0.0133937	0.0988361	-1.15486	0.0162558	0.12036	-0.944728	0.0444022	0.21382	-0.841537	0.0701121	0.40391	0.195894	0.677709	0.986718	-0.686914	0.127137	0.568328
DDX20	4.42259	-0.300476	0.454002	0.792138	-0.212987	0.591677	0.828163	-0.360928	0.367463	0.683133	-0.216336	0.589984	0.849517	0.0117271	0.985806	1	-0.395874	0.326317	0.785211	-0.170889	0.670987	0.985513	0.0927219	0.818187	0.987564
CTTNBP2NL	6.7871	-0.0119913	0.976779	1	0.0156692	0.969062	0.996093	-0.212838	0.582695	0.830811	0.0167221	0.966991	0.997577	0.0728259	0.851879	0.955621	-0.353816	0.361193	0.80887	0.298036	0.440564	0.936663	0.560424	0.14714	0.603213
ST7L	2.24895	-0.0939158	0.839849	0.970247	0.0519425	0.942152	0.985665	-0.0424998	0.939816	0.987165	0.152204	0.735202	0.915835	-0.0166346	1	1	-0.0900023	0.841545	0.979287	0.212419	0.637074	0.977253	-0.0378638	0.943788	1
CAPZA1	8.16973	0.670589	0.0823584	0.352979	0.694246	0.0721278	0.274616	0.762122	0.0485587	0.227785	0.708667	0.0665054	0.285381	0.795957	0.0395443	0.19929	0.348951	0.364933	0.811943	0.599495	0.120055	0.634475	0.574137	0.136408	0.585683
MOV10	5.53278	-0.175296	0.65278	0.901106	-1.0593	0.00696868	0.0600121	-1.0607	0.00694627	0.0634841	-1.1587	0.00331092	0.0408325	-1.19346	0.00253024	0.0311128	-1.09041	0.00557021	0.0869175	-0.690865	0.076286	0.51725	-0.805711	0.0389358	0.320332
RHOC	9.41432	-0.205287	0.592665	0.871876	0.0368436	0.923637	0.979615	0.0879161	0.818797	0.944717	0.0345606	0.928387	0.988372	-0.0567804	0.882502	0.967178	0.216021	0.573379	0.914436	-0.708855	0.0658295	0.481518	-0.314343	0.412777	0.866348
PPM1J	2.34467	0.361518	0.441065	0.785133	-0.0537032	0.939816	0.985394	0.0642646	0.912899	0.979106	0.183189	0.682283	0.893618	0.183002	0.69684	0.887157	-0.0721087	0.873614	0.986453	0.123523	0.807697	1	0.20905	0.64885	0.950154
SLC16A1	6.63399	0.282965	0.465149	0.801033	-0.105216	0.78703	0.925001	-0.11484	0.76798	0.92296	-0.00904203	0.983202	1	-0.0383706	0.922928	0.982272	0.0650801	0.867969	0.986314	0.513558	0.184553	0.741407	0.63437	0.101393	0.510633
LRIG2	3.30557	0.202662	0.634594	0.89222	-0.195542	0.654465	0.861563	-0.208958	0.636073	0.859887	0.088049	0.849287	0.962683	-0.267265	0.532286	0.801621	-0.253935	0.557766	0.908812	0.166559	0.698487	0.988261	0.124734	0.767391	0.978491
MAGI3	4.23344	0.530669	0.190377	0.5392	0.355644	0.377691	0.683388	0.141361	0.736921	0.907398	0.266073	0.510746	0.808403	0.387735	0.33938	0.660212	-0.227134	0.586909	0.918266	0.843721	0.0364263	0.366898	0.769515	0.0549989	0.379271
PHTF1	4.63709	0.690306	0.0846249	0.359076	0.729152	0.0682215	0.266464	0.553529	0.16549	0.462475	0.453578	0.259041	0.597262	0.585931	0.14327	0.42435	0.105681	0.796315	0.970674	0.358153	0.374855	0.914689	0.0517383	0.903746	0.99507
RSBN1	4.95745	0.625541	0.116412	0.423286	0.80245	0.0435938	0.201785	0.583401	0.142205	0.42826	0.729207	0.0667611	0.285828	0.717462	0.0713623	0.283953	0.459553	0.246606	0.714775	0.471705	0.233237	0.797416	0.20637	0.601811	0.938933
AP4B1	5.07968	-0.21662	0.587363	0.868205	0.176007	0.652932	0.860412	0.201117	0.613805	0.848258	0.144774	0.716872	0.909774	0.124006	0.757873	0.917781	0.151575	0.703615	0.951215	-0.258812	0.512285	0.95998	-0.0429305	0.916416	0.997426
DCLRE1B	4.11936	-0.485234	0.229922	0.593636	0.0136485	0.977289	0.998323	-0.0269625	0.953483	0.990861	-0.168709	0.681852	0.893326	0.131391	0.750204	0.914086	-0.112859	0.785772	0.96783	-0.768972	0.0571334	0.447948	-0.563217	0.162009	0.624137
HIPK1	6.71012	0.449295	0.246311	0.615042	0.375648	0.332126	0.644598	0.214291	0.58065	0.830303	0.507359	0.190534	0.513418	0.42136	0.27715	0.602261	0.331551	0.39232	0.832258	0.359902	0.3527	0.900427	0.479488	0.215541	0.696573
OLFML3	1.47556	1.50543	0.00548032	0.0641761	1.75494	0.00105742	0.0155328	1.19814	0.0371257	0.191248	1.25657	0.0242721	0.15438	1.52092	0.00629659	0.0590541	1.47297	0.00646823	0.0970622	1.25437	0.0200818	0.267687	1.39132	0.0126505	0.175928
TRIM33	5.74013	0.763938	0.0515826	0.27191	0.707261	0.0707165	0.27147	0.674398	0.085549	0.321225	0.565447	0.149444	0.457831	0.743711	0.057714	0.249881	0.0908968	0.82326	0.975763	0.600258	0.125269	0.646245	0.416362	0.28662	0.77167
BCAS2	4.82501	0.408011	0.302582	0.671273	0.048507	0.906558	0.975506	0.116996	0.766806	0.922654	0.179012	0.651924	0.879009	0.229432	0.566089	0.817995	-0.194186	0.625784	0.929641	0.389706	0.323283	0.876305	0.0658459	0.87549	0.994704
DENND2C	4.98742	0.369987	0.350219	0.713551	0.44414	0.261826	0.569464	0.392065	0.324139	0.641845	0.504245	0.203887	0.529801	0.486713	0.221538	0.539737	0.227521	0.570171	0.912967	0.428594	0.280612	0.838357	0.704409	0.0750388	0.443607
NRAS	7.26622	0.785831	0.0426151	0.242052	0.438102	0.256904	0.563851	0.345499	0.371257	0.687324	0.572343	0.13899	0.439467	0.675379	0.0811573	0.30648	0.235928	0.541876	0.903776	0.749126	0.0530633	0.430345	0.620904	0.108353	0.527156
CSDE1	9.51528	0.125927	0.742757	0.937303	0.139655	0.715825	0.894389	-0.0109964	0.97733	0.99806	0.12612	0.742378	0.91917	0.126485	0.74168	0.909765	-0.0232942	0.951773	1	-0.101285	0.791815	0.99815	-0.191242	0.618126	0.942375
SIKE1	5.89974	0.614355	0.116344	0.423162	0.586141	0.134209	0.394295	0.603358	0.122255	0.394098	0.639609	0.102544	0.370175	0.640618	0.10206	0.346553	0.0476556	0.906865	0.993428	0.574448	0.141382	0.675252	0.452758	0.245283	0.732632
TSPAN2	6.86793	1.58328	6.53782e-05	0.00251285	1.85062	3.57484e-06	0.000219572	1.90838	1.82234e-06	0.000127564	1.56123	8.22293e-05	0.00293542	1.74151	1.21523e-05	0.000649054	1.37546	0.000492678	0.0155107	1.24242	0.00157877	0.069168	0.733637	0.0602654	0.395891
VANGL1	6.88496	0.0348296	0.929419	0.991786	0.0456801	0.906956	0.975506	-0.128029	0.741149	0.908949	0.142238	0.713408	0.908194	0.0526179	0.892923	0.970703	0.169757	0.660853	0.938724	-0.118847	0.759088	0.994954	0.0279976	0.943319	1
SLC22A15	4.30603	-0.0525108	0.900315	0.988433	-0.138757	0.731225	0.899532	-0.159069	0.699203	0.890289	-0.148391	0.71214	0.908	-0.302543	0.454651	0.753941	-0.214462	0.601433	0.922908	0.114882	0.778018	0.99815	-0.188065	0.640543	0.94933
ATP1A1	9.00242	-0.395381	0.303408	0.672022	-0.430877	0.262126	0.569903	-0.503914	0.190003	0.493518	-0.320403	0.404059	0.735134	-0.456154	0.235377	0.556107	-0.252287	0.511033	0.889513	-0.158456	0.679665	0.987578	-0.205299	0.592637	0.937068
ATP1A1OS	1.2757	0.391943	0.445637	0.7892	-0.103967	0.879779	0.963436	0.251234	0.680854	0.882999	-0.0540384	1	1	0.514531	0.326184	0.649058	0.47462	0.384745	0.82449	0.310442	0.55531	0.971641	-0.0995946	0.8868	0.994704
CD58	3.94824	0.667851	0.104184	0.399457	0.404089	0.323738	0.636205	0.746092	0.0687408	0.281662	0.55613	0.175106	0.494737	0.88863	0.0297919	0.166203	0.120284	0.78434	0.966825	0.496326	0.228486	0.789917	0.383214	0.353192	0.828556
IGSF3	7.24765	-1.00935	0.00946571	0.0932431	-0.588139	0.127794	0.383719	-0.614995	0.11143	0.374119	-0.597713	0.121912	0.407926	-0.617985	0.109975	0.363392	-0.557129	0.14914	0.582884	-0.247966	0.519791	0.963275	0.276762	0.472075	0.892715
PTGFRN	8.6444	-0.312722	0.415698	0.769595	-0.384398	0.317218	0.628715	-0.427557	0.266094	0.586087	-0.356996	0.352944	0.690998	-0.36517	0.342124	0.662056	-0.10631	0.782028	0.966825	-0.163987	0.669345	0.984956	0.0318805	0.934056	0.999932
TTF2	4.07239	-0.132739	0.741399	0.936664	-0.317802	0.430515	0.722619	-0.519481	0.198072	0.504542	-0.654692	0.106445	0.377801	-0.414359	0.308276	0.632503	-0.457565	0.258757	0.727029	-0.0569707	0.890635	1	-0.188689	0.646032	0.94933
TRIM45	2.17205	0.320856	0.525542	0.839252	-0.135887	0.818455	0.939121	0.310476	0.519391	0.793461	0.090087	0.855204	0.963936	-0.0765175	0.920482	0.981085	-0.0544157	0.962465	1	0.698951	0.12403	0.645216	0.609322	0.174515	0.639725
VTCN1	1.43464	-0.161697	0.814531	0.962042	-0.166944	0.781178	0.923876	-0.520073	0.296727	0.61762	-0.341322	0.537304	0.823235	-0.265193	0.615922	0.844828	-0.415992	0.418052	0.84307	-0.100598	0.873328	1	-0.068054	0.959372	1
MAN1A2	5.5072	0.772668	0.0489854	0.264222	0.686487	0.0812065	0.296825	0.357267	0.364561	0.680142	0.505168	0.19996	0.524602	0.585485	0.136825	0.412515	0.0753973	0.853834	0.982787	0.762577	0.0520899	0.425197	0.548837	0.162036	0.624137
FAM46C	1.7119	1.32077	0.00378337	0.0504315	0.364429	0.449804	0.735746	-0.055169	0.953615	0.990861	-0.446686	0.418329	0.743603	-0.0859226	0.898586	0.972818	-0.025884	1	1	-0.0858005	0.909516	1	-0.182626	0.736926	0.973094
GDAP2	4.82049	0.218561	0.585703	0.867501	0.185041	0.644807	0.855657	0.139646	0.729464	0.903926	0.245227	0.53894	0.824527	0.153045	0.700979	0.89048	-0.366243	0.359196	0.807824	0.292027	0.462223	0.946868	0.106983	0.791629	0.982711
WDR3	3.88193	-1.25829	0.00190055	0.0307673	-1.3698	0.000738189	0.0118517	-1.58315	0.000108147	0.0030938	-1.2886	0.00153246	0.0232186	-1.27325	0.00181337	0.0246996	-1.38946	0.000651325	0.0188914	-0.851523	0.0333742	0.352595	-0.985096	0.0135512	0.184964
WARS2	3.68316	0.249895	0.549813	0.853072	0.242292	0.563873	0.81204	0.334571	0.415636	0.725337	0.314281	0.451722	0.768206	0.55952	0.177112	0.477662	0.309575	0.466837	0.871242	0.150827	0.723449	0.991933	0.266618	0.522681	0.913543
ZNF697	5.16779	-0.0471878	0.909028	0.989738	0.491229	0.211799	0.508496	0.462724	0.241135	0.555817	0.598844	0.128251	0.420966	0.549142	0.164765	0.46062	0.537747	0.173297	0.620203	-0.412946	0.295113	0.852412	0.260018	0.511748	0.909656
PHGDH	4.99368	-1.48605	0.000200192	0.00623983	-1.38979	0.000475755	0.00857511	-1.29979	0.00104587	0.016694	-1.4371	0.000316806	0.00808468	-1.17974	0.00290147	0.0344104	-0.980368	0.0128678	0.152827	-0.811571	0.0379736	0.374653	-1.41045	0.000386973	0.022456
NOTCH2	7.73303	-1.26529	0.00117765	0.0220567	-1.1343	0.00352459	0.0370807	-1.3244	0.000694696	0.0123469	-1.22348	0.00168889	0.0248669	-1.26939	0.00113915	0.0177092	-1.02245	0.00839524	0.114589	-0.781922	0.0428856	0.394803	-0.935616	0.0156555	0.198546
LOC100288142	1.75524	0.457582	0.346186	0.709726	0.637963	0.208548	0.505144	0.467312	0.343082	0.658217	0.558809	0.252876	0.590485	0.458866	0.386953	0.702151	0.0426601	1	1	0.520401	0.288827	0.846752	0.658388	0.169848	0.635052
NBPF8_dup1	1.11778	-0.388262	0.527012	0.839707	0.130347	0.844362	0.951301	-0.228607	0.662875	0.874114	-0.47578	0.418267	0.743603	0.0189013	1	1	-0.128107	0.825854	0.975836	-0.0672697	0.945898	1	-0.015794	1	1
NBPF9_dup1	3.46751	0.220218	0.605193	0.878382	0.277199	0.508853	0.777268	0.280628	0.505	0.784582	0.164448	0.706598	0.904139	0.0980081	0.824353	0.944854	-0.183663	0.67737	0.943906	0.242876	0.558727	0.971641	0.281622	0.505977	0.907125
PDE4DIP	5.70539	0.17136	0.661099	0.906786	0.346469	0.375155	0.681552	0.189689	0.627455	0.856139	0.256637	0.513064	0.809093	0.157254	0.690656	0.883143	0.137239	0.72873	0.955824	0.219627	0.574553	0.976225	-0.0339835	0.93336	0.999932
SEC22B	6.33792	0.077889	0.842354	0.970725	0.212774	0.583471	0.822187	0.189623	0.625302	0.855012	0.163356	0.674472	0.889517	0.219724	0.571745	0.821275	-0.00424367	0.993312	1	-0.212763	0.584021	0.976986	-0.482385	0.214333	0.69474
NOTCH2NL	3.59747	-0.406516	0.320277	0.687905	-0.377536	0.349988	0.66144	-0.908517	0.027495	0.157315	-0.324548	0.432456	0.753745	-0.674336	0.100963	0.344986	-0.802345	0.0516077	0.34121	-0.384409	0.342708	0.892048	-0.651183	0.108716	0.52799
NBPF10	3.07698	0.694842	0.106538	0.403666	1.03895	0.0148577	0.101343	0.524116	0.222193	0.532735	0.589176	0.180449	0.502561	0.507276	0.244574	0.565005	0.163724	0.719598	0.955161	0.606234	0.160208	0.705793	0.26119	0.569984	0.930019
TXNIP	7.83148	-0.983253	0.0112163	0.103873	-1.60332	4.61638e-05	0.00154661	-1.57747	6.03655e-05	0.00200012	-1.63997	3.16162e-05	0.00146723	-1.59735	4.96285e-05	0.00182896	-1.31427	0.000765255	0.0213081	0.186444	0.627399	0.976986	0.172403	0.65353	0.95152
POLR3GL	4.26745	0.0679773	0.874687	0.981637	0.178857	0.662951	0.865789	0.399739	0.320607	0.638673	0.177251	0.66335	0.883704	0.264193	0.51369	0.790729	0.326375	0.421099	0.845302	-0.13376	0.742001	0.994149	-0.132696	0.744131	0.97399
LIX1L	2.86287	-0.322624	0.459407	0.796686	-0.316386	0.458938	0.744717	-0.516605	0.234723	0.54779	-0.434474	0.306716	0.649069	-0.549819	0.214665	0.530685	-0.191857	0.655667	0.938131	-0.0277307	0.967201	1	-0.149347	0.742076	0.973705
RBM8A	4.67647	0.0505258	0.908561	0.989738	-0.0560562	0.893705	0.970711	-0.114446	0.777318	0.926805	-0.136268	0.737477	0.916634	-0.018498	0.973668	1	0.141957	0.724602	0.955575	-0.00443711	0.994329	1	-0.198503	0.62091	0.942375
PEX11B	5.38033	0.033048	0.93582	0.99357	-0.0715822	0.856891	0.955975	0.0782001	0.84445	0.953497	0.0775074	0.846296	0.961561	0.105169	0.792079	0.930909	0.234589	0.549894	0.907381	0.000436976	1	1	-0.105096	0.793129	0.983172
ANKRD35	1.38347	0.890844	0.0694763	0.321706	0.110009	0.884556	0.965885	0.431558	0.426843	0.734461	0.178462	0.762194	0.924986	0.42704	0.418441	0.72952	0.487177	0.375905	0.820858	0.546418	0.288537	0.846752	-0.12445	0.882217	0.994704
PIAS3	6.46939	0.259031	0.50453	0.825951	0.141149	0.716736	0.894492	0.244679	0.528246	0.799782	0.182682	0.638427	0.873592	0.167402	0.667152	0.873021	0.340052	0.380554	0.823851	0.0363014	0.927093	1	0.30383	0.432909	0.877301
POLR3C	4.92356	0.0462106	0.91098	0.989738	-0.142151	0.719847	0.895345	-0.112812	0.776106	0.926622	-0.114165	0.772495	0.929836	0.0147105	0.97364	1	-0.0745736	0.85284	0.982261	-0.210712	0.596416	0.976986	-0.337083	0.392259	0.855091
RNF115	4.48213	-0.228763	0.56718	0.860904	-0.368683	0.353233	0.66424	-0.276432	0.490248	0.775603	-0.366613	0.358927	0.696725	-0.392943	0.327765	0.650855	-0.190163	0.637398	0.934094	-0.165045	0.682742	0.987578	-0.49269	0.216591	0.698015
NBPF12	1.61301	0.306517	0.5481	0.852148	0.622594	0.207898	0.50425	0.451372	0.394892	0.706352	0.606323	0.222547	0.555039	0.488503	0.353378	0.673087	0.0860825	0.943809	0.999572	0.435762	0.373554	0.914689	0.734137	0.146979	0.603115
PRKAB2	5.26441	-0.0541681	0.892308	0.987	-0.152957	0.698832	0.885335	-0.213421	0.5903	0.834155	-0.400694	0.312321	0.653756	-0.246791	0.534839	0.802579	-0.252001	0.526347	0.89676	0.803097	0.0406733	0.387516	0.861651	0.027902	0.269603
PDIA3P	5.49905	-0.405128	0.300445	0.669376	-0.442353	0.257074	0.563851	-0.455508	0.244553	0.560811	-0.412821	0.290467	0.632155	-0.396911	0.308932	0.63302	-0.397584	0.308672	0.773269	-0.429184	0.272144	0.831294	-0.749438	0.0552356	0.380233
CHD1L	5.13668	-0.406396	0.302815	0.671552	-0.234918	0.550339	0.803513	-0.314685	0.421223	0.729461	-0.390706	0.319357	0.660158	-0.419889	0.285706	0.611736	-0.228652	0.559256	0.909235	-0.261012	0.504924	0.959575	-0.382698	0.329958	0.81237
BCL9	4.04186	-0.543012	0.178696	0.523779	-1.15908	0.00441936	0.043602	-1.18146	0.00391656	0.0426735	-0.74064	0.0674173	0.287228	-0.836011	0.0408354	0.203123	-1.02188	0.011963	0.145389	0.219446	0.582095	0.976986	0.257535	0.519139	0.912188
ACP6	3.35153	-1.06304	0.0109183	0.10263	-1.07229	0.0094916	0.0745174	-1.18177	0.00474702	0.0490356	-1.04416	0.012128	0.100306	-0.920429	0.0262849	0.153328	-0.954389	0.0215456	0.210435	-0.0630584	0.877572	1	-0.133206	0.744222	0.97399
GJA5	2.64985	1.14923	0.0120903	0.108909	1.04861	0.0221326	0.131557	1.05193	0.023884	0.144017	1.24269	0.00682043	0.0685109	1.27702	0.00617794	0.0583783	1.41045	0.00205172	0.0437212	1.14466	0.01195	0.201899	1.2703	0.00539715	0.108376
NBPF8_dup2	1.07797	-0.605046	0.270323	0.638963	-0.680791	0.183	0.472294	-0.506289	0.332805	0.64863	-0.292902	0.609784	0.859114	-0.680776	0.187608	0.492094	-0.724677	0.158677	0.597197	-0.271453	0.600151	0.976986	-1.00375	0.0490665	0.356201
NBPF14	4.93472	0.343075	0.384609	0.741293	0.548276	0.166468	0.448724	0.370444	0.350508	0.66604	0.393282	0.321712	0.661554	0.304142	0.447299	0.748185	-0.144154	0.718119	0.954724	0.525407	0.182259	0.737316	0.0329033	0.94423	1
NBPF9_dup2	1.37893	-0.605461	0.240478	0.607499	-0.738933	0.124172	0.37753	-0.650781	0.195461	0.501561	-0.533202	0.296093	0.638367	-0.86621	0.0947941	0.331439	-0.574039	0.24762	0.716224	-0.299558	0.534775	0.967674	-1.0375	0.0351398	0.30671
NBPF16_dup2	1.26707	0.487766	0.322257	0.689238	0.411445	0.402657	0.702683	-0.228607	0.662875	0.874114	-0.0499544	1	1	-0.189828	0.814789	0.941118	0.207924	0.738928	0.957176	-0.129818	0.89103	1	-0.35038	0.525059	0.914383
HIST2H2BE	5.00991	0.319356	0.421295	0.77221	0.434289	0.271567	0.580573	0.32944	0.406838	0.716772	0.461855	0.240512	0.5771	0.265739	0.504194	0.786102	0.279939	0.482461	0.879695	-0.379786	0.339167	0.888486	-0.193656	0.626877	0.944591
BOLA1	2.26994	-0.273838	0.546732	0.851755	-0.16707	0.752848	0.91159	0.0819413	0.883475	0.970111	-0.163346	0.769902	0.929013	0.250648	0.589106	0.830689	0.319444	0.500066	0.886408	0.266581	0.568278	0.974481	0.083704	0.890916	0.994704
SV2A	1.14876	-0.591325	0.279358	0.647411	-0.633062	0.21866	0.517027	-0.983188	0.0650485	0.272413	-0.711823	0.185217	0.508718	-0.759134	0.142362	0.4225	-1.05087	0.0434534	0.311482	0.0867184	0.917139	1	-0.0777103	0.915961	0.997426
SF3B4	5.62559	0.219868	0.575395	0.864265	0.621084	0.11219	0.357084	0.57327	0.143548	0.430302	0.445967	0.253992	0.592032	0.489475	0.210969	0.526826	0.504157	0.198108	0.655999	0.00101547	1	1	0.250932	0.521233	0.912715
MTMR11	4.21632	0.658982	0.105473	0.40233	0.373276	0.35901	0.668533	0.495899	0.220989	0.531445	0.503244	0.217798	0.548105	0.463058	0.257847	0.580039	0.513538	0.20286	0.663412	0.606528	0.135506	0.662407	0.825809	0.0401031	0.323146
OTUD7B	5.21226	-0.148999	0.706226	0.926695	-0.183524	0.642655	0.854289	-0.272155	0.486978	0.774836	-0.181308	0.645147	0.876574	-0.21627	0.581788	0.826212	-0.209276	0.594913	0.921212	-0.237719	0.54541	0.970176	-0.164252	0.676597	0.957777
VPS45	5.22351	-0.12233	0.758796	0.944445	-0.0811226	0.840907	0.949393	0.0421816	0.916659	0.979579	-0.0391146	0.926266	0.987909	0.0355063	0.933384	0.987277	-0.287437	0.466402	0.871242	0.114896	0.771499	0.997963	-0.0517705	0.89781	0.994704
PLEKHO1	5.44111	0.835863	0.0353393	0.216317	1.46993	0.000235357	0.00512874	1.42163	0.000374179	0.00782715	1.2451	0.00179152	0.0259749	1.39323	0.000497195	0.00987298	1.26263	0.00152384	0.0350344	0.348443	0.379095	0.91664	0.321803	0.419265	0.868879
ANP32E	5.43235	0.335636	0.394808	0.74897	0.494399	0.208028	0.50447	0.270627	0.49398	0.777486	0.378328	0.336764	0.67578	0.434871	0.270804	0.594771	-0.0381814	0.924082	0.996579	0.616495	0.115799	0.625576	0.293822	0.453753	0.884632
APH1A	6.60994	-0.940684	0.0154664	0.127161	-1.44884	0.000226492	0.00495279	-1.21973	0.00179455	0.0246554	-1.25329	0.001355	0.0214913	-1.32822	0.000704616	0.0129455	-1.00553	0.00973423	0.126263	-1.14092	0.00342715	0.0994031	-1.36252	0.000506229	0.0261031
C1orf51	2.36654	0.246565	0.61452	0.882009	0.0632956	0.914561	0.977523	0.132419	0.804121	0.938942	0.020734	0.969105	0.998429	0.215514	0.646906	0.862501	0.270519	0.572157	0.913679	0.0390307	0.943788	1	0.0856677	0.866901	0.994704
MRPS21	5.70484	-0.141634	0.718306	0.928762	-0.117123	0.76548	0.915691	-0.0117296	0.978587	0.99843	-0.133309	0.734382	0.915825	0.0809026	0.837864	0.949984	-0.0502616	0.899874	0.991814	-0.194807	0.618225	0.976986	-0.727085	0.0634076	0.404942
PRPF3	5.54613	0.199905	0.612754	0.881403	0.253039	0.517885	0.783999	0.288226	0.45959	0.758118	0.28605	0.465851	0.778281	0.133318	0.736557	0.907211	0.329208	0.398131	0.833809	-0.0636514	0.874821	1	-0.318948	0.416265	0.868727
RPRD2	5.77606	0.0443148	0.912486	0.989738	0.249845	0.522309	0.786596	0.0664518	0.867205	0.963567	0.233461	0.550014	0.831219	0.247626	0.52678	0.79882	-0.0115893	0.979476	1	0.252169	0.518243	0.963275	0.0349556	0.931134	0.999932
TARS2	4.22712	-0.887871	0.0271279	0.18148	-0.775957	0.0526725	0.2287	-0.897784	0.0250044	0.148205	-0.80633	0.0450361	0.225181	-0.944402	0.0191983	0.12555	-0.598664	0.132682	0.554086	-0.420313	0.290152	0.848101	-0.872796	0.0284984	0.2735
ECM1	6.41286	-0.194913	0.617166	0.88371	-0.0642996	0.87016	0.960172	0.131136	0.736554	0.907297	-0.102868	0.792859	0.938335	0.148192	0.704045	0.891351	0.337825	0.384126	0.823851	0.199514	0.607598	0.976986	1.19201	0.0022886	0.0661786
ADAMTSL4	4.91534	-0.484692	0.223757	0.58527	-0.675584	0.0887099	0.312849	-0.23109	0.562668	0.819413	-0.543958	0.170218	0.487726	-0.548501	0.168531	0.466981	-0.347026	0.380556	0.823851	0.340846	0.386694	0.919094	0.869389	0.0270556	0.265263
MCL1	9.23516	0.332147	0.387024	0.742886	0.304732	0.427309	0.719841	0.309312	0.420411	0.729201	0.237122	0.536748	0.823189	0.210683	0.583128	0.826518	0.15007	0.695844	0.948328	-0.176301	0.646037	0.979678	0.0948087	0.804956	0.983966
ENSA	5.87263	-0.394653	0.310597	0.678788	-0.49924	0.199455	0.49342	-0.409144	0.292757	0.613932	-0.535562	0.169306	0.486337	-0.421411	0.279442	0.604526	-0.314758	0.418524	0.84307	-0.292674	0.451346	0.940176	-0.613654	0.114852	0.541215
GOLPH3L	5.10813	-0.588971	0.133205	0.454415	-0.654595	0.0957773	0.326466	-0.725625	0.0642449	0.270767	-0.710985	0.0706025	0.295277	-0.698165	0.0757106	0.295347	-0.673258	0.0867643	0.449053	-0.667049	0.0893071	0.553695	-0.774742	0.0485465	0.354341
CTSS	5.11144	0.687374	0.0818116	0.352132	0.690128	0.0797954	0.292692	0.715421	0.0704624	0.285357	0.505302	0.201218	0.526267	0.566023	0.153193	0.441289	0.507962	0.200896	0.660517	-0.0134988	0.976727	1	0.00818979	0.98892	1
CTSK	3.34003	0.0693408	0.890695	0.986924	-0.19096	0.648875	0.858097	-0.0220604	0.973326	0.997503	-0.47993	0.252002	0.589747	-0.493573	0.245494	0.565449	-0.324595	0.441432	0.858207	-0.07252	0.869508	1	0.00763166	0.987725	1
ARNT	6.00947	0.662951	0.0901356	0.371772	0.520049	0.182411	0.471339	0.488648	0.209881	0.51939	0.642412	0.100661	0.366405	0.535794	0.171135	0.470048	0.622327	0.110933	0.507389	0.676642	0.0826667	0.536969	0.681793	0.0805947	0.460879
SETDB1	4.95607	-0.128799	0.749912	0.941145	-0.0183712	0.971359	0.997497	-0.0448185	0.9127	0.979037	0.0717896	0.861695	0.966336	0.0539813	0.895296	0.971597	-0.0469865	0.908423	0.993428	-0.138572	0.729807	0.992819	-0.264754	0.504806	0.906805
CERS2	7.49793	-0.403971	0.294205	0.662855	-0.694663	0.0720672	0.274552	-0.765106	0.0478181	0.225635	-0.591678	0.125139	0.414922	-0.695663	0.0718308	0.285177	-0.456165	0.236397	0.702944	-0.609694	0.113969	0.620498	-1.37102	0.000459368	0.0248578
ANXA9	3.20886	0.170596	0.691839	0.921755	-0.0100637	1	1	0.214696	0.621337	0.853097	-0.0333214	0.943567	0.991937	0.170027	0.693606	0.884248	0.473394	0.262636	0.729422	0.227964	0.593417	0.976986	0.0857974	0.842191	0.991778
FAM63A	5.58228	0.615432	0.116604	0.42386	0.209983	0.593682	0.829266	0.421484	0.282214	0.60398	0.351566	0.367551	0.70357	0.416013	0.287933	0.613803	0.333503	0.395264	0.833407	-0.200687	0.610728	0.976986	-0.356005	0.363484	0.83769
PRUNE	4.42641	-0.157933	0.695986	0.922761	-0.57808	0.146958	0.416002	-0.736299	0.0663765	0.276312	-0.383072	0.337546	0.676387	-0.590982	0.139158	0.416295	-0.288904	0.466927	0.871272	-0.358926	0.363423	0.909345	-0.535725	0.178611	0.642633
CDC42SE1	7.81128	-0.161439	0.674896	0.913621	-0.432952	0.260861	0.568573	-0.370335	0.33598	0.651676	-0.372376	0.333461	0.672396	-0.361809	0.347448	0.667923	-0.303519	0.430314	0.850715	-0.247367	0.520169	0.963731	-0.444603	0.248167	0.736507
MLLT11	6.29659	-0.00557171	0.990262	1	-0.645188	0.096984	0.328292	-0.538011	0.165885	0.463117	-0.422833	0.276094	0.61633	-0.328073	0.398233	0.710704	-0.298965	0.440982	0.858021	0.093999	0.809049	1	-0.284148	0.463277	0.889035
GABPB2	2.75433	-0.410789	0.344689	0.70849	-0.171713	0.69716	0.884089	-0.620286	0.154274	0.446329	-0.508282	0.233711	0.569173	-0.477603	0.286695	0.612776	0.021414	0.98186	1	-0.16959	0.70403	0.988493	-0.711754	0.0957858	0.496936
SEMA6C	1.33613	-0.021839	1	1	0.030095	1	1	0.297336	0.596911	0.838381	0.360849	0.492402	0.796103	0.130995	0.818635	0.942492	0.407279	0.462518	0.869128	0.347469	0.523198	0.964967	0.367781	0.500839	0.905216
TNFAIP8L2-SCNM1	4.6511	0.00264359	1	1	-0.207404	0.600851	0.832909	-0.246351	0.539044	0.805725	-0.0104913	0.98749	1	-0.170456	0.67706	0.878033	0.248655	0.533669	0.899982	-0.117156	0.77365	0.998001	-0.0986395	0.810926	0.98586
LYSMD1	3.83368	0.327672	0.426685	0.777122	0.254532	0.537346	0.795667	0.286091	0.486973	0.774836	0.279837	0.494759	0.797215	0.199894	0.634456	0.855358	0.319905	0.430105	0.850546	-0.160216	0.696603	0.988055	-0.143904	0.74159	0.973705
SCNM1	4.73143	0.0422069	0.923351	0.990348	-0.164197	0.68317	0.876424	-0.198726	0.622577	0.853209	0.0448187	0.911429	0.982837	-0.136336	0.74067	0.909341	0.250563	0.526423	0.89676	-0.110436	0.781962	0.99815	-0.085644	0.834203	0.991189
VPS72	5.3065	-0.478508	0.222486	0.583372	-0.614875	0.117278	0.366002	-0.559125	0.153738	0.445292	-0.566454	0.149311	0.45776	-0.69886	0.076236	0.296156	-0.301808	0.443461	0.859801	-0.208368	0.595837	0.976986	-0.111933	0.775885	0.980589
PIP5K1A	5.50805	-0.607353	0.119233	0.428322	-1.10662	0.004943	0.0473153	-1.30097	0.00100632	0.0162071	-0.994892	0.0114105	0.0959043	-0.950955	0.0154998	0.109231	-0.774637	0.0476538	0.327898	-0.235637	0.544573	0.970074	-0.781805	0.0450919	0.343466
PSMD4	6.09271	0.197396	0.612536	0.881281	0.137718	0.724262	0.897324	0.127851	0.743501	0.910008	0.140416	0.719372	0.910462	0.116225	0.766834	0.921239	0.400862	0.302283	0.76724	-0.200315	0.607481	0.976986	-0.225386	0.562841	0.927803
ZNF687	4.69226	-0.251816	0.529394	0.84114	-0.131796	0.742436	0.905992	-0.292468	0.461809	0.760165	-0.104215	0.800701	0.941869	-0.166552	0.678867	0.878249	-0.0802349	0.844608	0.980751	-0.141865	0.72279	0.991933	-0.163016	0.682567	0.95972
PI4KB	6.15024	-0.423741	0.275432	0.644089	-0.567746	0.144084	0.41078	-0.499081	0.198854	0.505814	-0.541487	0.163854	0.476687	-0.67931	0.0814754	0.307311	-0.442992	0.254196	0.723469	-0.0576917	0.882934	1	0.212419	0.58338	0.934512
RFX5	5.9719	0.205932	0.597705	0.873515	0.077789	0.84347	0.951276	0.111451	0.776176	0.926622	0.117406	0.764715	0.926364	0.052514	0.89525	0.971597	0.143758	0.713336	0.953418	0.140724	0.718767	0.99054	-0.0587956	0.881805	0.994704
PSMB4	7.75685	0.195541	0.611867	0.880996	0.326998	0.395821	0.698355	0.380613	0.323073	0.640725	0.284136	0.460765	0.774755	0.36493	0.343614	0.663353	0.393394	0.307201	0.771234	-0.0159404	0.967728	1	0.00418214	0.992119	1
POGZ	5.73833	-0.228834	0.558075	0.85637	-0.41924	0.283204	0.593898	-0.265753	0.495688	0.778844	-0.44287	0.257026	0.595691	-0.343887	0.378634	0.696039	-0.333383	0.393044	0.832883	0.154463	0.692093	0.987578	-0.28606	0.462675	0.889035
CGN	6.10204	0.618915	0.113087	0.41676	0.734978	0.0595626	0.245107	0.656053	0.0925128	0.336191	0.593501	0.128121	0.420966	0.622766	0.111352	0.365915	0.704014	0.070944	0.40558	0.127841	0.744949	0.994149	0.354481	0.363089	0.837671
TUFT1	6.25768	-1.07437	0.00589534	0.0673565	-1.32281	0.00074419	0.0119242	-1.19325	0.00227489	0.0291159	-1.22465	0.00176075	0.0255646	-1.24427	0.00149969	0.0216899	-1.02608	0.00846989	0.114981	-1.19895	0.00216251	0.0773944	-1.51369	0.000121958	0.0113716
SNX27	5.15476	0.167423	0.673691	0.91318	0.184461	0.641434	0.853817	0.147078	0.712881	0.89642	0.085297	0.832547	0.956185	-0.0429489	0.917868	0.980217	0.0924596	0.821689	0.975763	0.0695586	0.859626	1	-0.133597	0.73679	0.973094
MRPL9	5.95032	0.147996	0.70528	0.926662	0.168834	0.665397	0.867307	0.167146	0.668614	0.87815	0.146499	0.708166	0.905256	0.145121	0.711094	0.894849	0.282717	0.467946	0.872209	-0.161101	0.680382	0.987578	-0.331093	0.395719	0.85731
TDRKH	4.18019	0.228688	0.572224	0.863421	0.524343	0.191639	0.484047	0.363663	0.368541	0.684349	0.384083	0.342859	0.681584	0.408275	0.318233	0.640084	0.355104	0.380593	0.823851	-0.0627389	0.88458	1	-0.286118	0.484512	0.900347
THEM4	2.2614	-0.599625	0.176789	0.520971	-1.07131	0.0173445	0.112488	-0.829066	0.0626027	0.265542	-0.865428	0.0575365	0.262348	-0.6306	0.165173	0.461146	-0.59428	0.194992	0.652402	-0.0413471	0.955837	1	0.246334	0.577211	0.932117
S100A10	10.5277	-0.177799	0.642756	0.896254	-0.229132	0.550037	0.80344	-0.223842	0.559279	0.816755	-0.294795	0.442063	0.761254	-0.18027	0.638162	0.856869	-0.232277	0.544598	0.905458	-0.224034	0.558932	0.971641	-0.220209	0.565647	0.928299
S100A11	10.1174	-0.0866896	0.82118	0.964309	0.0017366	0.996526	1	0.0143183	0.970333	0.99658	0.0222347	0.953876	0.994679	0.215904	0.573411	0.822346	-0.158992	0.678416	0.943906	-0.186223	0.627199	0.976986	0.176474	0.645286	0.94933
TCHHL1	0.986729	0.176632	0.782268	0.951855	0.546938	0.307713	0.618983	-0.191917	0.770663	0.924003	0.137811	0.851959	0.963037	0.659393	0.244733	0.565005	-0.635846	0.372688	0.818254	0.670685	0.209082	0.767084	0.79814	0.13491	0.583507
FLG-AS1	0.504768	-1.5766	0.00409593	0.0531834	-2.28411	7.5876e-05	0.00218558	-2.36313	4.05439e-05	0.00144156	-2.29929	9.04762e-05	0.00315806	-1.83608	0.00113905	0.0177092	-1.12625	0.0276752	0.243518	-0.754618	0.141841	0.675962	-1.54457	0.0029246	0.077803
CRNN	0.703636	-1.83367	0.00104692	0.0201813	-2.03062	0.00019447	0.0044875	-2.28147	6.25592e-05	0.00205739	-1.74351	0.0016059	0.0240693	-1.86027	0.000950323	0.0156062	-1.00424	0.0474694	0.327048	-1.07475	0.0324082	0.347667	-0.328063	0.512761	0.909656
CRCT1	7.04687	0.39361	0.308186	0.676455	0.338151	0.381121	0.68587	0.350864	0.3635	0.678989	0.160894	0.677536	0.891008	0.328442	0.395333	0.709082	0.28416	0.461964	0.869027	-0.577354	0.136124	0.663795	-0.287932	0.456267	0.886361
LCE3E	1.95514	1.82759	0.000493165	0.012285	2.46887	9.76768e-07	7.99928e-05	2.48513	9.76768e-07	7.99928e-05	2.07944	5.32441e-05	0.00215906	1.99919	0.00015086	0.00412725	1.83252	0.00036444	0.0124088	-0.441753	0.545547	0.970176	-0.41935	0.559312	0.927253
LCE3D	4.95137	1.5286	0.000184779	0.00583195	2.18099	1.34471e-07	1.57469e-05	2.3297	2.01154e-08	3.50065e-06	1.99913	1.31113e-06	0.000123522	1.95883	2.02076e-06	0.000161275	1.94478	2.4672e-06	0.000227309	-0.70692	0.0954939	0.571959	-0.43705	0.302223	0.787944
C1orf68	0.978311	-0.374397	0.525059	0.839049	-0.882313	0.111592	0.356276	-1.31857	0.0148053	0.104903	-1.00963	0.071257	0.297121	-0.865191	0.116557	0.376021	-0.151389	0.791658	0.96908	0.153241	0.777916	0.99815	-0.420694	0.443222	0.87859
IVL	6.98139	-0.564534	0.14397	0.46956	-1.01205	0.00926309	0.0731819	-1.02744	0.00827163	0.0716761	-1.03914	0.00760823	0.0735012	-1.04086	0.00753572	0.0672525	-0.572696	0.138269	0.559742	-0.178859	0.642596	0.979277	-0.39167	0.309562	0.793673
SPRR1A	5.24132	-0.373381	0.341763	0.706533	-0.441507	0.262192	0.569903	-0.39158	0.319361	0.637196	-0.271534	0.489903	0.794214	-0.357534	0.366197	0.684272	-0.111516	0.780816	0.966825	-0.23486	0.547863	0.970449	-0.108568	0.78381	0.982322
SPRR3	6.41226	-0.34946	0.367457	0.726907	-0.523279	0.177341	0.464167	-0.333023	0.390064	0.702126	-0.253917	0.512595	0.809093	-0.295433	0.446402	0.747818	-0.284422	0.463151	0.869536	-0.251036	0.516895	0.962075	0.0614076	0.874871	0.994704
SPRR1B	7.28438	0.0130129	0.974091	1	-0.201186	0.602203	0.834045	-0.171124	0.657619	0.871834	-0.121496	0.753385	0.922477	0.0638498	0.869335	0.963243	-0.348751	0.366458	0.812695	0.286041	0.457986	0.942762	0.367803	0.339865	0.818157
SPRR2D	7.88044	0.313492	0.415207	0.769151	-0.158399	0.680776	0.874931	-0.0207186	0.95763	0.992646	-0.212467	0.581118	0.845594	-0.209727	0.586118	0.828527	-0.0358575	0.926321	0.996964	-0.153862	0.689403	0.987578	0.10729	0.780516	0.980782
SPRR2A	7.43402	0.172729	0.653817	0.901936	-0.472312	0.220659	0.519453	-0.244472	0.525642	0.797911	-0.693768	0.0728573	0.301586	-0.341209	0.376167	0.693655	-0.572343	0.138289	0.559742	-0.380553	0.323317	0.876305	-0.301067	0.43431	0.878207
SPRR2E	6.30003	0.919758	0.0183631	0.142559	0.496021	0.201845	0.496586	0.56571	0.14559	0.433556	0.550577	0.156908	0.467887	0.699216	0.0725561	0.287335	0.505101	0.193976	0.650565	-0.512412	0.189504	0.744878	-0.330699	0.396089	0.85731
SPRR2F	2.84309	0.222462	0.59652	0.873372	-0.304708	0.482579	0.758588	-0.337395	0.434041	0.738775	-0.663683	0.128117	0.420966	-0.317398	0.461185	0.75771	-0.272088	0.523326	0.895068	-0.639973	0.130769	0.653902	-0.76157	0.0769314	0.449603
SPRR2C	1.1451	0.611177	0.214768	0.573674	-0.109819	0.884556	0.965885	0.113522	0.89103	0.972071	0.0238107	1	1	0.308819	0.568504	0.819199	0.396876	0.47061	0.87372	-1.02011	0.0612389	0.465891	-1.20502	0.0396265	0.321462
SPRR2G	2.05879	1.27715	0.0111555	0.103688	1.92452	7.29171e-05	0.00212477	1.65137	0.000689953	0.0123043	1.61466	0.00097783	0.0174037	1.86385	0.000133845	0.00377387	1.32046	0.00880108	0.117818	0.251556	0.642743	0.979277	0.130269	0.877234	0.994704
PGLYRP3	1.29526	0.70481	0.157009	0.488412	0.0769443	0.941547	0.985432	0.231789	0.66909	0.87815	0.347885	0.516871	0.811171	0.0463781	0.934967	0.987952	0.0255643	1	1	-0.0716193	0.940344	1	0.713956	0.154721	0.612977
PGLYRP4	3.97834	1.26223	0.00237781	0.0358513	1.15729	0.00539098	0.0507682	1.34323	0.00115995	0.0178334	1.24108	0.00291092	0.0372182	1.25238	0.00253966	0.0311675	1.06187	0.0108485	0.135228	0.699439	0.093848	0.566686	0.163018	0.702844	0.96416
S100A9	10.0834	0.470622	0.22044	0.580275	0.259864	0.498062	0.768561	0.381788	0.31984	0.637749	0.327771	0.392952	0.726785	0.24583	0.521583	0.795839	0.180314	0.638218	0.934094	0.0184337	0.961795	1	-0.0505937	0.895112	0.994704
S100A12	2.74052	1.14336	0.00797751	0.0832146	0.182954	0.69887	0.885335	0.464575	0.28695	0.608012	0.275573	0.547471	0.829762	0.75767	0.0861652	0.316242	0.360086	0.425225	0.848013	0.102718	0.846704	1	-0.298578	0.528848	0.915285
S100A8	9.14154	0.94683	0.0143796	0.121611	0.494029	0.198873	0.492789	0.614543	0.110425	0.372241	0.634287	0.0995438	0.363958	0.573576	0.136155	0.410792	0.428623	0.264794	0.731477	0.244644	0.524072	0.964967	-0.0698181	0.855917	0.994704
S100A7A	3.05772	0.562618	0.185689	0.532422	0.0269805	0.981175	1	0.355543	0.404302	0.714616	0.11989	0.806867	0.944246	0.173713	0.70549	0.891737	0.20115	0.655667	0.938131	0.262943	0.538053	0.968279	-0.872252	0.0435442	0.338048
S100A7	6.96735	0.63646	0.100198	0.391962	0.284978	0.461102	0.746075	0.494432	0.201026	0.50907	0.38327	0.321689	0.661554	0.239866	0.535613	0.803163	0.850796	0.0283331	0.245693	-0.185061	0.632929	0.976986	-0.505049	0.192454	0.663982
S100A6	10.9204	0.354855	0.354916	0.717389	0.425078	0.268019	0.576726	0.438392	0.253371	0.571598	0.308823	0.42064	0.745068	0.345179	0.368172	0.686096	0.427815	0.264972	0.731784	-0.138449	0.717932	0.990278	0.171393	0.65473	0.951781
S100A4	5.0618	0.301255	0.446932	0.789624	0.521007	0.189013	0.480616	0.635899	0.106854	0.365706	0.644021	0.103394	0.371849	0.556185	0.160357	0.452335	0.858765	0.0296694	0.252724	-0.0115124	0.981895	1	0.223294	0.573902	0.930686
S100A3	1.56777	-0.183667	0.791658	0.954508	-0.101695	0.854619	0.955255	-0.287172	0.60345	0.841454	-0.108446	0.8968	0.978328	-0.776433	0.15129	0.438406	0.43431	0.383181	0.823851	0.728887	0.116786	0.626489	0.637122	0.185063	0.653011
S100A2	11.0795	-1.28308	0.000975644	0.0194171	-1.95232	8.58504e-07	7.2225e-05	-1.87991	2.03083e-06	0.000137796	-1.53589	8.80229e-05	0.00309811	-1.68221	1.89559e-05	0.000917057	-1.23314	0.00150952	0.0348972	-0.669553	0.0817617	0.533858	-0.449908	0.241033	0.730914
S100A16	9.40113	-0.197887	0.605929	0.878478	-0.580773	0.131036	0.389088	-0.469442	0.221726	0.532227	-0.460284	0.230873	0.566556	-0.551957	0.151195	0.438333	-0.404275	0.292415	0.758113	-0.550164	0.152436	0.692685	-0.814344	0.0347937	0.305243
S100A14	8.83529	-0.237994	0.53556	0.844871	-0.0655799	0.864581	0.958477	0.0241853	0.950065	0.990211	0.304986	0.427122	0.751268	0.147021	0.701898	0.89048	0.331013	0.388781	0.828333	-0.4169	0.278142	0.836908	-0.162566	0.672031	0.955795
S100A13	6.49674	-0.0729978	0.852109	0.974083	0.017135	0.966396	0.995164	0.015442	0.969909	0.996546	0.146378	0.70644	0.904135	0.0813026	0.835284	0.948952	0.433666	0.262795	0.729422	-0.0782564	0.841129	1	-0.135273	0.72771	0.970147
CHTOP	6.05617	0.0412224	0.917835	0.99026	0.141078	0.717785	0.894695	0.152209	0.696444	0.889259	0.103047	0.792726	0.938335	0.194556	0.618027	0.845955	0.0864246	0.82593	0.975836	-0.130747	0.73807	0.993145	-0.0958474	0.806709	0.984702
SNAPIN	4.76861	-0.148791	0.71124	0.927335	-0.321967	0.416696	0.711236	-0.260101	0.514367	0.791376	-0.159939	0.689678	0.896401	-0.212756	0.59251	0.832453	-0.0145753	0.974619	1	-0.359464	0.365481	0.910906	-0.734117	0.0642839	0.408334
ILF2	6.76067	-0.276667	0.474362	0.808809	-0.297149	0.441982	0.730951	-0.228384	0.554642	0.814732	-0.2834	0.463686	0.777048	-0.150546	0.697569	0.887545	-0.267196	0.489577	0.881918	-0.301992	0.434471	0.935134	-0.46708	0.226993	0.711399
INTS3	5.80858	-0.429775	0.270022	0.638963	-0.529306	0.174186	0.460087	-0.482885	0.214958	0.524783	-0.399177	0.305551	0.64775	-0.559937	0.151723	0.438904	-0.357079	0.359194	0.807824	-0.192546	0.620883	0.976986	-0.339585	0.382275	0.846152
SLC27A3	2.6605	0.214449	0.646914	0.897358	0.0876853	0.857608	0.955994	-0.150392	0.745099	0.911015	0.0962715	0.847997	0.962048	-0.100375	0.832445	0.947858	0.0945151	0.85052	0.981399	0.0528348	0.929369	1	0.72026	0.0898109	0.483597
GATAD2B	5.06751	-0.0657961	0.868779	0.980212	-0.378303	0.337405	0.649785	-0.284339	0.469058	0.765771	-0.319041	0.421933	0.746199	-0.228483	0.564041	0.817213	-0.0522332	0.898307	0.991088	0.266476	0.499972	0.957236	0.147859	0.708897	0.966432
DENND4B	4.59843	-0.869725	0.028293	0.186335	-1.52521	0.000153357	0.00374573	-1.28357	0.00130063	0.0194706	-1.34602	0.000778126	0.014736	-1.44773	0.000335467	0.0074265	-1.10373	0.00563141	0.0875453	-0.639608	0.103963	0.595621	-0.579552	0.139446	0.591891
CRTC2	4.84599	-0.0774882	0.851845	0.974083	-0.3092	0.435721	0.727641	-0.187814	0.63628	0.859887	-0.387795	0.328156	0.666418	-0.402282	0.312952	0.636367	0.00139845	1	1	-0.213491	0.589707	0.976986	-0.151348	0.699377	0.963014
SLC39A1	6.1421	-1.02182	0.00896143	0.0902626	-1.1846	0.00251462	0.0292827	-1.2485	0.00149226	0.0215415	-1.03136	0.00835726	0.0782635	-1.02293	0.00894009	0.0761518	-0.771823	0.0473	0.326787	-0.303808	0.432384	0.93442	0.114983	0.76663	0.978294
CREB3L4	1.84563	-0.0655101	0.924534	0.990394	-0.6697	0.16637	0.448724	-0.192445	0.708148	0.895524	-0.125237	0.845831	0.961468	-0.379217	0.445817	0.747303	-0.166088	0.770498	0.964149	0.248116	0.602833	0.976986	0.184232	0.724517	0.969447
JTB	5.36036	-0.433287	0.269822	0.638963	-0.419668	0.282861	0.593898	-0.276953	0.478307	0.770221	-0.433193	0.270365	0.608965	-0.379772	0.334832	0.656976	-0.651769	0.0963877	0.474455	-0.392459	0.315589	0.87201	-0.275202	0.481076	0.89866
RAB13	4.28172	-0.573358	0.156263	0.487545	0.276923	0.486859	0.761021	0.27379	0.499248	0.781564	0.247261	0.54319	0.827297	0.0887182	0.830701	0.947139	0.540065	0.178382	0.629787	-0.727526	0.0718654	0.503339	-0.562908	0.160346	0.621831
RPS27	1.9016	-0.802771	0.0921362	0.377127	-0.435918	0.332682	0.644719	-1.1249	0.0179986	0.119895	-0.3948	0.420813	0.745129	-0.461111	0.344963	0.664848	0.0110554	1	1	-0.63788	0.169172	0.722116	-0.161381	0.752049	0.976115
TPM3	8.43002	0.468974	0.22308	0.584401	0.417411	0.277938	0.588669	0.463999	0.227943	0.539198	0.612317	0.112103	0.389903	0.480117	0.21238	0.52821	0.706482	0.0670614	0.39524	0.0422851	0.912876	1	0.153686	0.68945	0.960165
C1orf43	7.00389	-0.202035	0.601327	0.875723	-0.0399906	0.918423	0.977942	0.0245351	0.950348	0.99023	-0.0419861	0.914445	0.983982	0.046401	0.905386	0.9752	-0.191891	0.619705	0.928385	-0.178528	0.644066	0.979557	-0.103131	0.789831	0.982711
UBAP2L	7.67662	-0.335939	0.38306	0.739776	-0.314474	0.413991	0.709304	-0.419365	0.276315	0.597142	-0.215296	0.576058	0.842241	-0.186698	0.627896	0.852495	-0.119244	0.756961	0.963822	-0.363464	0.345153	0.8941	-0.449107	0.243629	0.732224
HAX1	5.26224	0.273666	0.489123	0.816528	0.174711	0.658915	0.863727	0.240114	0.542374	0.807602	0.198092	0.615352	0.862118	0.27522	0.483778	0.771792	0.0291022	0.944768	0.999587	-0.0351447	0.930742	1	0.0784666	0.845085	0.992773
ATP8B2	4.76627	0.181941	0.64936	0.899356	-0.272699	0.492915	0.765075	-0.379498	0.340637	0.655801	-0.184835	0.647654	0.877403	-0.266293	0.504916	0.786192	0.0175617	0.967487	1	0.0135657	0.980015	1	-0.303548	0.44287	0.87859
IL6R	5.66634	-1.99114	8.5321e-07	7.17498e-05	-1.40014	0.000396715	0.00756134	-1.40539	0.000382243	0.0079428	-1.63843	3.96318e-05	0.00172453	-1.6328	4.38732e-05	0.00170195	-1.66586	3.03761e-05	0.00167671	-0.58919	0.129293	0.653427	0.411022	0.287852	0.771837
UBE2Q1	6.7197	-0.0506014	0.897247	0.988031	0.109636	0.777509	0.922243	0.18055	0.640872	0.862156	0.0879383	0.821158	0.952254	0.173049	0.655221	0.866427	0.157849	0.683708	0.944527	-0.266712	0.49083	0.953424	-0.520287	0.179309	0.643582
ADAR	8.86998	1.31472	0.000745823	0.0163092	0.5445	0.157113	0.434884	0.253982	0.508604	0.787933	0.351971	0.359844	0.697402	0.351298	0.360822	0.678646	0.324319	0.398757	0.833809	0.324388	0.398568	0.923295	0.322227	0.401674	0.861124
PMVK	3.13142	-0.629808	0.14037	0.465229	-0.501189	0.23526	0.537823	-0.483675	0.2494	0.566632	-0.83774	0.0482966	0.234885	-0.476587	0.26547	0.588957	-0.374226	0.371034	0.817489	0.171847	0.674427	0.98598	0.291526	0.474435	0.893822
PBXIP1	6.13606	0.515322	0.18581	0.532525	0.32364	0.40604	0.703107	0.354725	0.362372	0.677588	0.24342	0.533027	0.820805	0.27921	0.474607	0.766344	0.514338	0.186592	0.639313	0.540152	0.165058	0.715137	0.558532	0.151	0.608903
PYGO2	4.67473	-0.573978	0.149455	0.475974	-0.561347	0.157689	0.435683	-0.302297	0.445023	0.747249	-0.512689	0.195977	0.51966	-0.710479	0.0742293	0.291291	-0.456416	0.251539	0.720736	-0.221301	0.579829	0.976986	-0.159991	0.688629	0.960165
SHC1	9.22945	0.0453339	0.906162	0.989401	-0.0369324	0.923526	0.979615	-0.0590161	0.877941	0.967349	0.0943125	0.80598	0.944089	0.0579714	0.880122	0.965753	0.00138007	0.997413	1	0.0437926	0.909316	1	0.280269	0.465203	0.889291
FLAD1	5.30305	-0.277355	0.481288	0.812651	-0.453861	0.248337	0.552258	-0.276175	0.482457	0.772752	-0.326033	0.406558	0.736689	-0.190007	0.631888	0.853913	-0.0872934	0.826098	0.975866	-0.164398	0.675305	0.98604	0.0226222	0.956842	1
ZBTB7B	5.95006	0.0894292	0.820587	0.964096	0.229187	0.556695	0.807337	0.21423	0.582941	0.83091	0.138689	0.72351	0.91093	0.057201	0.885943	0.968691	0.298017	0.444478	0.860258	0.0180355	0.965618	1	0.231408	0.552464	0.923772
ADAM15	7.59005	-1.14576	0.00322312	0.0454282	-1.47256	0.000172371	0.00412964	-1.47807	0.000163403	0.00428938	-1.24798	0.00137013	0.0215404	-1.46435	0.000188242	0.00489795	-1.34878	0.000558382	0.0169806	-0.929676	0.0163366	0.237469	-0.961912	0.0130134	0.18031
EFNA4	3.60436	-0.173801	0.684751	0.919113	0.124969	0.776869	0.92183	0.151941	0.717764	0.89819	0.0429705	0.931086	0.989092	0.201704	0.630203	0.853237	0.329352	0.42951	0.850546	-0.0251021	0.961454	1	0.247077	0.553423	0.924032
EFNA3	3.1987	0.212347	0.635234	0.892619	0.439613	0.313436	0.625374	0.612329	0.144737	0.432519	0.376651	0.395172	0.728806	0.703614	0.101965	0.346333	0.901723	0.0315332	0.261317	0.328344	0.44354	0.938143	0.237745	0.581324	0.933126
EFNA1	8.22244	0.840852	0.0297301	0.192317	0.925151	0.0169	0.110405	0.985384	0.0110285	0.0874047	0.826378	0.0326243	0.184718	0.819269	0.0341564	0.181194	0.956015	0.0136242	0.158359	-0.098414	0.798702	0.999299	-0.420568	0.275276	0.760789
SLC50A1	4.1686	-0.484402	0.230521	0.594205	-0.347224	0.38839	0.692153	-0.288286	0.471159	0.766406	-0.23713	0.553803	0.831796	-0.213721	0.594094	0.833502	-0.273735	0.502309	0.886864	-0.300028	0.451166	0.940149	-0.501518	0.208905	0.690471
DPM3	3.09895	-0.551067	0.198233	0.549041	-0.252217	0.553966	0.805894	-0.069243	0.880376	0.96846	-0.157437	0.712669	0.908098	-0.457168	0.291978	0.616627	-0.103631	0.827094	0.976137	-0.307991	0.468581	0.948371	-0.381822	0.366485	0.839207
KRTCAP2	5.50677	-0.150923	0.701744	0.924692	-0.368182	0.346369	0.658898	-0.154815	0.693252	0.888201	-0.382293	0.330838	0.669153	-0.0475257	0.905851	0.975422	0.000524046	1	1	-0.202486	0.604836	0.976986	-0.107602	0.784521	0.982448
TRIM46	1.50831	-0.0715117	0.957621	0.997589	-0.42903	0.376061	0.682214	-0.825316	0.0947941	0.341215	-0.403395	0.448319	0.764694	-0.501948	0.349602	0.669804	-0.29263	0.575204	0.914749	0.0650403	0.925483	1	-0.174852	0.731868	0.971348
MUC1	6.09086	0.102498	0.794604	0.954803	0.414958	0.286309	0.59751	0.589169	0.130089	0.40832	0.266056	0.495314	0.797621	0.382813	0.326161	0.649058	0.527927	0.17514	0.623983	0.0940809	0.810948	1	0.348961	0.369691	0.839354
THBS3	4.17751	0.565071	0.167767	0.506384	0.607852	0.1365	0.398495	1.0003	0.0140006	0.101638	0.750381	0.0660812	0.28442	0.741129	0.0703697	0.281374	0.765252	0.0602985	0.372291	0.380356	0.352955	0.900427	0.56754	0.160964	0.622877
MTX1	3.53132	0.133276	0.748428	0.939848	0.359488	0.385494	0.690034	0.391931	0.343005	0.658217	0.359647	0.390821	0.7248	0.485481	0.245365	0.565392	0.318742	0.440187	0.857981	-0.0870725	0.85296	1	-0.126293	0.773278	0.979892
GBA	6.23907	0.318282	0.413802	0.766889	0.493212	0.204626	0.500578	0.518493	0.182418	0.483133	0.495904	0.202516	0.527645	0.462772	0.234643	0.555151	0.558029	0.151514	0.58502	0.156499	0.688633	0.987578	0.343018	0.377537	0.844496
FAM189B	5.57085	-1.42121	0.000349363	0.00947516	-0.626274	0.10798	0.350424	-0.64659	0.0971548	0.346231	-0.787455	0.0440916	0.222939	-1.06166	0.00704256	0.0638519	-0.728254	0.0622121	0.378406	-1.00818	0.0102357	0.186084	-0.314202	0.418485	0.868879
SCAMP3	5.37931	-0.800073	0.0407519	0.235621	-1.1565	0.00337294	0.0359685	-1.17204	0.0030009	0.0351414	-1.35501	0.000651875	0.0131955	-1.16971	0.00312915	0.0364728	-0.93078	0.0177063	0.188817	-0.570489	0.143153	0.678408	-0.266808	0.492604	0.902805
CLK2	4.02964	0.0197475	0.969012	1	0.0361657	0.942327	0.985665	0.314231	0.438739	0.742892	0.192782	0.632939	0.871266	0.104721	0.81151	0.939805	0.22332	0.582256	0.917526	-0.102818	0.80573	1	-0.0551323	0.898206	0.994704
HCN3	2.77234	-0.00951887	1	1	-0.14688	0.754431	0.912102	0.119025	0.792275	0.934326	-0.0260494	0.95343	0.994441	-0.266782	0.554539	0.8136	0.109758	0.803863	0.972423	0.0897391	0.857232	1	0.454541	0.294129	0.779989
FDPS	9.04357	0.605711	0.11573	0.422152	0.747116	0.0527382	0.228825	0.871266	0.0241463	0.145179	0.70813	0.0662499	0.284675	0.714282	0.0639699	0.265372	0.795497	0.0393084	0.296221	0.104215	0.786317	0.99815	0.201415	0.600019	0.938254
RUSC1	5.9478	-0.178658	0.647293	0.897752	-0.177613	0.648784	0.858097	-0.130004	0.739393	0.908504	-0.271845	0.485702	0.792055	-0.199707	0.609261	0.841402	-0.028604	0.943545	0.999572	-0.238451	0.540258	0.968538	-0.0683924	0.861778	0.994704
ASH1L	6.33979	1.29985	0.0010068	0.019773	1.44277	0.000266091	0.00565876	1.11798	0.0045165	0.0473968	1.26931	0.00130682	0.0209391	1.2548	0.00150182	0.0216899	0.207719	0.597931	0.921988	1.75457	1.09281e-05	0.00402733	1.53397	0.000109251	0.0103706
MSTO1	1.93176	0.0165338	1	1	-0.279016	0.569092	0.813935	-0.212072	0.663444	0.874475	-1.17559	0.0197455	0.135642	-0.462343	0.330986	0.6531	-0.0544253	0.965521	1	-0.0337915	0.968112	1	0.299065	0.512045	0.909656
MSTO2P_dup1	1.35093	0.0690533	0.90031	0.988433	-0.0707448	0.901976	0.974214	-0.0723214	0.950483	0.99023	-0.948553	0.0891956	0.341676	-0.18212	0.779994	0.925343	-0.291814	0.58318	0.917526	0.241862	0.658941	0.984169	0.224052	0.66825	0.954944
YY1AP1	4.80236	-0.281167	0.476638	0.809629	-0.48458	0.220073	0.518916	-0.46601	0.238753	0.553073	-0.491932	0.214576	0.544435	-0.497103	0.2123	0.528115	-0.373455	0.346126	0.798317	-0.300063	0.448296	0.939528	-0.0832286	0.83225	0.991189
DAP3	6.68547	0.218339	0.573611	0.863863	0.399026	0.302772	0.61437	0.534483	0.167639	0.46523	0.387418	0.31735	0.658563	0.422833	0.275333	0.600054	0.355922	0.358269	0.806584	0.103811	0.789737	0.99815	0.113918	0.769524	0.979389
GON4L	5.21861	0.162304	0.683829	0.918663	0.0335281	0.933239	0.982976	-0.14015	0.724225	0.90113	-0.0292992	0.945104	0.992083	-0.0165975	0.971268	1	0.170395	0.664812	0.940014	0.277332	0.47994	0.95055	-0.172226	0.659823	0.953734
SYT11	1.82987	-0.772664	0.09909	0.390582	-0.945165	0.0446298	0.204914	-0.918224	0.0481465	0.22671	-0.869083	0.0668343	0.285828	-1.05908	0.0254516	0.15086	-0.638453	0.168095	0.610103	0.00972058	1	1	-1.07428	0.0195191	0.220773
RIT1	6.49307	0.638097	0.100627	0.392791	0.623254	0.108563	0.351124	0.677267	0.0813321	0.309967	0.623003	0.108918	0.38314	0.601344	0.121921	0.385775	0.318589	0.412371	0.839755	0.30868	0.426658	0.931706	0.0472443	0.90499	0.995331
KIAA0907	5.9562	-0.101118	0.796971	0.955969	0.0532672	0.893034	0.970403	0.0971602	0.804283	0.938942	-0.0355892	0.929527	0.988372	-0.0101818	0.981859	1	0.185187	0.634894	0.933273	-0.159453	0.683075	0.987578	-0.259175	0.505799	0.907125
ARHGEF2	6.99052	0.0387557	0.92126	0.990312	0.089415	0.817689	0.938761	0.017995	0.964056	0.99468	0.0509507	0.896177	0.978328	-0.028669	0.942213	0.990132	0.262269	0.49722	0.88547	0.022073	0.955571	1	0.266633	0.489718	0.901354
SSR2	7.09313	-0.260317	0.49977	0.823624	-0.584342	0.13049	0.38874	-0.595782	0.123201	0.395723	-0.456665	0.236923	0.572655	-0.496034	0.199234	0.510622	-0.279619	0.46849	0.872209	-0.353651	0.359063	0.906569	-0.550141	0.154215	0.612654
UBQLN4	3.8778	-0.315357	0.442382	0.786247	-0.319195	0.428902	0.720782	-0.497438	0.217568	0.527801	-0.15286	0.719129	0.910438	-0.334724	0.41693	0.728406	-0.245097	0.550831	0.907431	-0.25938	0.527469	0.9665	-0.376595	0.356754	0.83227
LAMTOR2	6.37705	-0.168065	0.666001	0.908744	-0.0970674	0.803598	0.931977	0.070556	0.856957	0.958737	0.0712395	0.855743	0.963936	-0.0279738	0.944532	0.990802	0.358755	0.354617	0.805832	-0.212468	0.584386	0.976986	0.182517	0.637957	0.948972
RAB25	7.7244	0.45745	0.23561	0.601819	0.636232	0.0993962	0.332737	0.736178	0.0568444	0.249478	0.606463	0.116247	0.39766	0.664105	0.0856625	0.315228	0.422259	0.27351	0.740445	0.0179875	0.963675	1	0.114415	0.766955	0.978491
MEX3A	3.58137	-0.583432	0.161045	0.495797	-1.57275	0.000224471	0.00491717	-1.36457	0.00133675	0.0198695	-0.645446	0.119749	0.404218	-0.788783	0.0591674	0.253113	-0.156883	0.710493	0.953322	0.884933	0.0280924	0.323551	0.398612	0.321033	0.801943
LMNA	8.94206	-0.143679	0.708437	0.926992	0.261523	0.49582	0.767317	0.287585	0.453922	0.753929	0.21172	0.581409	0.845735	0.224163	0.559446	0.81529	0.470071	0.221425	0.686696	-0.460472	0.231182	0.793531	0.413584	0.281724	0.765545
SEMA4A	3.05628	-1.0642	0.0104811	0.0997178	-1.29127	0.00191204	0.0243223	-1.30435	0.00165887	0.0233022	-1.15602	0.0054255	0.0588075	-1.27181	0.00250705	0.0309796	-1.24973	0.00263174	0.0518772	-1.17785	0.00437535	0.116397	-1.74023	3.57877e-05	0.00498244
SLC25A44	4.8564	-0.385427	0.327733	0.6939	-0.306885	0.439839	0.73067	-0.282473	0.477673	0.769807	-0.364723	0.357923	0.695962	-0.438986	0.26851	0.591601	-0.298756	0.454519	0.865644	-0.0378875	0.928052	1	0.103081	0.796477	0.983404
PMF1	3.94729	-1.39985	0.000593609	0.0138509	-1.45018	0.00038075	0.00736234	-1.25932	0.00187182	0.0254464	-1.38415	0.000708067	0.0138049	-1.35398	0.000951627	0.0156072	-1.14512	0.0045276	0.0761487	-0.452958	0.256209	0.818196	-0.441778	0.267873	0.756004
PMF1-BGLAP	3.23128	-1.28602	0.00216992	0.0336083	-1.53101	0.000286338	0.00593311	-1.18244	0.00444687	0.0469018	-1.34918	0.00130022	0.0208869	-1.2289	0.00355943	0.0399997	-0.951203	0.0212269	0.208879	-0.463804	0.259352	0.819911	-0.416822	0.30212	0.787838
PAQR6	1.1734	0.3597	0.553877	0.855005	0.502446	0.417596	0.711955	0.804073	0.161304	0.457178	0.669411	0.239918	0.576669	0.512318	0.429285	0.736842	0.37436	0.553877	0.908533	1.00568	0.0622804	0.470671	1.61995	0.00135944	0.0493463
SMG5	6.97876	-0.110123	0.776252	0.949847	0.0637845	0.86954	0.959845	-0.12741	0.741958	0.909266	-0.160634	0.678022	0.891554	-0.168206	0.663897	0.871376	0.00394228	0.99306	1	-0.111697	0.772873	0.997963	-0.209274	0.587892	0.937068
TMEM79	3.88426	-0.445292	0.270602	0.639169	-0.846826	0.0364492	0.180448	-0.992489	0.0145811	0.103977	-0.911474	0.0249343	0.157394	-1.26249	0.00216929	0.0280798	-0.578768	0.150854	0.58502	-0.2677	0.508771	0.95998	-0.523273	0.190462	0.660658
C1orf85	6.44255	-0.118275	0.761426	0.944996	-0.0613708	0.875452	0.962484	0.0468079	0.905226	0.975996	0.00708083	0.987233	1	-0.120048	0.758177	0.917781	0.188912	0.626242	0.929641	-0.238101	0.539299	0.968279	-0.0915916	0.81402	0.986521
CCT3	8.5921	-0.312756	0.415753	0.769595	-0.136749	0.721869	0.896256	-0.129853	0.735374	0.90639	-0.0185006	0.961927	0.996487	-0.0913308	0.812276	0.939805	-0.074848	0.8457	0.980751	-0.398696	0.299666	0.8557	-0.232368	0.545153	0.921706
MEF2D	5.64801	-0.795141	0.0436442	0.24556	0.150383	0.701126	0.88659	0.0733443	0.853097	0.957051	0.00504837	0.992828	1	-0.0165744	0.969647	1	0.203795	0.6024	0.92323	-0.3526	0.367434	0.911411	0.0733813	0.852702	0.994541
IQGAP3	2.78145	-3.37311	2.24258e-13	8.02844e-11	-2.87182	7.20254e-11	3.76033e-08	-3.57405	8.9402e-15	3.73402e-11	-3.14294	3.71558e-12	5.17292e-09	-3.07736	1.02185e-11	9.94643e-09	-3.53086	2.57929e-14	1.07728e-10	-1.85514	7.8893e-06	0.00340872	-1.68828	3.86089e-05	0.00513027
APOA1BP	5.45308	-0.533759	0.173163	0.515802	-0.434771	0.265672	0.573902	-0.466948	0.232179	0.545204	-0.440502	0.258962	0.597262	-0.310926	0.428034	0.736409	-0.734472	0.0614244	0.375805	-0.284476	0.466246	0.947555	-0.265094	0.496889	0.903854
GPATCH4	4.29527	-0.878777	0.0286593	0.187618	-0.702344	0.0789378	0.290653	-0.58463	0.140635	0.425538	-0.744974	0.0612108	0.272526	-0.725477	0.070284	0.281181	-0.658184	0.0984862	0.479975	-0.809117	0.0418188	0.391037	-0.71503	0.0723125	0.434978
NES	2.29944	-0.472862	0.29361	0.662562	-0.158828	0.754284	0.9121	-0.40944	0.386042	0.699363	-0.382235	0.43006	0.75229	-0.159557	0.757799	0.917781	0.187452	0.693849	0.947257	-0.195174	0.680547	0.987578	0.351537	0.422364	0.870287
CRABP2	6.16139	0.0614222	0.876746	0.982527	-0.0447364	0.910622	0.976459	0.176625	0.650643	0.867763	-0.00568804	0.991005	1	0.162755	0.677248	0.878043	0.699183	0.0723385	0.408289	0.338783	0.383325	0.918384	0.450561	0.245902	0.733433
ISG20L2	4.89628	-0.315791	0.42455	0.775174	-0.228638	0.562539	0.811305	-0.253866	0.521849	0.795277	-0.187635	0.635261	0.87214	-0.192667	0.626713	0.85192	-0.01086	0.982177	1	-0.73958	0.0614085	0.466443	-1.00988	0.0112155	0.163788
RRNAD1	3.32789	-0.166994	0.710228	0.927335	-0.0878229	0.844132	0.951301	-0.0608535	0.900442	0.975153	-0.428294	0.30806	0.649479	-0.00529523	1	1	-0.19112	0.654465	0.938131	0.00326683	1	1	0.121548	0.778674	0.980782
MRPL24	4.3608	-0.821849	0.0404889	0.234547	-0.684275	0.0851068	0.304944	-0.701225	0.0785045	0.304445	-0.687284	0.0837494	0.32865	-0.926931	0.0213173	0.133808	-0.711626	0.0742293	0.41218	-0.547426	0.168397	0.720878	-0.494066	0.210181	0.692135
HDGF	8.68687	-0.0747467	0.84591	0.972424	0.0419007	0.913367	0.977243	0.0624675	0.870983	0.965067	0.105702	0.783262	0.9346	0.0848044	0.825437	0.944854	0.128189	0.738611	0.957176	-0.568815	0.139576	0.671777	-0.569189	0.139277	0.591575
PRCC	5.51635	0.163361	0.677602	0.915049	-0.162282	0.679255	0.874187	-0.0924734	0.815743	0.943704	-0.0492033	0.902886	0.980174	-0.144703	0.712388	0.895218	0.114461	0.769876	0.964149	-0.215492	0.584235	0.976986	-0.387008	0.32359	0.804481
SH2D2A	2.33747	-0.891434	0.0440479	0.246944	-0.792572	0.0690577	0.267561	-0.42417	0.333645	0.6495	-0.271829	0.526299	0.816659	-0.313616	0.481903	0.771006	-0.367616	0.412186	0.839568	-1.25398	0.00497262	0.125471	-0.835921	0.0575547	0.388821
PEAR1	3.82424	-0.700503	0.0838136	0.356963	-0.588778	0.143752	0.410202	-0.699233	0.0849161	0.319807	-1.03435	0.0117018	0.0974239	-1.16256	0.00523122	0.051612	-0.519553	0.200741	0.6602	-0.159107	0.700553	0.988493	0.254583	0.526616	0.915098
ARHGEF11	5.46383	0.0226891	0.954325	0.997139	-0.16506	0.676733	0.872923	-0.19976	0.612775	0.847469	-0.193315	0.624716	0.866413	-0.167559	0.670282	0.875073	-0.111362	0.777422	0.966017	0.00920344	0.984383	1	0.10384	0.792199	0.982711
ETV3	4.10958	0.0613638	0.883464	0.98442	0.174861	0.675703	0.872751	0.118954	0.777208	0.926762	0.310236	0.443903	0.762246	-0.0626204	0.893498	0.970839	0.177857	0.65878	0.938318	0.0197779	0.963956	1	0.0657343	0.881043	0.994704
KIRREL	6.13233	-0.00463436	0.992822	1	0.192621	0.6204	0.844131	-0.128208	0.742768	0.909853	0.0498837	0.899806	0.978809	-0.0315482	0.937654	0.988664	0.159393	0.682528	0.944314	-0.185431	0.634046	0.976986	-0.0251565	0.950166	1
IFI16	7.13168	1.31459	0.0007742	0.0166393	-0.00214104	0.996934	1	-0.179165	0.643615	0.863376	0.0872883	0.822299	0.953161	0.0688414	0.859831	0.958598	-0.780889	0.044735	0.315889	0.6187	0.10959	0.608941	0.727908	0.0600029	0.395468
DUSP23	4.04156	-0.821803	0.0422764	0.240674	-0.338734	0.400453	0.700992	-0.217952	0.585953	0.832426	-0.638128	0.114462	0.394013	-0.853972	0.0364595	0.189167	-0.459899	0.250718	0.719867	-0.8236	0.0411295	0.388652	-0.30846	0.440711	0.878578
TAGLN2	9.7673	-0.129996	0.734674	0.933632	-0.200309	0.601483	0.833415	-0.0925791	0.809283	0.941272	0.0193572	0.959893	0.995979	-0.132655	0.72948	0.904183	0.252388	0.510519	0.889062	-0.218639	0.568641	0.974618	-0.454562	0.236606	0.723927
IGSF9	2.00004	-1.89634	5.46369e-05	0.00219423	-2.16757	4.48041e-06	0.000254025	-1.92982	3.18718e-05	0.00121384	-1.68698	0.000254782	0.00702359	-2.06415	1.71295e-05	0.000845424	-1.57937	0.000522924	0.0162184	5.01309e-05	1	1	-0.725997	0.087449	0.477579
SLAMF9	0.830559	-1.26543	0.0193699	0.147541	-1.58738	0.00297346	0.0328839	-0.978432	0.0579398	0.252166	-1.3182	0.0146415	0.112482	-1.30427	0.0146909	0.106151	-1.23932	0.016812	0.182227	-0.738798	0.148731	0.688168	-0.638503	0.191118	0.661865
LOC100505633	2.96359	-0.731676	0.0901256	0.371772	-0.369515	0.38217	0.686634	-0.392777	0.362767	0.677923	-0.458205	0.279702	0.620155	-0.120848	0.780354	0.925343	-0.405328	0.352576	0.804236	0.0464955	0.923736	1	0.0837576	0.855773	0.994704
PIGM	3.47067	-0.0477647	0.911344	0.989738	-0.271867	0.511736	0.77958	-0.391642	0.347267	0.662696	-0.0926054	0.83338	0.956776	-0.522107	0.216175	0.532363	-0.153964	0.720003	0.955161	-0.206903	0.614157	0.976986	-0.164065	0.695318	0.962312
IGSF8	5.33506	0.746959	0.0580074	0.290417	0.387826	0.325544	0.638153	0.285192	0.470487	0.766406	0.302383	0.442682	0.761254	0.235498	0.554459	0.8136	0.358613	0.362493	0.809488	0.0586141	0.881093	1	0.101289	0.801525	0.983404
PEA15	8.92591	-0.98498	0.0109481	0.102757	-0.950874	0.0139667	0.0977122	-0.976626	0.0116213	0.09044	-0.939459	0.0151486	0.114828	-0.988076	0.0107131	0.0862692	-0.769478	0.046037	0.322079	-0.352097	0.359036	0.906569	-0.383166	0.31829	0.799874
DCAF8	5.74955	-0.124844	0.750393	0.941278	-0.200031	0.608515	0.838176	-0.0942295	0.81053	0.941669	-0.186473	0.633665	0.871741	-0.126028	0.748442	0.913748	-0.150349	0.701099	0.950238	-0.267348	0.492985	0.953955	-0.557809	0.153021	0.610817
PEX19	6.50096	0.51104	0.188217	0.535626	0.450298	0.245936	0.550183	0.44151	0.255316	0.573609	0.527609	0.174321	0.493902	0.605315	0.119387	0.381126	0.433091	0.264719	0.731477	0.2204	0.570689	0.975455	0.520783	0.179428	0.64366
COPA	8.54935	0.0985278	0.797832	0.955999	0.139607	0.716413	0.894492	0.0231176	0.95241	0.990431	0.259259	0.499869	0.800928	0.136062	0.72343	0.900418	0.211793	0.581508	0.917421	-0.013527	0.972305	1	0.0589544	0.878289	0.994704
NCSTN	7.27553	-0.0456212	0.906699	0.989632	-0.307239	0.425925	0.718668	-0.11372	0.768581	0.923293	0.0688725	0.858964	0.965189	0.110837	0.774386	0.922964	0.0442665	0.90943	0.993656	-0.0673946	0.861881	1	0.0104863	0.979182	1
VANGL2	5.2035	-0.262526	0.503876	0.825626	-0.711204	0.0713036	0.272888	-0.678861	0.0851679	0.32034	-0.657903	0.0957146	0.356107	-0.763385	0.0537137	0.239471	-0.220349	0.576013	0.915222	0.513432	0.188726	0.744057	0.312419	0.424583	0.872763
SLAMF7	4.2894	-0.669386	0.0952221	0.382325	-0.496249	0.212266	0.50913	-0.733693	0.0674348	0.27868	-0.724947	0.0720502	0.298937	-0.678749	0.0928067	0.328374	-0.659353	0.0994845	0.481759	0.0948008	0.816967	1	-0.35574	0.370874	0.840369
F11R	9.05752	-0.0333078	0.931088	0.991845	0.114495	0.765512	0.915691	0.147316	0.701116	0.891425	0.151299	0.69347	0.89813	0.0692346	0.857034	0.957008	0.158853	0.678983	0.943906	-0.505728	0.188495	0.743658	-0.724637	0.060184	0.395856
TSTD1	4.84501	-0.102136	0.800027	0.957526	-0.198371	0.619888	0.843618	0.161034	0.68422	0.883907	-0.0684323	0.867145	0.967661	-0.18306	0.647984	0.863389	0.0138167	0.978629	1	-0.276037	0.485129	0.952041	-7.79624e-05	1	1
USF1	4.94563	-0.0290903	0.941548	0.995242	-0.217359	0.584315	0.822609	-0.145777	0.714717	0.896951	-0.31234	0.431656	0.753611	-0.227331	0.568461	0.819199	-0.0932301	0.814577	0.974568	-0.27403	0.488011	0.953245	0.0121896	0.979014	1
ARHGAP30	1.96637	0.561532	0.256698	0.62674	1.25765	0.00760287	0.0643241	1.14181	0.0181637	0.120159	1.11099	0.0207049	0.139705	0.858566	0.0821329	0.308676	1.1707	0.0167498	0.182025	-0.15525	0.829247	1	0.913305	0.0570639	0.387376
PVRL4	6.87278	0.932598	0.0166906	0.133376	1.08044	0.00564095	0.0524341	1.18058	0.00253524	0.0315144	0.971961	0.0126628	0.102218	0.945176	0.0153315	0.108411	1.10015	0.00485242	0.0797912	0.0719473	0.854641	1	0.250997	0.517989	0.912091
KLHDC9	1.01181	0.160442	0.771447	0.947384	-0.298923	0.584208	0.822609	0.0569983	1	1	-0.222232	0.746779	0.919802	-0.615868	0.308516	0.632694	-0.308633	0.567261	0.911421	0.24463	0.64663	0.980074	-0.272862	0.607305	0.940123
PFDN2	5.54362	0.155598	0.694533	0.922467	0.472631	0.226028	0.525246	0.531146	0.176041	0.476209	0.561236	0.152188	0.460905	0.437751	0.264152	0.58791	0.911693	0.0201524	0.202245	-0.388586	0.323812	0.876686	-0.474207	0.230237	0.715892
NIT1	5.95434	0.427183	0.273993	0.642668	0.678517	0.0820811	0.298802	0.742072	0.0575066	0.250803	0.58816	0.13282	0.42937	0.753374	0.0538039	0.239745	0.643324	0.0994424	0.481759	-0.0232222	0.95602	1	0.245498	0.530109	0.915669
DEDD	5.43143	-0.18161	0.644485	0.89689	-0.462735	0.237596	0.540255	-0.409895	0.295498	0.617048	-0.569607	0.147065	0.454462	-0.527766	0.179349	0.480566	-0.277131	0.47979	0.879695	-0.0518579	0.896671	1	0.0541108	0.891877	0.994704
UFC1	6.01507	0.515856	0.185421	0.531896	0.294902	0.449235	0.735746	0.362582	0.351884	0.667844	0.155983	0.690656	0.896683	0.331583	0.395504	0.709082	0.471752	0.225843	0.691102	0.333378	0.391921	0.921446	-0.116313	0.767024	0.978491
USP21	3.78173	0.0911339	0.836985	0.969433	-0.176992	0.673294	0.871707	0.00909473	0.98861	1	0.0588343	0.893333	0.977087	-0.0392395	0.935799	0.988248	0.270991	0.502618	0.886864	0.184335	0.658914	0.984169	0.144375	0.732665	0.971348
PPOX	3.09614	-0.335979	0.435923	0.782822	-0.759054	0.0710228	0.272146	-0.263015	0.530985	0.801185	-0.7423	0.0788833	0.316294	-0.240799	0.57303	0.82227	-0.232891	0.582749	0.917526	-0.45266	0.277461	0.83612	-0.0771359	0.855024	0.994704
B4GALT3	4.8018	-0.779496	0.0479611	0.260274	-1.31777	0.000943417	0.0143112	-1.11198	0.00497009	0.0506643	-1.22222	0.00213908	0.0293888	-1.18948	0.00279204	0.0335741	-0.866628	0.0280662	0.245065	-1.09378	0.00569094	0.134282	-1.54254	0.000114537	0.0107906
NDUFS2	6.89801	-4.55922e-06	1	1	-0.105007	0.786442	0.925001	-0.0607376	0.875984	0.967349	-0.0564161	0.884968	0.974312	-0.146993	0.704504	0.891412	0.11958	0.75748	0.963822	-0.164501	0.670607	0.985307	-0.165511	0.668572	0.954944
TOMM40L	4.48152	-0.470295	0.237175	0.603548	-0.560667	0.158659	0.437143	-0.601836	0.131861	0.411203	-0.457992	0.251214	0.58966	-0.365609	0.359196	0.678247	-0.28856	0.471094	0.874101	-0.15834	0.692341	0.987591	-0.0595701	0.885291	0.994704
SDHC	5.362	0.043264	0.91532	0.990128	0.0502909	0.902373	0.974214	0.0889531	0.821477	0.944934	0.14866	0.706225	0.904135	0.0966549	0.809637	0.938807	0.043124	0.916329	0.995098	0.00636499	0.988841	1	-0.15507	0.695008	0.962154
DUSP12	3.5761	0.281149	0.505947	0.826831	0.286994	0.501092	0.770674	0.349134	0.403872	0.714157	0.457019	0.273341	0.612366	0.399819	0.333223	0.655256	0.452164	0.277785	0.746625	0.224402	0.594774	0.976986	0.242328	0.565623	0.928299
ATF6	6.78559	0.255625	0.509082	0.827836	0.314805	0.415686	0.710386	0.232399	0.548215	0.811122	0.317962	0.411287	0.739806	0.438922	0.25683	0.578479	0.057745	0.882709	0.987972	0.0120978	0.976555	1	-0.0267326	0.946204	1
C1orf226	1.38216	0.0435518	0.946884	0.99636	0.186366	0.716154	0.894389	-0.00434687	1	1	-0.0135473	1	1	-0.0851075	0.942701	0.990316	0.273395	0.621874	0.928385	0.180061	0.767512	0.996702	-0.119863	0.852186	0.99419
SH2D1B	1.98736	-0.0661796	0.923561	0.990348	0.211205	0.645579	0.856262	0.205407	0.703613	0.89301	0.384327	0.39932	0.7313	0.295967	0.55499	0.813723	-0.19164	0.728416	0.955703	-0.194417	0.711621	0.989327	-0.180509	0.721565	0.969447
UHMK1	7.35967	0.00159159	0.997863	1	0.748525	0.0529341	0.229072	0.524143	0.174426	0.473783	0.445057	0.248758	0.586112	0.383884	0.319858	0.64197	0.116593	0.763046	0.963822	-0.669038	0.0840891	0.541994	-0.279039	0.469676	0.891132
UAP1	7.49472	0.739791	0.0562136	0.285512	1.05693	0.00659804	0.0579549	1.04089	0.00745291	0.0664189	1.04164	0.00742443	0.0726215	1.10898	0.00442215	0.045983	0.761751	0.0493341	0.332521	0.192502	0.618736	0.976986	0.622676	0.107407	0.524069
DDR2	2.09158	0.435148	0.355475	0.717824	-0.20035	0.670688	0.870278	-0.211814	0.667105	0.877107	-0.219644	0.683033	0.893618	0.131219	0.830788	0.947139	-0.424548	0.392358	0.832258	-0.119365	0.839849	1	0.279728	0.536466	0.918398
HSD17B7	1.56127	0.25577	0.600151	0.874915	-0.159255	0.756074	0.91264	-0.0194236	1	1	0.385126	0.432056	0.753678	0.0685156	0.948748	0.992139	0.14542	0.811581	0.973795	0.0992554	0.865654	1	0.193096	0.751471	0.976115
NUF2	1.06305	-2.17254	1.70058e-05	0.000876882	-2.43084	1.66372e-06	0.000119122	-2.40394	1.8996e-06	0.00013078	-2.22531	1.24882e-05	0.000692377	-1.90475	0.00010573	0.00319228	-2.3966	3.71392e-06	0.000318736	-1.33884	0.00352541	0.101083	-1.54582	0.000948263	0.0394729
PBX1	2.74943	-0.858147	0.0478697	0.26022	-1.77524	9.68971e-05	0.00268611	-1.62084	0.00030609	0.00669338	-1.49153	0.000944421	0.0170513	-1.29707	0.00387184	0.0423335	-1.27835	0.00411544	0.0712421	0.982681	0.0170698	0.243547	0.404602	0.327234	0.808568
MGST3	7.46021	0.189251	0.6238	0.885791	0.294615	0.444684	0.732662	0.369717	0.337529	0.653063	0.244125	0.526751	0.817057	0.303781	0.430942	0.738208	0.201887	0.600744	0.922908	-0.124525	0.747193	0.994149	0.119354	0.757191	0.977129
ALDH9A1	7.36056	0.878783	0.0236749	0.166843	0.973353	0.0123067	0.0889806	1.05373	0.00680325	0.0626833	0.926902	0.0170959	0.123607	1.03914	0.00762596	0.0679611	1.06232	0.00638261	0.0963263	0.362405	0.348813	0.897559	0.869068	0.0251534	0.254982
TMCO1	6.77821	-0.125179	0.746929	0.939462	-0.159717	0.679984	0.874585	-0.0489754	0.900231	0.975153	-0.0791701	0.838775	0.958841	-0.139975	0.718286	0.897917	-0.128877	0.739647	0.957513	-0.154398	0.690019	0.987578	0.100455	0.795434	0.983404
UCK2	6.39824	0.0638523	0.870994	0.980422	0.210587	0.587558	0.825225	0.251722	0.516517	0.792065	0.364486	0.347416	0.68637	0.417323	0.282181	0.607853	0.419424	0.279457	0.748236	-0.209326	0.590342	0.976986	-0.356232	0.359029	0.83567
MIR3658	2.73068	0.567897	0.203991	0.557716	0.255818	0.581782	0.82071	0.831011	0.0539623	0.24117	0.229667	0.601621	0.854125	0.916294	0.0357153	0.186477	0.59988	0.181289	0.633035	0.199208	0.676435	0.986069	-0.109745	0.811144	0.98586
POGK	5.98423	-0.307019	0.430995	0.780626	0.0282601	0.944073	0.986509	-0.0552948	0.888738	0.971887	0.0448255	0.910257	0.982158	0.0301942	0.940417	0.989788	-0.126623	0.746266	0.961085	-0.163688	0.67466	0.98598	-0.418213	0.282428	0.766027
TADA1	3.30282	-0.20284	0.64642	0.897189	-0.280043	0.508034	0.776992	-0.200093	0.637863	0.860789	-0.254417	0.546055	0.828738	-0.266244	0.538918	0.806094	-0.330697	0.431914	0.852203	-0.0309188	0.960437	1	0.0582724	0.901838	0.994704
POU2F1	4.94676	0.460972	0.243376	0.61051	0.603346	0.12763	0.383566	0.361192	0.360153	0.675456	0.461993	0.244978	0.582352	0.503276	0.204223	0.51729	0.197104	0.619901	0.928385	0.427892	0.279757	0.837511	0.217489	0.585237	0.935524
CREG1	4.86588	-0.298647	0.450453	0.790255	-0.512629	0.195729	0.489812	-0.383793	0.331098	0.647431	-0.328282	0.408577	0.738207	-0.276926	0.484725	0.772451	-0.663831	0.0945147	0.469389	-0.145225	0.711811	0.989327	-0.47576	0.227612	0.712284
MPZL1	7.32885	-0.0838038	0.828554	0.966849	-0.0878016	0.820338	0.940252	-0.154498	0.688898	0.886141	-0.162536	0.67375	0.889317	-0.1568	0.684793	0.88084	-0.108524	0.778862	0.966106	-0.0196807	0.960056	1	-0.016765	0.966051	1
MPC2	4.7722	-0.044219	0.922802	0.990348	0.0945015	0.817503	0.938761	0.266566	0.502409	0.783276	0.0238816	0.955821	0.994902	0.115499	0.77808	0.924425	0.148728	0.714028	0.953545	0.186616	0.639229	0.978278	0.0167403	0.972431	1
DCAF6	5.89344	-0.211878	0.586972	0.868125	-0.171717	0.659628	0.864227	-0.193948	0.618738	0.851674	-0.319569	0.412222	0.740496	-0.0532459	0.893284	0.970759	-0.372047	0.339662	0.793134	-0.123995	0.750832	0.994752	-0.699285	0.0726939	0.435607
GPR161	5.48268	-0.121106	0.75823	0.944293	-0.686362	0.0796343	0.292187	-0.581613	0.137978	0.420956	-0.438738	0.264302	0.603224	-0.476457	0.224289	0.543167	-0.322994	0.408893	0.837392	0.171961	0.660019	0.984277	-0.037938	0.924764	0.998551
TIPRL	5.99476	0.0494381	0.901282	0.988439	0.124439	0.750505	0.910694	0.261297	0.502087	0.782968	0.183603	0.638222	0.873521	0.130067	0.740117	0.909183	0.136758	0.726781	0.955575	-0.0269619	0.947026	1	-0.0313801	0.937812	1
SFT2D2	3.6152	0.320174	0.441473	0.785133	0.36234	0.386101	0.690407	0.389311	0.352261	0.668165	0.309728	0.46009	0.774198	0.403389	0.337288	0.659009	-0.312595	0.467082	0.871431	0.323551	0.435813	0.935134	0.276643	0.503685	0.906492
TBX19	1.94001	0.897904	0.0689914	0.320345	0.596886	0.237876	0.540255	1.09607	0.0242338	0.145357	0.690886	0.16324	0.475894	1.18451	0.0154343	0.108892	1.0527	0.0304617	0.255528	0.64025	0.191118	0.745407	0.820338	0.0884279	0.480405
ATP1B1	8.81634	0.439493	0.253074	0.622465	0.469453	0.222191	0.521425	0.55066	0.152468	0.443665	0.611744	0.112184	0.389903	0.573196	0.136538	0.41185	0.719209	0.0621566	0.378406	-0.0535612	0.889412	1	-0.5067	0.18805	0.655739
NME7	5.07084	0.178498	0.655438	0.902885	0.240088	0.542435	0.798532	0.280853	0.476743	0.769488	0.23343	0.558681	0.834956	0.398916	0.310732	0.634529	0.109929	0.783314	0.966825	-0.0530443	0.898641	1	0.141164	0.723094	0.969447
BLZF1	5.94924	1.31232	0.000907008	0.0185264	1.21903	0.00202634	0.0252889	1.06484	0.00690343	0.0632773	1.09844	0.00539956	0.0587201	1.19025	0.00258245	0.0315997	0.321035	0.415662	0.842943	0.864368	0.0276817	0.320269	0.889399	0.0236308	0.244706
SLC19A2	5.63642	0.592101	0.131073	0.450079	0.866888	0.0272871	0.149839	0.800273	0.0412814	0.204692	0.758611	0.0532095	0.250175	0.774718	0.048356	0.224434	0.611804	0.118662	0.526312	-0.227212	0.565469	0.973367	-0.559444	0.156188	0.615613
METTL18	2.6106	0.388691	0.39295	0.74839	0.348837	0.431982	0.724209	0.193987	0.676435	0.881328	0.607224	0.164621	0.478141	0.364647	0.42192	0.732123	-0.102737	0.825968	0.975836	0.214205	0.644207	0.979557	-0.0107476	1	1
C1orf112	2.81702	-0.885545	0.0356887	0.217288	-1.1462	0.00681205	0.0592331	-0.938105	0.0274315	0.157092	-0.889597	0.0346211	0.192063	-0.861082	0.0420085	0.206432	-1.14436	0.00736148	0.105078	-0.730552	0.079902	0.529512	-0.763716	0.0677577	0.418641
SCYL3	3.9515	0.49069	0.228879	0.591921	0.0760652	0.864451	0.958477	-0.0215658	0.967207	0.995997	0.253235	0.533607	0.821186	0.00909706	0.987971	1	0.197633	0.631933	0.931764	0.249111	0.538577	0.968279	0.0950483	0.825952	0.989941
KIFAP3	5.15839	0.769035	0.0519654	0.273009	0.465636	0.240907	0.543804	0.463391	0.241297	0.555859	0.657253	0.0966075	0.35736	0.789663	0.0466865	0.220498	0.203469	0.61111	0.927696	0.747139	0.0585565	0.454311	0.671356	0.08974	0.48348
GORAB	2.75848	0.232027	0.609846	0.880327	-0.0221666	0.976975	0.998274	0.305504	0.495775	0.778844	-0.166859	0.724052	0.911001	0.293672	0.502648	0.784819	-0.330431	0.461836	0.869027	0.567834	0.17974	0.735512	0.048345	0.936376	1
PRRX1	2.51916	0.254856	0.598203	0.873803	0.347679	0.442127	0.730951	0.0981148	0.860713	0.960888	0.0199369	0.969734	0.998666	0.213594	0.653526	0.865396	-0.0887367	0.846424	0.980751	0.528307	0.239906	0.804435	0.611098	0.161911	0.624137
FMO2	1.50069	-0.436021	0.378174	0.735142	-1.44504	0.00503856	0.04801	-1.32235	0.00982901	0.0801807	-1.19077	0.0204882	0.138867	-1.09489	0.0294301	0.164624	-2.22549	7.87774e-05	0.00368314	0.506528	0.278497	0.836908	0.409012	0.369578	0.839354
FMO4	0.996782	0.440412	0.418267	0.771551	-0.551531	0.366676	0.67378	0.340314	0.575901	0.827813	0.0822856	0.92847	0.988372	0.556778	0.330692	0.652736	-0.00558399	1	1	0.647237	0.205426	0.76215	0.145944	0.874574	0.994704
TOP1P1	1.0903	0.0627453	0.934967	0.993097	0.434942	0.445637	0.733459	-0.192077	0.802168	0.938046	0.298555	0.5922	0.851143	0.511603	0.328366	0.651172	0.185843	0.814789	0.974684	0.239695	0.719153	0.990545	-0.557129	0.344933	0.821472
PRRC2C	8.13804	1.49943	0.000134445	0.0045777	1.62827	3.58258e-05	0.00127528	1.533	9.58698e-05	0.00282647	1.5269	0.000102163	0.00344113	1.54028	8.94173e-05	0.00282216	0.576944	0.135682	0.55432	1.51808	0.000111269	0.0140802	1.20296	0.00203555	0.0610179
VAMP4	3.72303	0.6876	0.098479	0.389606	0.63417	0.126731	0.381961	0.629094	0.132071	0.411449	0.529003	0.208958	0.537097	0.654129	0.117096	0.37669	-0.122893	0.77902	0.966106	1.13685	0.00581254	0.135123	1.05691	0.0100977	0.153884
METTL13	5.37698	-0.313748	0.425224	0.775952	0.0423452	0.916566	0.977942	-0.0388323	0.923802	0.981947	-0.0793286	0.840305	0.959714	-0.0983974	0.804343	0.937441	-0.175482	0.65716	0.938158	-0.191778	0.627372	0.976986	-0.320105	0.414201	0.866887
DNM3	1.1195	0.647071	0.228028	0.59126	0.112323	0.859248	0.955994	-0.0893121	0.924681	0.982054	0.137811	0.851959	0.963037	0.659393	0.244733	0.565005	-1.21575	0.0801906	0.430316	1.36759	0.00605836	0.137024	0.949816	0.0699664	0.4264
PIGC	3.4218	-0.606544	0.143182	0.468723	-0.665508	0.10627	0.346727	-0.577174	0.160546	0.456052	-0.668947	0.104798	0.374641	-0.731548	0.0753329	0.29424	-0.726053	0.0800984	0.43019	-0.445114	0.276599	0.835142	-0.917038	0.024998	0.254341
SUCO	5.30229	0.437675	0.267279	0.635981	0.740891	0.0595466	0.245107	0.517151	0.189548	0.49318	0.589812	0.135105	0.433358	0.598729	0.128841	0.397826	-0.464993	0.241895	0.709619	0.546594	0.165317	0.715519	0.0513455	0.898773	0.994704
PRDX6	7.17676	-0.274635	0.476741	0.809645	-0.193927	0.615237	0.841427	-0.116118	0.763749	0.921234	-0.171556	0.65684	0.88155	-0.189743	0.623252	0.848935	-0.271329	0.482022	0.879695	-0.140897	0.715091	0.989846	-0.306907	0.426096	0.87345
KLHL20	5.18508	0.327469	0.406003	0.760535	0.308814	0.434183	0.726538	0.263658	0.503623	0.783998	0.21789	0.585057	0.847424	0.254238	0.52336	0.796349	0.192807	0.625996	0.929641	0.457451	0.243773	0.808703	0.303818	0.438971	0.878578
CENPL	2.15966	-0.779738	0.0813665	0.350613	-0.508656	0.246318	0.550448	-0.669479	0.142272	0.42826	-0.490505	0.278661	0.619302	-0.626622	0.170506	0.469088	-0.62555	0.17263	0.618722	-0.495918	0.258834	0.819816	-0.408314	0.364124	0.838228
DARS2	5.44739	-0.284904	0.466566	0.802412	-0.258229	0.510426	0.778438	-0.399926	0.30724	0.627092	-0.24467	0.53253	0.820805	-0.248143	0.529652	0.799968	-0.285594	0.465851	0.871242	-0.17734	0.651224	0.980636	-0.200768	0.607961	0.940123
GAS5	3.70035	-1.18557	0.00399887	0.0524459	-0.821558	0.0417846	0.196729	-0.96513	0.0173721	0.117091	-0.914392	0.0246936	0.156505	-0.673731	0.0967265	0.335745	-1.01298	0.013021	0.154091	-0.635131	0.115951	0.625736	-0.664322	0.0981631	0.503473
SNORD80	0.337614	-0.94229	0.0793717	0.345922	-1.4722	0.00579948	0.0533535	-2.63618	1.33349e-05	0.000625792	-1.33056	0.0146909	0.112732	-1.64263	0.00359036	0.040275	-1.82765	0.00136588	0.0327236	-2.07203	0.000239694	0.0213005	-2.38396	2.06106e-05	0.00349553
SNORD44	1.59513	-0.0742115	0.95571	0.997505	-0.895301	0.0781941	0.289352	-0.868392	0.0931535	0.338029	0.244648	0.612481	0.860358	0.230476	0.632114	0.853913	-0.0289182	1	1	-0.462531	0.361407	0.907684	0.384882	0.415464	0.868062
RC3H1	5.49219	0.381251	0.331889	0.696929	0.685507	0.0805247	0.294763	0.622558	0.112094	0.375746	0.79187	0.0442829	0.223016	0.678674	0.0843283	0.313077	0.2419	0.538485	0.902759	0.161751	0.682117	0.987578	0.382279	0.329578	0.812302
RABGAP1L	5.81178	1.57917	7.54103e-05	0.00282902	1.13467	0.00414073	0.0418077	0.989477	0.0123254	0.0936549	1.24099	0.0017364	0.025358	1.23751	0.00181748	0.0246996	0.478128	0.226361	0.691613	1.13277	0.0041565	0.111522	0.734688	0.0620483	0.399315
CACYBP	4.60835	-0.346742	0.383788	0.740394	-0.044864	0.914287	0.977476	0.0291531	0.943708	0.988129	-0.129029	0.751726	0.921817	0.00944434	0.987358	1	-0.183001	0.650944	0.937161	-0.184831	0.639694	0.978278	-0.586727	0.140197	0.592914
MRPS14	3.86059	-0.382328	0.350129	0.713551	-0.355296	0.379418	0.684438	-0.12501	0.760596	0.919733	-0.510842	0.213329	0.542413	-0.217229	0.595016	0.83386	-0.604914	0.138632	0.560524	-0.101672	0.811962	1	-0.293492	0.465475	0.889291
KIAA0040	5.35818	0.473472	0.225253	0.587883	-0.131067	0.739235	0.90367	-0.170086	0.664053	0.87493	-0.175369	0.657566	0.881793	-0.24422	0.535587	0.803163	-0.228149	0.559411	0.909353	-0.518039	0.186013	0.742468	-0.848493	0.0316916	0.28964
RFWD2	5.33971	-0.0597393	0.882471	0.983926	0.0598459	0.879928	0.963513	-0.0560061	0.889173	0.971934	0.051731	0.898054	0.978558	0.0464213	0.909176	0.976111	-0.152062	0.700234	0.949606	-0.0715556	0.85945	1	-0.0511932	0.89761	0.994704
PAPPA2	1.43616	-0.83901	0.0734374	0.332552	-1.81537	0.000189003	0.00443486	-2.03246	4.91586e-05	0.00169219	-1.75113	0.000441096	0.0103501	-1.5578	0.00173509	0.0240671	-1.48123	0.00195461	0.0425129	0.0188054	1	1	-2.10957	1.77186e-05	0.0032176
SEC16B	1.19474	-0.219099	0.757274	0.943448	-0.374642	0.490616	0.764096	-0.155786	0.771447	0.924468	0.0228668	1	1	-0.566675	0.333145	0.655204	0.244336	0.686426	0.945161	0.562883	0.252876	0.814307	0.12533	0.849669	0.993261
LOC730102	1.9905	0.736957	0.120614	0.430813	0.354584	0.471616	0.751261	-0.0524988	0.95287	0.990662	0.393198	0.417258	0.743599	0.244049	0.678839	0.878249	0.459072	0.347148	0.798996	1.18136	0.0102857	0.186234	0.67653	0.149868	0.606933
RASAL2	5.81648	0.359827	0.356866	0.71853	0.264587	0.497173	0.768007	0.00449702	0.993196	1	0.26062	0.507169	0.805737	0.300529	0.444653	0.74645	-0.0996178	0.802495	0.972226	0.746987	0.0556606	0.441812	0.684253	0.0793697	0.457002
RALGPS2	5.09079	1.19896	0.00274708	0.0400243	0.971546	0.0146692	0.100881	0.750411	0.0603265	0.258999	1.02406	0.0103935	0.0908167	0.990024	0.0134061	0.100047	0.0991574	0.807149	0.972667	1.11092	0.00537578	0.129522	0.976349	0.0142748	0.190336
FAM20B	6.43621	0.0117695	0.97733	1	-0.205244	0.596447	0.831093	-0.196853	0.611624	0.8469	-0.239752	0.536465	0.822957	-0.31143	0.422215	0.732433	0.00275251	0.995959	1	-0.153638	0.691986	0.987578	-0.938178	0.0161536	0.20125
TOR3A	3.76968	-1.13922	0.00549484	0.064286	-0.955194	0.0185207	0.11762	-1.05743	0.0091392	0.0763374	-0.99209	0.0147671	0.113022	-1.08104	0.00814089	0.0712328	-0.88737	0.0288584	0.248178	-0.650395	0.105734	0.599174	-0.45387	0.25419	0.741591
ABL2	8.20065	0.338005	0.379735	0.735861	0.473596	0.218632	0.517027	0.270967	0.481198	0.77219	0.318551	0.407752	0.737567	0.333844	0.385713	0.700941	0.24544	0.523541	0.895315	0.217057	0.572575	0.975531	0.500743	0.19338	0.666068
SOAT1	6.21522	-0.0920125	0.814496	0.962042	0.105266	0.787498	0.925001	0.0904603	0.817145	0.944193	0.0944411	0.809376	0.945575	0.152582	0.69563	0.885888	-0.0157759	0.969763	1	-0.10817	0.781853	0.99815	0.140509	0.718041	0.969129
TOR1AIP2	6.80383	0.240467	0.534247	0.844393	0.131903	0.733605	0.90083	0.113687	0.769485	0.923499	0.109185	0.77859	0.932286	0.155777	0.687865	0.881822	0.152436	0.694044	0.947317	0.0156516	0.969063	1	-0.194391	0.615552	0.942375
TOR1AIP1	6.9617	1.29872	0.000924591	0.0188376	1.05029	0.00710743	0.0609139	0.954242	0.0143269	0.103377	1.08023	0.00567287	0.060335	1.06097	0.00659268	0.0612363	0.69535	0.0736288	0.410417	0.900871	0.0206608	0.272219	0.654984	0.0915772	0.487936
CEP350	5.91968	1.4388	0.000308409	0.0086645	1.80266	7.20292e-06	0.000362826	1.37255	0.000571124	0.0106649	1.61566	5.43609e-05	0.00216924	1.73966	1.50141e-05	0.000764744	0.0311385	0.940207	0.999376	1.62473	4.84535e-05	0.00883102	1.35542	0.000655313	0.0311025
QSOX1	9.05284	0.207804	0.588286	0.868941	0.0831862	0.828553	0.943863	0.0620591	0.871733	0.965511	0.0746288	0.846019	0.961561	-0.10231	0.790032	0.929755	0.331189	0.388423	0.827893	-0.198425	0.605262	0.976986	-0.0131731	0.972871	1
FLJ23867	6.41382	-0.374876	0.332894	0.697285	-0.498395	0.198066	0.492495	-0.46145	0.233281	0.546152	-0.663457	0.0874835	0.337599	-0.657444	0.0905554	0.324838	-0.223313	0.564007	0.910706	-0.508022	0.189466	0.744878	-1.03445	0.00802062	0.133723
LOC100527964	1.16219	-0.104003	0.936404	0.993752	-0.480992	0.4076	0.704486	0.44339	0.435139	0.739446	-0.85753	0.151812	0.460769	-0.512689	0.405571	0.717364	-0.269237	0.620045	0.928385	0.737609	0.135486	0.662407	0.728478	0.147837	0.604193
ACBD6	5.18108	-0.359721	0.360251	0.720944	-0.373888	0.340171	0.651584	-0.521706	0.18525	0.487132	-0.298938	0.447087	0.763909	-0.376289	0.338274	0.659351	-0.158565	0.687337	0.945329	-0.413628	0.290573	0.848259	-0.671077	0.0880076	0.47945
XPR1	6.19689	0.0218451	0.957721	0.997609	0.188352	0.628881	0.847866	0.0115535	0.978748	0.99843	0.123428	0.752627	0.922253	0.237206	0.54294	0.808677	-0.00190961	0.998702	1	0.60602	0.118828	0.63198	0.777928	0.0454841	0.345194
STX6	6.50066	-0.187429	0.629135	0.889435	-0.188994	0.625948	0.847278	-0.158807	0.682324	0.883124	-0.0559568	0.886451	0.975301	-0.114334	0.769043	0.92144	0.110114	0.776904	0.966017	-0.365419	0.345561	0.894604	-0.213291	0.581832	0.933703
MR1	5.3263	-0.382405	0.330281	0.695979	-0.73559	0.0616653	0.250054	-0.636309	0.104825	0.361636	-0.579716	0.140038	0.441428	-0.484419	0.21768	0.534453	-0.570345	0.146749	0.578047	0.105441	0.788635	0.99815	-0.210227	0.591026	0.937068
IER5	6.39609	0.0477917	0.903904	0.989163	0.32089	0.408057	0.704652	0.385153	0.320611	0.638673	0.270693	0.485792	0.792055	0.133621	0.732078	0.904986	0.183937	0.636319	0.933615	-0.143062	0.713534	0.989789	0.45071	0.244804	0.732224
GLUL	9.01995	0.698422	0.0698879	0.322184	-0.126572	0.74174	0.90576	-0.170775	0.656537	0.871441	0.184998	0.629936	0.869512	0.141474	0.712612	0.895281	0.15341	0.689509	0.946143	0.100284	0.794014	0.99815	0.036764	0.923929	0.998261
RNASEL	3.61651	-0.414333	0.310989	0.678954	-0.724349	0.0761692	0.284896	-0.690526	0.0916624	0.33406	-0.74853	0.0691396	0.291905	-0.927289	0.0257239	0.151421	-0.579905	0.155179	0.591156	0.110025	0.792418	0.99815	-0.485972	0.229869	0.715414
NPL	0.756159	-0.498067	0.4076	0.762385	-1.41063	0.0178145	0.114712	-0.830985	0.123901	0.396242	-0.902664	0.122425	0.409062	-0.901833	0.13096	0.40105	-0.530547	0.31961	0.780236	0.0581668	0.946884	1	0.0739312	0.898586	0.994704
DHX9	6.86262	-0.03364	0.932002	0.991845	0.110286	0.776078	0.921327	-0.0523796	0.893342	0.972931	0.176947	0.647588	0.877403	0.118228	0.760653	0.918836	-0.039986	0.91891	0.995106	0.185085	0.632201	0.976986	0.157273	0.684297	0.95972
LAMC1	9.16843	-0.0961744	0.802286	0.957752	0.0783215	0.838415	0.948427	-0.123991	0.746734	0.91228	0.0312776	0.935288	0.990412	0.0109328	0.977571	1	0.117521	0.759523	0.963822	0.149228	0.697402	0.988055	0.336773	0.380346	0.845439
LAMC2	13.9293	-0.106959	0.780025	0.951336	-0.211633	0.580648	0.82029	-0.311752	0.416009	0.725685	-0.173103	0.651324	0.878885	-0.145692	0.703656	0.891351	-0.0521055	0.891772	0.988964	-0.210382	0.582884	0.976986	-0.422498	0.270713	0.758336
SMG7	6.78458	-0.0589035	0.879958	0.983312	-0.115431	0.765835	0.91599	-0.18067	0.640601	0.861977	-0.0935388	0.809708	0.945716	-0.138504	0.721034	0.89905	-0.0511364	0.895842	0.99019	-0.246338	0.524058	0.964967	-0.177278	0.646635	0.94933
NCF2	7.10355	0.610697	0.114783	0.420927	0.593966	0.12487	0.378555	0.596011	0.123602	0.396196	0.561277	0.147095	0.454462	0.650228	0.0933332	0.32929	0.935368	0.0160837	0.17678	0.441991	0.253029	0.814307	-0.0895674	0.81786	0.987548
ARPC5	7.65816	0.0996862	0.796141	0.955365	-0.244733	0.525279	0.788427	-0.227114	0.555554	0.814842	-0.0296336	0.939384	0.991032	-0.083722	0.828531	0.946056	-0.0319519	0.934571	0.99848	0.363503	0.345027	0.894077	0.0282867	0.942034	1
RGL1	2.27297	0.510817	0.269546	0.638963	-0.0582365	0.93593	0.984156	0.0186719	1	1	-0.0715695	0.931502	0.989129	-0.138959	0.784257	0.926899	0.297035	0.518129	0.893192	0.321889	0.464312	0.947555	0.329829	0.461836	0.888851
TSEN15	3.54758	-1.68174	4.84823e-05	0.0019983	-2.07071	7.65094e-07	6.72264e-05	-1.74061	2.40949e-05	0.000979542	-1.97066	2.53389e-06	0.000203524	-1.97635	2.7245e-06	0.000204419	-2.18682	2.51408e-07	3.62085e-05	-0.752269	0.0598229	0.459214	-1.03366	0.00997314	0.152394
C1orf21	4.71871	-0.120591	0.761427	0.944996	-0.451245	0.259078	0.566042	-0.319566	0.422	0.729936	-0.508725	0.202391	0.527645	-0.176773	0.660478	0.869795	-0.474243	0.236001	0.702944	0.389749	0.322573	0.876279	0.459112	0.244462	0.732224
EDEM3	5.24704	0.628079	0.110315	0.411192	0.229243	0.559509	0.808847	0.254244	0.520404	0.794233	0.173607	0.665901	0.884714	0.434784	0.269556	0.593174	-0.298153	0.45683	0.86603	0.906997	0.0211722	0.276812	0.403101	0.303546	0.788098
FAM129A	6.48226	-0.36443	0.347764	0.711538	-0.174328	0.653329	0.860619	-0.1339	0.730443	0.904304	-0.23843	0.539084	0.824527	-0.201185	0.604708	0.839664	-0.25613	0.509254	0.888603	0.436817	0.25878	0.819816	0.246613	0.523862	0.913696
RNF2	4.58999	0.556808	0.163999	0.500834	0.489544	0.219814	0.518726	0.468581	0.240181	0.554945	0.531337	0.186274	0.509401	0.740157	0.0655912	0.269554	0.276359	0.49071	0.882075	0.332333	0.409712	0.923295	0.360578	0.365496	0.838813
TRMT1L	4.79994	0.278555	0.484745	0.814307	0.137881	0.731399	0.899532	0.100081	0.807396	0.940211	0.227365	0.569638	0.839102	0.183521	0.646464	0.862501	-0.233774	0.556844	0.908719	0.369649	0.349299	0.897559	-0.273508	0.489483	0.901354
SWT1	3.02116	1.0398	0.0161469	0.131037	0.826708	0.0532405	0.229561	0.654511	0.128052	0.404255	0.722593	0.0963637	0.357042	0.951456	0.0294295	0.164624	-0.317068	0.504986	0.887967	1.08359	0.0112436	0.195399	0.486707	0.262319	0.751143
IVNS1ABP	6.8291	-0.286733	0.458254	0.795281	-0.660837	0.0881403	0.311977	-0.504532	0.19217	0.497087	-0.642395	0.0975156	0.359374	-0.517949	0.181131	0.483026	-0.650285	0.0934591	0.467482	0.551383	0.153241	0.69276	0.00173864	0.997497	1
HMCN1	0.381382	-0.695359	0.323198	0.690247	-0.891909	0.18005	0.468612	-0.865103	0.18005	0.48081	-0.0745903	1	1	-0.543039	0.459836	0.757303	-0.727745	0.323198	0.782093	0.812457	0.142305	0.676432	0.313881	0.603235	0.938933
TPR	6.81188	0.979474	0.0121778	0.109225	1.37146	0.000486013	0.00868722	1.17729	0.00265187	0.0322915	1.37636	0.000466649	0.0107682	1.36171	0.000536185	0.0104811	-0.37972	0.330186	0.78717	1.50289	0.000137828	0.0163342	0.92697	0.0174795	0.210759
C1orf27	4.47328	0.36624	0.362009	0.7218	0.319089	0.42535	0.718668	0.230622	0.56787	0.823257	0.263435	0.516725	0.811171	0.321848	0.425802	0.734965	-0.37629	0.357359	0.806545	0.511931	0.2012	0.75616	0.134524	0.743985	0.97399
PTGS2	7.18717	-0.206654	0.592768	0.871876	0.143635	0.709927	0.89054	-0.0742579	0.848098	0.955105	0.214484	0.578375	0.84425	0.21013	0.586261	0.828546	-0.26916	0.485923	0.881258	-0.301772	0.434364	0.935134	0.15535	0.687258	0.960165
PLA2G4A	1.13281	-0.291026	0.649717	0.899481	-0.15063	0.83564	0.947135	-1.02255	0.058494	0.254048	-0.668118	0.244733	0.582113	-0.366802	0.517771	0.792714	-2.07619	0.00104928	0.0268767	0.588931	0.235931	0.800634	0.788892	0.106841	0.52253
RGS2	2.24649	0.474077	0.31315	0.680855	-0.477981	0.30121	0.612688	-0.523638	0.27028	0.590317	-0.225715	0.675532	0.889517	-0.664558	0.173997	0.473768	-0.488477	0.322465	0.781393	0.976569	0.0249835	0.301212	1.11513	0.0102791	0.154537
UCHL5	4.83244	0.226629	0.567455	0.86096	0.169443	0.670994	0.870438	0.149372	0.7081	0.895524	0.27469	0.491243	0.79534	0.37994	0.339686	0.660246	-0.202212	0.610699	0.9276	0.37147	0.348986	0.897559	0.0317804	0.939171	1
TROVE2	4.79116	0.972512	0.0154367	0.127	1.03196	0.0101368	0.0780663	0.925206	0.020825	0.131455	0.964956	0.0163277	0.120487	1.00794	0.0125681	0.0959064	0.15954	0.697586	0.949162	1.08211	0.00703175	0.149282	1.01182	0.0114814	0.166122
GLRX2	3.59856	0.285736	0.493112	0.818586	0.112947	0.798866	0.930516	0.16446	0.698487	0.889978	0.209788	0.62221	0.864854	0.154541	0.721322	0.89923	0.0434296	0.941485	0.999406	0.401902	0.328921	0.881389	0.472822	0.248733	0.736617
CDC73	6.26984	0.461323	0.235654	0.601819	0.545214	0.160761	0.440968	0.409289	0.292468	0.613633	0.606343	0.119147	0.403295	0.633072	0.103945	0.350394	-0.000978706	1	1	0.347948	0.370771	0.914236	0.266579	0.493059	0.902929
CFH	5.29675	0.158232	0.688362	0.920509	-0.240207	0.546368	0.801416	-0.213226	0.589437	0.833535	-0.0501605	0.902383	0.979967	-0.0615174	0.877694	0.965626	-0.850405	0.0326915	0.267379	1.0365	0.00842149	0.165449	0.587093	0.134064	0.581053
ASPM	2.72961	-1.5163	0.000563718	0.0134718	-1.06682	0.0124067	0.0893938	-1.31078	0.00240985	0.0303777	-1.44491	0.0010649	0.0184043	-0.890794	0.0367452	0.190308	-2.22101	1.54898e-06	0.000154037	0.261614	0.527455	0.9665	-0.0298579	0.947839	1
ZBTB41	5.11326	0.63993	0.110648	0.411888	1.38235	0.000554357	0.00950013	0.967063	0.0153385	0.10749	1.3255	0.000958498	0.0171817	1.33196	0.000892685	0.0151044	0.0917233	0.825537	0.975836	0.524569	0.187565	0.742468	1.18036	0.00307083	0.0796635
DENND1B	5.15464	1.48473	0.000232448	0.00696787	1.56858	0.000103584	0.00282154	1.24688	0.00195872	0.0261958	1.49669	0.00020676	0.00601091	1.57102	0.000101282	0.00309529	0.490064	0.223968	0.689006	1.15098	0.00411105	0.111016	0.935586	0.0197792	0.222272
NEK7	6.46402	0.811003	0.037689	0.224344	0.849478	0.029455	0.158172	0.814127	0.0368625	0.190783	0.819329	0.0357866	0.196067	0.895224	0.0220877	0.136874	-0.0860756	0.826549	0.975938	0.922186	0.0181614	0.252075	1.35841	0.000549093	0.0271942
LINC00862	2.4121	0.477287	0.330382	0.695979	1.87092	5.54082e-05	0.00172703	2.00116	1.42274e-05	0.000655403	1.35412	0.00385419	0.0458623	1.51237	0.00135586	0.02022	1.41812	0.00268501	0.0526497	0.29579	0.594291	0.976986	0.150983	0.811581	0.98586
ZNF281	5.16899	0.000649203	1	1	0.36089	0.359193	0.66865	0.0907005	0.819511	0.944717	0.362326	0.357649	0.695962	0.238483	0.547878	0.81073	-0.0394281	0.923442	0.996364	0.171855	0.665089	0.984658	0.24733	0.528841	0.915285
KIF14	1.61744	0.0774003	0.893026	0.987	0.452913	0.361407	0.670283	-0.0930012	0.893026	0.972841	0.614981	0.207898	0.535118	0.323182	0.55531	0.8139	-1.73654	0.00423371	0.0727688	1.24785	0.00788185	0.159547	0.542256	0.275403	0.760789
DDX59	3.64583	0.353551	0.389852	0.745437	0.302001	0.467333	0.748809	0.349427	0.399856	0.71169	0.373227	0.366927	0.70357	0.251873	0.544303	0.809221	-0.0544823	0.899491	0.991696	0.287154	0.494833	0.954975	-0.342447	0.419573	0.868879
CAMSAP2	7.67193	1.29907	0.00090025	0.0184316	1.46454	0.000191772	0.00448734	1.18904	0.00231751	0.0295406	1.47051	0.000181454	0.00540053	1.49726	0.000139766	0.00387449	0.340506	0.379081	0.823851	1.33961	0.000622538	0.039198	1.10639	0.00451668	0.0989405
C1orf106	6.16359	0.172348	0.658874	0.904826	0.437825	0.259775	0.566992	0.385568	0.321115	0.638866	0.449957	0.247156	0.584579	0.276856	0.477317	0.768222	0.557603	0.151497	0.58502	-0.500389	0.199371	0.753654	-0.162707	0.676788	0.957777
KIF21B	3.68539	-0.191733	0.642046	0.895862	0.122128	0.772993	0.919473	-0.00387225	1	1	0.0331276	0.942441	0.991687	-0.163925	0.698222	0.888032	0.301304	0.466546	0.871242	-0.573559	0.166415	0.71743	-0.571546	0.164748	0.629045
TMEM9	6.41219	-0.251196	0.517467	0.833078	-0.167311	0.666424	0.868194	-0.184197	0.635025	0.859537	-0.223803	0.564258	0.835948	-0.253444	0.514047	0.791099	-0.111644	0.774291	0.965511	-0.121978	0.753578	0.994823	0.0283262	0.943017	1
PKP1	9.62627	-0.17493	0.648565	0.898851	0.537517	0.162057	0.443356	0.437886	0.254283	0.572536	0.422973	0.270797	0.609286	0.394597	0.304191	0.628756	0.725078	0.0598558	0.370476	-0.317731	0.407897	0.923295	0.616647	0.108987	0.529051
LAD1	7.40283	-0.581747	0.132037	0.452239	-0.384257	0.31876	0.630376	-0.401159	0.298017	0.618449	-0.312506	0.417481	0.743603	-0.367125	0.341119	0.661526	-0.233913	0.543842	0.905037	-0.515243	0.181672	0.737135	0.0311769	0.936027	1
PHLDA3	6.8005	0.105769	0.78613	0.953238	0.587802	0.12923	0.386272	0.572468	0.139511	0.423264	0.408846	0.291307	0.633159	0.33863	0.382429	0.69779	0.548227	0.157143	0.594505	0.219995	0.570302	0.975455	0.709773	0.067116	0.417559
CSRP1	9.16149	0.192377	0.616424	0.883551	0.517657	0.178285	0.465561	0.608979	0.113637	0.378252	0.450833	0.240873	0.577523	0.402862	0.294518	0.619014	0.749632	0.051899	0.342346	0.111339	0.771936	0.997963	0.521762	0.174846	0.64059
NAV1	5.49605	-1.4946	0.000163584	0.00535173	-1.9782	8.98904e-07	7.45911e-05	-2.13535	1.37916e-07	1.64768e-05	-1.9747	9.92836e-07	0.00010454	-2.02229	5.73136e-07	6.41196e-05	-1.7138	1.77379e-05	0.00110575	-0.357097	0.356518	0.904468	-0.778646	0.0452546	0.344078
IPO9	6.4174	-0.516185	0.183068	0.529121	-0.552433	0.154053	0.430055	-0.614478	0.113158	0.37757	-0.560099	0.148762	0.456523	-0.611443	0.115401	0.37369	-0.612546	0.114473	0.515953	-0.214161	0.579918	0.976986	-0.132834	0.731589	0.971348
SHISA4	3.54632	0.304813	0.468383	0.803373	0.23418	0.578565	0.818797	0.224177	0.5975	0.838468	0.332931	0.429313	0.751676	0.0890614	0.837954	0.949984	0.639771	0.118983	0.526806	0.116925	0.791492	0.99815	0.282936	0.491279	0.902282
TIMM17A	6.32897	0.0814087	0.83564	0.969008	0.389996	0.314714	0.626728	0.366838	0.344392	0.659923	0.385951	0.320112	0.660682	0.481758	0.214773	0.530685	0.133264	0.732664	0.9563	-0.11332	0.771729	0.997963	-0.291152	0.453873	0.884728
RNPEP	6.95672	-0.184291	0.633805	0.891911	-0.15643	0.68586	0.878086	-0.156254	0.686223	0.885062	-0.0837247	0.82926	0.95503	-0.118451	0.75998	0.918582	0.0535843	0.890576	0.988964	-0.115668	0.765053	0.995945	0.0455969	0.90681	0.995996
ELF3	7.36065	0.334635	0.386297	0.74285	0.792261	0.0407871	0.194025	0.800405	0.0387875	0.196605	0.692824	0.073389	0.303286	0.671636	0.0826393	0.309558	0.524565	0.17462	0.622727	-0.205528	0.595103	0.976986	0.128099	0.740527	0.973705
ARL8A	6.88193	0.397221	0.305018	0.673933	0.527567	0.172996	0.458098	0.63068	0.103559	0.359645	0.485638	0.209877	0.538287	0.534689	0.167657	0.465487	0.737504	0.0572707	0.361665	0.0283954	0.943078	1	0.276616	0.474751	0.893858
UBE2T	2.68139	-1.06746	0.0116801	0.106515	-1.56327	0.000286475	0.00593311	-1.32135	0.00193494	0.0260137	-1.24579	0.00384326	0.0458085	-1.485	0.000732502	0.0131871	-1.55546	0.000326409	0.0117865	-0.587812	0.157556	0.701688	-0.758038	0.0693896	0.424094
PPP1R12B	4.43207	0.760049	0.0567653	0.286918	0.0554246	0.899917	0.973409	0.152767	0.712671	0.896383	0.250122	0.535114	0.822228	0.320513	0.426392	0.735199	0.142662	0.730734	0.956024	0.764794	0.0558759	0.442905	-0.123948	0.762703	0.97714
KDM5B	8.1762	0.138317	0.719254	0.929148	0.0919966	0.811166	0.935413	0.0583341	0.879794	0.968361	0.135296	0.725147	0.911182	0.169977	0.658646	0.86936	0.197604	0.607387	0.926399	0.128868	0.737634	0.993145	-0.331596	0.388717	0.85179
PCAT6	1.61186	-0.708013	0.18094	0.526394	-0.552867	0.266307	0.574328	0.215599	0.67165	0.879118	-0.143324	0.825453	0.953389	0.0546952	0.913498	0.978051	0.37221	0.428203	0.850036	-0.602071	0.225973	0.787606	-0.213297	0.689462	0.960165
RABIF	4.31797	-0.0911451	0.823696	0.964589	-0.153652	0.704139	0.88788	-0.207843	0.607485	0.844347	0.0307976	0.947955	0.992388	-0.0569005	0.895806	0.971778	-0.0470074	0.917277	0.995098	-0.191539	0.635346	0.976986	-0.352044	0.381114	0.845886
KLHL12	4.63448	-0.378605	0.342439	0.707462	-0.376511	0.344425	0.656472	-0.276153	0.484825	0.774261	-0.455772	0.250397	0.588618	-0.386118	0.33198	0.654351	-0.560467	0.159937	0.598851	0.00986604	0.985195	1	-0.149338	0.706926	0.965321
ADIPOR1	8.18575	0.222007	0.563878	0.859631	0.369624	0.336622	0.648805	0.34018	0.376484	0.690474	0.324198	0.399384	0.7313	0.351175	0.36144	0.678885	0.225848	0.557133	0.908719	-0.168486	0.661527	0.984658	0.0558736	0.884866	0.994704
CYB5R1	7.85851	0.606689	0.116261	0.423162	0.869919	0.0247186	0.141056	0.877529	0.0235063	0.142671	0.719306	0.0628689	0.275025	0.728478	0.0596641	0.2547	0.817625	0.0346925	0.276506	0.433118	0.261425	0.821525	0.929509	0.0164904	0.203371
TMEM183A	2.33993	-0.322039	0.467187	0.802601	-0.489666	0.275144	0.584827	-0.307939	0.492467	0.776569	-0.283705	0.532663	0.820805	-0.671882	0.134823	0.409039	-0.18321	0.696158	0.948549	-0.760138	0.0821798	0.535472	-0.752133	0.0884382	0.480405
PPFIA4	4.22562	-0.203903	0.611784	0.880996	-0.165015	0.679031	0.874173	0.120138	0.767937	0.92296	-0.360703	0.373369	0.708824	-0.462667	0.251817	0.57348	-0.178637	0.66025	0.938724	-0.511841	0.204785	0.76141	-0.366991	0.359327	0.83567
CHI3L1	1.96083	0.631416	0.179599	0.524931	0.653555	0.154699	0.431196	0.723505	0.118115	0.386722	0.42051	0.373628	0.709006	0.463054	0.360609	0.678636	0.167516	0.751471	0.962447	-0.273027	0.575204	0.976225	-0.199014	0.709739	0.967159
BTG2	5.99541	-1.14148	0.0036766	0.049642	-0.826431	0.0338889	0.172403	-0.756675	0.0518551	0.236185	-0.725718	0.0622937	0.273778	-0.670163	0.0851268	0.314313	-0.808617	0.0380078	0.290212	-0.497043	0.199875	0.753654	-0.595584	0.12475	0.562529
ATP2B4	9.13354	0.140988	0.713439	0.927944	0.121592	0.751453	0.911337	-0.0303106	0.937291	0.986415	-0.0288156	0.94042	0.991439	-0.0192398	0.960326	0.996974	-0.00799156	0.983685	1	0.182873	0.633727	0.976986	0.390498	0.309238	0.793519
ZC3H11A	5.35944	0.546167	0.165344	0.502956	0.486246	0.214819	0.512801	0.42742	0.276506	0.597349	0.332401	0.400062	0.731899	0.212531	0.590595	0.830824	-0.0956162	0.80994	0.973173	0.3986	0.311419	0.867826	0.00803468	0.987407	1
ZBED6	4.46041	1.05531	0.00937629	0.0926537	1.31512	0.00122028	0.0174144	0.678349	0.0933351	0.338339	0.948977	0.0194184	0.134427	0.954428	0.0187063	0.123298	0.0665378	0.875441	0.987017	1.20703	0.00281522	0.0899865	0.874289	0.0308721	0.285271
SNRPE	1.90181	-0.0425948	0.927309	0.99114	-0.371095	0.447391	0.73461	0.0177338	1	1	-0.360781	0.483714	0.790419	-0.216051	0.689462	0.882738	-0.13915	0.816221	0.975	0.062349	0.935233	1	-0.0119347	1	1
SOX13	4.32623	-0.0311781	0.953775	0.997064	0.205543	0.616464	0.841886	0.187064	0.647396	0.865826	0.0138886	0.972593	0.999147	0.242546	0.548358	0.810815	0.374196	0.353429	0.804473	0.20882	0.605475	0.976986	0.449984	0.257351	0.745342
ETNK2	4.90007	0.358897	0.366011	0.725639	0.382275	0.334023	0.645782	0.473867	0.23286	0.546152	0.532675	0.179804	0.501658	0.57459	0.147723	0.432509	0.398824	0.316824	0.779471	0.0754381	0.853447	1	0.255751	0.522958	0.913575
KISS1	0.988908	0.833462	0.246144	0.61487	2.26303	0.000110849	0.00295518	2.525	1.25261e-05	0.000596778	1.87272	0.00235525	0.0315967	2.21321	0.000209856	0.00529073	1.83208	0.00294993	0.0562597	-0.296763	0.857211	1	0.573581	0.480341	0.898553
GOLT1A	2.6979	0.043925	0.951147	0.996903	0.51401	0.237825	0.540255	0.303835	0.486573	0.774723	0.175492	0.723829	0.911001	0.296534	0.495902	0.779657	0.158041	0.725898	0.955575	-0.63137	0.158009	0.702059	-0.317451	0.468415	0.889905
PLEKHA6	3.94394	0.872393	0.0328237	0.205641	0.636453	0.119566	0.369189	0.339693	0.40535	0.715747	0.418634	0.307471	0.649352	0.232703	0.584814	0.827328	0.701595	0.0845904	0.443109	0.157953	0.712661	0.989327	0.046465	0.917913	0.997426
PPP1R15B	6.04365	-0.392585	0.31619	0.684207	0.447447	0.249514	0.553655	0.300138	0.440297	0.74356	0.350565	0.367542	0.70357	0.299859	0.441424	0.744355	0.258356	0.507058	0.888344	-0.474299	0.223792	0.783827	-0.0909192	0.816764	0.987085
PIK3C2B	3.15234	-0.43893	0.294898	0.663866	-0.70199	0.0964155	0.327217	-0.609703	0.149087	0.438617	-0.863624	0.0402116	0.210172	-0.743569	0.0765626	0.296914	-0.462417	0.270302	0.737401	-0.0669898	0.876463	1	-0.223942	0.593642	0.937068
MDM4	3.38211	-0.424823	0.308809	0.677055	-0.568465	0.169638	0.452981	-0.541495	0.191232	0.495787	-0.362382	0.383412	0.718406	-0.447293	0.289166	0.614214	-0.365839	0.371861	0.818016	-0.477258	0.251186	0.813204	-0.409745	0.321241	0.801982
NFASC	2.15958	0.140161	0.796556	0.955653	0.00259861	1	1	-0.192518	0.699824	0.890685	-0.2356	0.649254	0.877474	-0.306153	0.53725	0.804928	-0.0891484	0.844832	0.980751	-0.10733	0.825968	1	-0.228868	0.63518	0.947816
RBBP5	4.22053	-0.00285353	1	1	-0.174409	0.661801	0.865698	-0.308494	0.44042	0.74356	-0.201782	0.614564	0.861449	-0.25313	0.531735	0.80128	-0.384961	0.338852	0.792277	-0.0029623	1	1	-0.383836	0.337104	0.816215
DSTYK	5.52504	0.628396	0.112391	0.415293	0.729714	0.063984	0.256548	0.736367	0.0614534	0.262176	0.851141	0.0309938	0.179779	0.787434	0.0461005	0.219052	0.81679	0.0382648	0.291272	1.00535	0.0108609	0.191424	1.12651	0.00434626	0.0971466
TMCC2	2.44425	-1.56274	0.000545937	0.0131297	-1.91749	2.50878e-05	0.000958384	-1.38263	0.00172179	0.0239816	-1.55443	0.000545937	0.0118145	-1.40961	0.00163663	0.0230352	-1.18727	0.00639154	0.0963263	0.264621	0.537507	0.968279	-0.482496	0.258961	0.747301
NUAK2	6.55819	0.513257	0.186646	0.534187	0.902373	0.0205373	0.125774	0.879885	0.0238749	0.144017	0.707928	0.0687891	0.29129	0.781588	0.0447422	0.214962	1.0446	0.00746707	0.105601	-0.0565606	0.886255	1	-0.197777	0.611867	0.941467
LEMD1	3.37346	0.580836	0.16705	0.505711	0.308784	0.468004	0.749117	0.674161	0.106154	0.364412	0.122804	0.803094	0.943001	0.783912	0.0639262	0.265372	0.865647	0.0404709	0.29873	0.310071	0.480786	0.951093	0.481052	0.253487	0.74089
BLACAT1	4.5026	0.566548	0.161385	0.496234	0.871977	0.0303778	0.161013	1.12653	0.00507266	0.0514243	0.890745	0.0267369	0.163577	0.971601	0.015975	0.111575	0.734882	0.0680053	0.398247	-0.00301029	1	1	0.136745	0.747244	0.974737
CDK18	5.97637	-0.620322	0.111229	0.413343	-0.351416	0.365368	0.672759	-0.201458	0.604091	0.841859	-0.356769	0.358601	0.696497	-0.678005	0.0823469	0.309017	-0.406249	0.295858	0.760176	-0.508451	0.19059	0.745407	-0.82976	0.0333523	0.29829
ELK4	5.27298	0.619799	0.115943	0.422684	0.740239	0.0601117	0.246546	0.665637	0.091244	0.333417	0.656618	0.0953264	0.355277	0.7031	0.0751713	0.293975	-0.103014	0.799791	0.972132	0.0561838	0.889311	1	0.134762	0.736334	0.973094
SLC45A3	2.41937	-1.63508	0.000150586	0.00501538	-1.9257	1.0278e-05	0.000482269	-1.57349	0.000264698	0.00609682	-2.01725	5.86281e-06	0.000376723	-1.57486	0.000308214	0.00703446	-1.64976	0.00012782	0.00550373	-1.60606	0.00018401	0.018619	-1.69884	6.93305e-05	0.00782623
NUCKS1	7.22172	-0.529744	0.170735	0.511794	-0.143663	0.709914	0.89054	-0.0947487	0.806513	0.939961	-0.0460414	0.905858	0.980851	0.0167357	0.966429	0.998803	-0.111531	0.773066	0.964984	0.0587009	0.879661	1	0.168467	0.662202	0.954505
RAB7L1	5.21144	-0.381776	0.328814	0.694662	-0.928015	0.0187466	0.118637	-0.875992	0.0261326	0.152086	-0.881978	0.0257114	0.160161	-0.920334	0.0198355	0.128387	-0.83264	0.0346566	0.276452	-0.0547143	0.890779	1	-0.101436	0.796541	0.983404
SLC41A1	5.40348	0.00505339	0.996061	1	-0.0271409	0.947926	0.988393	-0.00868896	0.988799	1	0.153286	0.69976	0.901315	0.00130328	1	1	0.156697	0.690256	0.946143	0.0272345	0.946685	1	-0.111597	0.777724	0.980618
SLC26A9	3.80376	1.0115	0.0138881	0.11883	0.658992	0.110655	0.355149	0.754321	0.0678027	0.279532	0.686449	0.0969677	0.358092	0.657572	0.111665	0.366465	0.71766	0.0805603	0.431192	0.171637	0.696067	0.988055	0.0561834	0.90091	0.994704
SRGAP2C	1.49128	0.912499	0.0625727	0.302948	0.204885	0.724376	0.897324	0.103844	0.882217	0.96941	0.0269604	1	1	0.089294	0.871792	0.963988	1.00349	0.0443165	0.313721	0.451995	0.401799	0.923295	0.873154	0.0751606	0.443809
SRGAP2	5.56317	0.779867	0.046789	0.256572	0.433035	0.269199	0.577877	0.40327	0.305501	0.624628	0.387293	0.324009	0.662831	0.395149	0.313802	0.636496	0.411155	0.294922	0.759323	0.331152	0.399051	0.923295	0.260684	0.504858	0.906805
IKBKE	4.91694	-0.486294	0.216993	0.576063	-0.67096	0.0884087	0.312455	-0.466536	0.236097	0.549418	-0.56806	0.150014	0.458681	-0.757642	0.0556216	0.24497	-0.572818	0.146428	0.577328	-0.548551	0.162844	0.710343	-0.414107	0.291719	0.777218
RASSF5	4.17561	-0.307813	0.448045	0.789638	-0.110034	0.789629	0.926358	-0.0154676	0.977682	0.99806	-0.544314	0.178991	0.499947	-0.321981	0.429546	0.737188	-0.207757	0.610657	0.9276	-0.352032	0.383037	0.918309	0.0156324	0.979555	1
EIF2D	4.83136	-0.774514	0.0505652	0.268923	-0.695683	0.0773204	0.287091	-0.599579	0.12824	0.404341	-0.653189	0.0980761	0.360803	-0.496493	0.207854	0.521698	-0.583869	0.13791	0.559742	-0.701887	0.074621	0.514302	-1.06429	0.00730567	0.126723
DYRK3	3.71352	-0.667839	0.0984488	0.389606	-0.813823	0.0443499	0.204183	-1.01952	0.0125254	0.0943736	-0.801055	0.0484253	0.235182	-0.55618	0.168746	0.467168	-0.829094	0.041827	0.303821	-0.84411	0.0372057	0.371356	-1.38784	0.000689876	0.0317532
MAPKAPK2	7.15373	0.267312	0.488573	0.816528	-0.00868942	0.983118	1	0.119973	0.756373	0.918333	0.10184	0.792565	0.938335	0.0473351	0.903445	0.974281	0.348317	0.3667	0.813007	-0.118466	0.759421	0.994954	-0.314053	0.415992	0.868641
IL20	1.93056	0.722804	0.169531	0.509679	1.6553	0.000920107	0.0140554	1.92616	7.30011e-05	0.00230665	2.2401	4.44038e-06	0.00030238	1.77875	0.000424854	0.00878452	1.52633	0.00248482	0.0505434	-0.9323	0.127423	0.649309	-1.75659	0.0065337	0.12057
IL24	3.96848	1.88671	1.12782e-05	0.000639437	1.93995	5.82018e-06	0.000310327	1.76162	3.80367e-05	0.00137746	2.40183	2.26593e-08	4.98108e-06	2.12587	8.02232e-07	8.10642e-05	2.23057	2.11065e-07	3.22518e-05	-0.364464	0.418851	0.927179	-0.997198	0.0290614	0.275933
FAIM3	2.16619	-0.486144	0.2781	0.645653	-0.458824	0.312132	0.624064	-0.467007	0.307408	0.627146	-0.201757	0.693847	0.89813	-0.179237	0.711203	0.894883	0.22533	0.620801	0.928385	-0.521797	0.251944	0.813204	-1.15197	0.0111503	0.163689
PIGR	3.28073	-1.17867	0.00485121	0.059419	-1.1798	0.00455679	0.0445371	-1.14319	0.00585773	0.0567213	-1.05328	0.0112627	0.0952878	-0.70821	0.0883622	0.321132	-0.791037	0.0564805	0.358694	-0.609375	0.138538	0.669191	-0.573572	0.158736	0.620194
C1orf116	8.40935	-0.0526111	0.89146	0.986926	-0.0921008	0.810793	0.935215	-0.274416	0.475335	0.768931	-0.126434	0.742368	0.91917	-0.0604329	0.875424	0.964653	-0.10483	0.78525	0.967494	-0.106094	0.782637	0.99815	0.542525	0.158558	0.619885
YOD1	6.46269	1.90445	2.24518e-06	0.000166462	2.24745	3.23593e-08	5.06828e-06	2.1233	1.56218e-07	1.84662e-05	2.13435	1.36938e-07	2.22835e-05	2.25979	2.8246e-08	5.47617e-06	1.24675	0.00168483	0.0380378	1.14139	0.00391813	0.108137	1.37607	0.000533244	0.0268335
PFKFB2	6.64455	0.396542	0.306586	0.675535	0.74956	0.053545	0.230319	0.708788	0.0678385	0.279532	0.584024	0.132253	0.428419	0.680494	0.0797471	0.303902	0.395387	0.307945	0.772637	-0.204541	0.598879	0.976986	-0.121727	0.754693	0.976761
CD55	6.08085	0.728432	0.0626863	0.303096	1.15517	0.00327723	0.0351272	1.16867	0.00296274	0.034792	1.04966	0.00753872	0.0731682	1.10692	0.00490634	0.0494979	0.589723	0.131408	0.551673	-0.199267	0.612172	0.976986	-0.250576	0.525573	0.915005
CD46	8.61271	0.485482	0.207204	0.562571	0.63932	0.0971461	0.328334	0.630485	0.101829	0.355704	0.635463	0.0992142	0.363283	0.629522	0.102432	0.347447	0.187703	0.625519	0.929641	0.571535	0.137787	0.667218	0.633216	0.100316	0.509014
PLXNA2	6.27932	-0.456173	0.239574	0.606806	-0.397768	0.304566	0.616313	-0.595529	0.12497	0.398257	-0.467096	0.228565	0.562546	-0.562873	0.147439	0.431998	-0.246807	0.524295	0.895343	-0.367699	0.342366	0.892033	-0.666222	0.0861151	0.474507
MIR205HG	5.85787	-0.859828	0.0281308	0.185613	-0.728969	0.0618387	0.250433	-0.487	0.210721	0.520673	-0.600612	0.124073	0.413136	-0.534485	0.170491	0.469088	-0.459955	0.237419	0.704332	0.0372634	0.925174	1	-0.155237	0.689878	0.960165
MIR205	2.57484	-0.809227	0.0698117	0.322184	-0.72979	0.101948	0.338118	-0.367055	0.400893	0.71169	-0.47083	0.296454	0.638689	-0.84216	0.0673973	0.273918	0.521513	0.221628	0.686696	0.233097	0.601404	0.976986	0.472824	0.268626	0.756512
LAMB3	11.9021	-0.206268	0.590365	0.871087	0.0408687	0.915054	0.977523	0.026603	0.944659	0.988524	-0.0307646	0.936017	0.990671	-0.120902	0.752319	0.915243	0.103578	0.786866	0.96783	-0.342177	0.372186	0.914689	0.123947	0.74627	0.974737
MIR4260	3.19955	-0.733163	0.085912	0.362939	-0.0214484	0.972343	0.997761	-0.231124	0.587735	0.832986	-0.516946	0.218592	0.5495	-0.329639	0.428974	0.736842	-0.547128	0.190087	0.643607	-0.354042	0.399353	0.923295	0.347992	0.398152	0.859406
G0S2	9.3553	-0.286261	0.456041	0.793096	0.600754	0.118438	0.367244	0.753136	0.0507406	0.233656	0.553399	0.150182	0.458792	0.417111	0.277613	0.602374	0.606991	0.11471	0.516463	-0.683962	0.0759389	0.51725	-0.068868	0.857719	0.994704
HSD11B1	6.05872	0.0679017	0.864307	0.978653	0.741789	0.0569916	0.239231	0.577389	0.138166	0.421346	0.617917	0.112861	0.391297	0.634774	0.103176	0.348558	0.455363	0.242549	0.71041	-0.342397	0.380963	0.916888	0.000911182	1	1
C1orf74	6.16969	-0.0716374	0.855781	0.975896	0.0737144	0.851146	0.954155	-0.0434219	0.912999	0.979106	-0.0123936	0.97693	1	-0.106527	0.786156	0.927466	-0.136684	0.726719	0.955575	0.311589	0.422146	0.929611	0.589411	0.128756	0.57041
IRF6	9.22002	0.240538	0.530868	0.8418	0.295346	0.441637	0.730951	0.218378	0.569343	0.824468	0.13962	0.716069	0.909513	0.0849485	0.824985	0.944854	0.0228122	0.952853	1	-0.0841759	0.826505	1	-0.0622302	0.871317	0.994704
DIEXF	4.6879	-0.281673	0.481917	0.813296	-0.106758	0.788532	0.925568	-0.269555	0.499348	0.781564	-0.121706	0.761976	0.924986	-0.244874	0.537444	0.804933	-0.295208	0.457206	0.86603	-0.494174	0.212228	0.771388	-0.361572	0.359574	0.83567
SERTAD4	2.93703	0.41171	0.360214	0.720944	0.625877	0.151348	0.425008	0.509463	0.251729	0.569444	0.453677	0.303185	0.645085	0.542005	0.221122	0.539354	0.560213	0.206079	0.667226	0.865611	0.043727	0.396385	0.569942	0.185506	0.653535
HHAT	2.08931	0.105034	0.87088	0.980422	-0.317431	0.515925	0.782917	-0.250487	0.605616	0.842964	-0.238721	0.651974	0.879009	-0.161999	0.747891	0.913361	-0.324577	0.52231	0.895	0.62113	0.166953	0.717905	-0.0403422	0.970038	1
RCOR3	4.71295	0.451111	0.259069	0.630426	0.210658	0.599652	0.832082	0.184756	0.648206	0.866534	0.10574	0.799707	0.941412	0.275554	0.490871	0.776593	0.0683968	0.873097	0.986347	0.887209	0.0253603	0.30336	0.554516	0.162852	0.625725
TRAF5	3.75231	0.777328	0.0592755	0.294092	0.775323	0.0590629	0.244002	0.863483	0.0357192	0.187264	0.42107	0.317208	0.658563	0.512339	0.221872	0.540303	0.406265	0.329909	0.786783	0.769005	0.0610778	0.464948	0.293428	0.487278	0.900904
LINC00467	2.77076	0.268493	0.547669	0.852148	0.0389044	0.955837	0.991772	0.19932	0.653034	0.869648	0.255614	0.582003	0.846113	0.346091	0.433506	0.739996	0.54702	0.200473	0.660001	-0.29979	0.509857	0.95998	-0.818741	0.0659902	0.41442
SLC30A1	5.5397	0.578125	0.141956	0.467207	0.724865	0.0648773	0.258642	0.405674	0.304029	0.623473	0.711169	0.0706427	0.295317	0.554181	0.158788	0.44963	0.414225	0.289828	0.75467	0.328278	0.403248	0.923295	0.374068	0.341135	0.819211
NEK2	0.0176285	-2.38208	7.15405e-05	0.00270001	-2.7144	6.89091e-06	0.000350898	-3.19407	5.10806e-07	4.98705e-05	-2.82715	7.25124e-06	0.00045429	-2.6834	2.61187e-05	0.00115642	-2.70031	1.33349e-05	0.000923776	-1.60366	0.0021602	0.0773944	-1.4949	0.00453652	0.099029
LPGAT1	5.39073	-0.0317821	0.935476	0.993348	0.0455315	0.911937	0.976502	-0.0558281	0.889032	0.971934	0.00790142	0.984024	1	-0.0177223	0.970374	1	-0.48994	0.214256	0.678621	0.347067	0.375557	0.914689	0.296477	0.44983	0.882229
INTS7	3.79865	-0.192346	0.64402	0.89689	-0.535572	0.189067	0.480627	-0.502725	0.217118	0.527227	-0.38343	0.351989	0.690348	-0.29454	0.480702	0.770698	-0.966779	0.0192092	0.197126	-0.00204127	1	1	-0.123702	0.764648	0.977605
DTL	1.99316	-2.69537	5.23368e-09	7.94085e-07	-2.67595	4.17822e-09	9.18476e-07	-3.58888	2.63039e-13	3.66209e-10	-3.20461	2.53516e-11	2.64713e-08	-3.10863	1.08812e-10	7.12323e-08	-2.76176	2.09026e-09	9.35393e-07	-1.68786	7.48782e-05	0.0109096	-2.29411	1.78651e-07	0.000124361
PPP2R5A	5.20891	0.519616	0.188848	0.536214	0.243465	0.537203	0.795667	0.424896	0.280454	0.601625	0.364627	0.354715	0.693465	0.261878	0.507332	0.787817	0.154362	0.701223	0.950284	0.485433	0.217958	0.77701	0.793099	0.0437962	0.339324
TMEM206	5.10986	0.307948	0.432097	0.781353	-0.0476309	0.904124	0.974678	0.133101	0.740309	0.908884	0.154079	0.699736	0.901315	0.239912	0.542947	0.808677	0.218458	0.580852	0.917421	-0.0863268	0.830727	1	-0.130249	0.741797	0.973705
NENF	5.19752	-1.15972	0.00336253	0.0467605	-1.03249	0.00868464	0.0702508	-1.19506	0.00248161	0.0310325	-1.0013	0.0109306	0.0939282	-1.01716	0.00994466	0.0822486	-0.852339	0.029665	0.252724	-0.78326	0.0454248	0.400262	-1.09004	0.00558501	0.111256
ATF3	6.51724	0.406596	0.295638	0.664187	1.12921	0.00386918	0.0398691	1.11658	0.00427934	0.045712	0.851615	0.0288156	0.171525	0.96143	0.0137501	0.10203	0.854714	0.028227	0.245693	-0.802085	0.0407	0.387516	-1.42418	0.000335385	0.0203948
NSL1	4.12612	-0.290382	0.474533	0.808966	-0.659816	0.101778	0.337824	-0.494914	0.221588	0.532099	-0.395901	0.328688	0.666848	-0.24067	0.551687	0.812864	-0.494609	0.221589	0.686696	0.218729	0.587523	0.976986	0.00599599	0.993122	1
TATDN3	3.90877	-0.0872124	0.839415	0.970247	-0.209086	0.616819	0.842202	0.0469554	0.922159	0.981434	0.123379	0.761824	0.924967	0.00348301	1	1	-0.253898	0.544742	0.905458	-0.0603189	0.883464	1	0.164846	0.687673	0.960165
FLVCR1	2.46717	-0.925565	0.0330441	0.206711	-0.849437	0.0492387	0.218936	-0.908094	0.0341035	0.181445	-0.917248	0.0362283	0.19723	-1.39022	0.00207813	0.0272374	-1.55042	0.000582576	0.0175896	-0.282095	0.507884	0.95998	-0.476247	0.266083	0.754462
ANGEL2	4.12673	-0.296385	0.460251	0.79742	-0.582649	0.143767	0.410202	-0.654545	0.104166	0.360952	-0.53717	0.18313	0.506205	-0.634867	0.116599	0.376056	-0.885368	0.028227	0.245693	-0.208434	0.602316	0.976986	-0.548729	0.167652	0.632543
RPS6KC1	5.32991	0.185815	0.639502	0.894328	0.787127	0.0459743	0.208694	0.752288	0.0556217	0.245661	0.758445	0.0540252	0.252588	0.881749	0.0254593	0.15086	0.444893	0.259328	0.727029	-0.114542	0.776886	0.99815	0.361828	0.35945	0.83567
SMYD2	5.92991	-0.365564	0.347086	0.710735	-0.605608	0.119685	0.369372	-0.523895	0.177922	0.47813	-0.583179	0.134319	0.432097	-0.603476	0.121689	0.385366	-0.528615	0.174366	0.622274	-0.281356	0.46864	0.948371	-0.386487	0.319315	0.800647
PTPN14	7.57915	0.834563	0.0312672	0.198973	0.502615	0.193058	0.486333	0.320656	0.406135	0.716238	0.696625	0.0717664	0.298253	0.361907	0.348787	0.668753	0.551363	0.153581	0.588172	1.12035	0.00399361	0.108978	0.816315	0.035023	0.306451
CENPF	3.43931	-1.9128	6.06963e-06	0.000382173	-1.47095	0.000362734	0.00712391	-1.97122	3.09954e-06	0.000200192	-1.62237	9.67326e-05	0.00330261	-1.63524	9.60424e-05	0.00297874	-2.85569	1.88454e-10	1.47583e-07	0.00206023	1	1	-0.94811	0.0191186	0.219328
KCTD3	5.64822	-0.0172988	0.96765	1	-0.1187	0.762871	0.914978	-0.216057	0.579403	0.829895	-0.13728	0.728625	0.912875	-0.060979	0.878948	0.965626	-0.493804	0.20743	0.669007	0.219191	0.574405	0.976225	0.104998	0.789217	0.982711
GPATCH2	3.49537	0.246416	0.560288	0.857085	0.331811	0.427115	0.719805	0.174204	0.685079	0.884314	0.384724	0.357526	0.695962	0.163744	0.70878	0.894002	-0.0792639	0.872793	0.986314	0.306358	0.454649	0.940373	0.0375803	0.945471	1
RRP15	3.6457	-0.193341	0.637877	0.893527	0.183792	0.666141	0.868006	-0.0221484	0.975993	0.997791	-0.0396771	0.936072	0.990671	0.290385	0.479359	0.770401	-0.182885	0.66632	0.940625	0.0282457	0.954376	1	-0.211392	0.614199	0.942099
TGFB2	8.24645	0.716721	0.0636041	0.305855	1.11232	0.0042159	0.042294	0.932916	0.0160565	0.11097	1.05925	0.00638473	0.0652534	1.16187	0.00283291	0.0338061	0.924383	0.0170489	0.184235	0.746797	0.0532833	0.431023	0.372631	0.333337	0.813222
LYPLAL1	3.90248	-0.642227	0.11218	0.415125	-0.73574	0.0692881	0.268288	-0.659321	0.104764	0.361636	-0.785824	0.053119	0.249949	-0.681486	0.0937786	0.329739	-1.172	0.00445186	0.075448	0.238422	0.555264	0.971641	-0.386935	0.332678	0.813222
SLC30A10	1.09133	0.339585	0.516871	0.832548	0.556295	0.280214	0.591191	0.0353488	1	1	0.178462	0.762194	0.924986	-0.0434844	1	1	-0.0543233	0.936404	0.998618	-0.180862	0.757274	0.994954	-0.641752	0.274907	0.760789
EPRS	7.4756	0.372731	0.333876	0.69827	0.357848	0.353363	0.66424	0.273264	0.478545	0.770221	0.379392	0.325323	0.664326	0.467495	0.225777	0.54514	-0.271256	0.482488	0.879695	0.499223	0.195614	0.750012	0.17908	0.64244	0.94933
BPNT1	4.91085	-0.101419	0.803852	0.958433	-0.134944	0.733997	0.900906	-0.112677	0.775747	0.926622	-0.130491	0.740733	0.91854	-0.220067	0.581546	0.826164	-0.0199853	0.964888	1	-0.0320993	0.939759	1	-0.256853	0.516661	0.911526
IARS2	7.77983	0.0683753	0.859731	0.977405	0.439888	0.253544	0.559314	0.455755	0.236878	0.550153	0.410486	0.286725	0.628262	0.436985	0.256905	0.578543	0.226046	0.557393	0.908719	-0.040226	0.917472	1	0.148768	0.699426	0.963014
RAB3GAP2	7.14683	1.17839	0.00258173	0.0382376	1.26802	0.00120253	0.0172596	1.08919	0.00526064	0.0527326	1.22668	0.00172308	0.0252527	1.23876	0.0015585	0.0222923	0.332342	0.392041	0.832025	1.04794	0.00720493	0.150844	1.21167	0.0019441	0.0597048
MARK1	5.4809	0.587418	0.135352	0.456971	0.39292	0.317733	0.62904	0.351525	0.371033	0.687018	0.521929	0.185619	0.509262	0.516707	0.19068	0.497472	0.505456	0.19996	0.659342	0.962772	0.0143851	0.225008	0.434584	0.268004	0.75609
C1orf115	3.79486	0.429697	0.300433	0.669376	0.767324	0.0613785	0.249214	0.747566	0.0674149	0.27868	0.473918	0.254598	0.592484	0.671084	0.103366	0.348918	0.71646	0.0817692	0.434856	0.216805	0.61081	0.976986	0.284816	0.494951	0.903651
MARC2	1.77016	-0.317676	0.524006	0.838355	-0.394129	0.416357	0.711032	-0.277183	0.578925	0.829685	-0.556699	0.268579	0.607564	-0.504864	0.30328	0.627872	-0.206132	0.704592	0.951453	0.199652	0.69684	0.988055	-0.321743	0.510981	0.909376
MARC1	2.67221	-1.04875	0.0134636	0.116424	-1.16487	0.00646184	0.0572342	-1.06069	0.0121856	0.0932149	-1.05449	0.0140904	0.10971	-0.800782	0.0581168	0.251133	-0.986576	0.020426	0.203927	-1.31279	0.00210324	0.0770572	-1.15789	0.00607326	0.116358
DUSP10	5.3986	-0.308349	0.431529	0.781141	-0.0741886	0.853732	0.955028	-0.0953225	0.813826	0.94274	0.181936	0.64573	0.876883	0.0578351	0.886573	0.968691	0.022869	0.957524	1	-0.0351458	0.93128	1	0.302242	0.43871	0.878578
TAF1A	1.81537	-0.159145	0.727824	0.931643	-0.508382	0.2769	0.58729	-0.137444	0.805265	0.93979	-0.279874	0.588199	0.848841	-0.135109	0.786813	0.927796	-0.619631	0.202983	0.6635	-0.337538	0.471619	0.948694	-1.04264	0.0283342	0.272678
MIA3	5.76838	0.647066	0.0976035	0.387876	0.325908	0.404752	0.702683	0.141214	0.720071	0.89973	0.416515	0.28747	0.628293	0.374939	0.338328	0.659351	-0.139886	0.722574	0.955575	0.770795	0.0483833	0.410456	0.00696089	0.989059	1
AIDA	2.62458	1.65768	0.000427777	0.0109612	1.77711	0.000137354	0.00343523	1.51059	0.00146533	0.0213247	1.67776	0.00038699	0.00939725	1.82247	0.000120663	0.0035079	1.24945	0.0101365	0.129333	1.43795	0.00250796	0.0847876	1.7368	0.000200945	0.0143933
BROX	5.25278	0.869498	0.0286488	0.187618	1.23801	0.00185151	0.0236971	1.04768	0.00851385	0.0730088	1.21719	0.00227027	0.0305876	1.08684	0.00641535	0.060078	0.309228	0.43744	0.856976	0.788053	0.0466349	0.404664	0.508041	0.199393	0.675884
DISP1	1.89384	-0.222223	0.626021	0.887436	-0.784573	0.0986115	0.330995	-0.87281	0.0719371	0.289087	-0.325587	0.52231	0.81417	-0.519577	0.269488	0.593128	-0.765107	0.115098	0.517175	0.174318	0.745097	0.994149	0.398364	0.365274	0.838813
CAPN2	10.5376	-0.213299	0.577983	0.865072	0.183785	0.631607	0.848508	0.202264	0.597741	0.838712	0.117082	0.760033	0.923922	0.185932	0.627659	0.852495	0.271969	0.478142	0.878955	-0.289001	0.45109	0.940149	-0.157457	0.681227	0.95972
TP53BP2	7.04772	0.41777	0.279828	0.647411	0.45179	0.242359	0.54547	0.398112	0.302881	0.622807	0.369846	0.338699	0.67729	0.390327	0.312806	0.636367	0.414113	0.284019	0.751587	0.110599	0.775457	0.998001	-0.0144809	0.971337	1
FBXO28	6.64781	0.554446	0.153315	0.482305	0.735253	0.0584385	0.243004	0.511171	0.18773	0.491025	0.692514	0.0747351	0.306323	0.802885	0.0390844	0.19795	0.165198	0.671572	0.941975	0.48103	0.214934	0.774	0.635158	0.101664	0.511273
DEGS1	6.05971	0.138207	0.723606	0.929831	0.122555	0.753814	0.911883	0.19818	0.610779	0.846386	0.032096	0.936534	0.990696	-0.0402089	0.920193	0.980944	0.152002	0.697022	0.949121	-0.0256323	0.949528	1	-0.171378	0.660283	0.95392
NVL	4.54502	-0.00897124	0.993466	1	-0.165538	0.680561	0.874902	-0.0359254	0.93163	0.984675	-0.253336	0.527431	0.81738	-0.240837	0.551502	0.812864	-0.00658095	0.993536	1	0.0165923	0.976407	1	-0.210566	0.597586	0.938125
CNIH4	6.08923	0.110179	0.778756	0.951147	0.294491	0.448894	0.735718	0.23304	0.54947	0.811944	0.201425	0.605553	0.856448	0.339608	0.383042	0.698314	0.0161839	0.969359	1	-0.0370851	0.926171	1	0.138762	0.722169	0.969447
WDR26	7.40014	0.32779	0.395611	0.749795	0.434764	0.259784	0.566992	0.305413	0.428513	0.735653	0.476738	0.216815	0.54731	0.496646	0.198391	0.509394	0.172203	0.655735	0.938131	0.200579	0.603215	0.976986	0.108322	0.779325	0.980782
DNAH14	2.5171	0.333738	0.491505	0.81775	0.63806	0.152559	0.427546	0.632863	0.148958	0.438474	0.525049	0.247353	0.584579	0.456526	0.335888	0.657502	0.25544	0.585212	0.91826	0.727592	0.10462	0.596783	0.0217471	1	1
LBR	6.22076	-0.422746	0.276594	0.644499	-0.231891	0.550225	0.80344	-0.335115	0.387871	0.700595	-0.0917879	0.81421	0.947895	-0.20002	0.60715	0.840595	-0.262875	0.498508	0.885845	-0.339624	0.381299	0.917048	-0.177313	0.647737	0.94933
ENAH	7.20661	0.20065	0.603554	0.876945	0.163952	0.671362	0.870464	0.0437738	0.910715	0.978541	0.175571	0.649688	0.877503	0.308907	0.423827	0.733096	0.0839004	0.8288	0.976501	0.558967	0.147801	0.686922	0.250536	0.516144	0.911526
SRP9	4.66545	-0.320512	0.421818	0.773001	-0.13698	0.730918	0.899452	-0.317221	0.42646	0.734004	-0.26749	0.504775	0.803668	-0.136111	0.740266	0.90922	-0.583597	0.14203	0.567287	0.0862129	0.834478	1	0.0220238	0.960371	1
EPHX1	5.47719	-0.120338	0.76236	0.945218	-0.345731	0.378407	0.683913	-0.223687	0.566927	0.822843	-0.245316	0.533796	0.821376	-0.310418	0.4299	0.737594	-0.00277787	1	1	0.0865888	0.826692	1	0.191714	0.624073	0.94392
TMEM63A	5.56623	0.257858	0.509449	0.827836	0.0213469	0.959496	0.993101	-0.0601343	0.879485	0.968304	-0.0465471	0.907775	0.981736	-0.106749	0.785448	0.927387	0.110619	0.780261	0.966742	-0.127324	0.745994	0.994149	-0.0318782	0.937613	1
PYCR2	5.25158	-0.07014	0.862027	0.977837	0.118842	0.764401	0.915445	0.192792	0.622144	0.853097	0.0661053	0.867869	0.967873	-0.0596562	0.883006	0.967325	0.0514642	0.898456	0.991151	-0.142929	0.71832	0.990406	0.00287995	0.996191	1
SDE2	4.71181	0.212151	0.596751	0.873372	0.121215	0.762811	0.914978	0.257792	0.517243	0.792523	0.202849	0.611679	0.860012	0.368375	0.354259	0.674087	0.132067	0.744461	0.959977	0.0783679	0.848483	1	-0.0565749	0.890043	0.994704
ACBD3	6.82413	0.0621469	0.873867	0.981637	0.408782	0.290688	0.602137	0.333851	0.388251	0.70076	0.41383	0.28503	0.626457	0.495722	0.200561	0.5126	0.212141	0.584104	0.918017	0.280151	0.469049	0.948371	0.362083	0.349095	0.824535
LIN9	2.43817	-0.0381607	0.941007	0.995242	0.199053	0.673793	0.871758	0.28532	0.525724	0.797911	0.380577	0.396654	0.730371	-0.235396	0.621667	0.848334	-0.281894	0.556552	0.908612	0.0569629	0.921315	1	0.301783	0.499296	0.904902
PARP1	5.66677	-1.3307	0.000756127	0.0164281	-1.11898	0.00432842	0.0430437	-1.26758	0.00130248	0.0194751	-0.980828	0.0122431	0.100539	-1.10802	0.00483562	0.0489817	-0.801579	0.0398386	0.297307	-0.936306	0.0164936	0.23892	-0.806978	0.0382243	0.318247
ITPKB	4.11034	-0.544267	0.17735	0.521706	-0.718779	0.0730737	0.277122	-0.678002	0.0903702	0.331287	-0.643175	0.110815	0.387602	-0.675662	0.09513	0.332125	-0.363304	0.364773	0.811943	-0.530007	0.186307	0.742468	-0.714387	0.0747812	0.44303
PSEN2	4.85472	0.00154581	1	1	-0.113413	0.781432	0.923876	-0.161573	0.686641	0.885139	-0.162925	0.683614	0.894028	-0.254913	0.523173	0.796349	-0.0703551	0.866436	0.986314	-0.106142	0.792468	0.99815	0.0166644	0.96779	1
ADCK3	0.636798	-0.768528	0.199317	0.55119	-0.965515	0.0833086	0.301606	-1.07528	0.0753649	0.297024	-0.760239	0.199317	0.523907	-1.16478	0.0632918	0.264413	-0.676146	0.251819	0.720746	0.296966	0.562301	0.972718	-0.308361	0.552786	0.924032
CDC42BPA	7.15112	1.12256	0.00405197	0.0527739	1.34315	0.00061415	0.0102532	1.09878	0.00487512	0.0500289	1.226	0.00173029	0.0252981	1.2667	0.00122206	0.0186509	0.503501	0.194463	0.651823	0.993767	0.010746	0.19126	0.86193	0.0266277	0.26271
ZNF678	3.2269	1.9212	1.76413e-05	0.00089856	1.98302	9.89827e-06	0.00046802	1.84448	3.72988e-05	0.00136653	1.77607	7.54795e-05	0.00274133	1.84164	4.12341e-05	0.0016402	0.648841	0.172775	0.618889	1.75024	9.65742e-05	0.0130116	1.69168	0.000141475	0.0121416
JMJD4	4.01842	-0.311263	0.44813	0.789638	-0.0846367	0.841999	0.950045	0.146793	0.71832	0.898402	-0.0241063	0.968689	0.998259	0.0168263	0.97841	1	0.234416	0.562172	0.910194	-0.0240229	0.962019	1	0.483152	0.231428	0.716352
SNAP47	5.16577	-0.0890097	0.823553	0.964589	0.0414143	0.91852	0.977942	-0.0434184	0.915431	0.979579	-0.0356062	0.932688	0.989466	-0.108158	0.785149	0.927387	0.00122508	1	1	-0.176566	0.656681	0.98357	-0.0117161	0.980611	1
WNT9A	2.26566	-0.436232	0.334651	0.698504	0.190908	0.693849	0.881916	0.0342203	0.972269	0.997176	-0.0300319	1	1	-0.327448	0.495742	0.779657	0.0251752	1	1	-0.332814	0.453656	0.940176	0.129816	0.778283	0.98078
ARF1	9.45463	0.271744	0.478974	0.81138	0.492068	0.200425	0.494551	0.474157	0.217235	0.527408	0.516857	0.178808	0.499768	0.471884	0.219502	0.536836	0.491922	0.200586	0.660191	-0.174614	0.649156	0.980564	0.0456909	0.905387	0.995331
C1orf35	4.00851	0.0227772	0.960522	0.998302	-0.0397953	0.924598	0.979975	0.247145	0.544258	0.808675	-0.179022	0.671425	0.887349	-0.293576	0.479932	0.770697	0.374185	0.350662	0.802813	-0.310112	0.450696	0.940149	0.0182059	0.974015	1
MRPL55	4.13986	-0.0743521	0.861075	0.9775	-0.21115	0.599517	0.832082	0.0147865	0.975956	0.997791	-0.129729	0.754501	0.92295	-0.100968	0.80702	0.937777	0.0207634	0.96647	1	-0.352458	0.38278	0.918309	-0.11714	0.770461	0.979855
GUK1	8.24594	-0.0485309	0.900015	0.988433	0.145107	0.705955	0.888646	0.312773	0.41592	0.725669	0.0558962	0.884823	0.974312	0.113456	0.768221	0.921339	0.264055	0.492233	0.882075	-0.288535	0.453175	0.940176	0.185363	0.629655	0.945425
IBA57	2.77971	-0.172618	0.701668	0.924692	-0.0924768	0.851639	0.954155	-0.617472	0.152175	0.443462	-0.332629	0.43583	0.755632	-0.81727	0.0680681	0.275571	-0.335759	0.442362	0.858816	0.130082	0.78281	0.99815	-0.0377892	0.948422	1
OBSCN	3.9034	0.0837249	0.847008	0.972573	0.108998	0.797969	0.930516	-0.0448246	0.924127	0.981964	-0.078464	0.861093	0.966211	-0.00145609	1	1	0.129385	0.757644	0.963822	0.359659	0.379145	0.91664	0.166908	0.680979	0.95972
TRIM11	5.02357	0.0570241	0.893705	0.987324	0.408509	0.299886	0.611185	0.602359	0.126492	0.401488	0.369457	0.350037	0.688102	0.2634	0.512403	0.789997	0.41571	0.291542	0.756946	-0.114229	0.774654	0.998001	0.293273	0.459129	0.887107
TRIM17	2.12906	-0.208622	0.683033	0.918086	-0.0368679	0.967413	0.995457	0.226769	0.621455	0.853097	-0.114316	0.858639	0.964997	0.0511783	0.964701	0.998703	-0.0740202	0.930703	0.997068	0.231566	0.607573	0.976986	0.226396	0.644858	0.94933
HIST3H2A	1.5416	-0.435823	0.42589	0.776267	-0.168795	0.787421	0.925001	0.128868	0.841729	0.952941	-0.296648	0.594291	0.851999	-0.215942	0.673883	0.876446	0.0687182	0.915961	0.995098	-0.857206	0.0891795	0.553178	0.0925733	0.887719	0.994704
RNF187	6.83882	-0.198719	0.607778	0.879688	-0.0751374	0.846707	0.952099	0.0503944	0.897229	0.974479	-0.142818	0.712514	0.908098	-0.138124	0.721785	0.899271	0.124129	0.748635	0.961085	-0.267868	0.488442	0.953245	0.0935546	0.809232	0.985353
RAB4A	5.97402	-0.268044	0.491749	0.81775	-0.201033	0.605949	0.836459	-0.0333909	0.933529	0.985655	-0.168981	0.665267	0.884341	-0.183415	0.638849	0.857135	-0.140713	0.718878	0.955099	0.0800122	0.838267	1	-0.264506	0.496493	0.903854
SPHAR	2.81718	-0.386835	0.373279	0.731967	-0.572366	0.181502	0.470172	-0.0919303	0.842529	0.9531	-0.617028	0.158255	0.470002	-0.374655	0.394665	0.708677	-0.73182	0.0906551	0.45951	0.102928	0.82619	1	-0.210166	0.625511	0.944591
CCSAP	4.04954	0.519613	0.201963	0.554951	0.4912	0.22681	0.526233	0.564205	0.167056	0.464331	0.510294	0.212312	0.541144	0.475931	0.247358	0.567595	0.185905	0.652878	0.9376	0.301627	0.463987	0.947555	0.269629	0.509018	0.908646
NUP133	5.83178	0.119488	0.761065	0.944996	0.193367	0.620529	0.84419	0.0786164	0.842205	0.95303	0.0743038	0.851177	0.962741	0.201023	0.607446	0.840595	-0.24989	0.524266	0.895343	0.14722	0.706719	0.988635	-0.0311361	0.938611	1
ABCB10	4.97729	0.316815	0.427729	0.777591	0.385156	0.330577	0.643538	0.311054	0.43387	0.73874	0.251407	0.52748	0.81738	0.326652	0.41333	0.724847	0.143387	0.719367	0.955161	0.0741685	0.854834	1	0.277621	0.482462	0.899457
TAF5L	4.78581	-0.147409	0.712951	0.927944	-0.238148	0.547485	0.801962	-0.338352	0.395419	0.706791	-0.330864	0.404317	0.735176	-0.255922	0.524847	0.79736	0.0919671	0.819821	0.975377	-0.284463	0.475561	0.950427	-0.0811885	0.840252	0.991713
URB2	3.64694	-1.04047	0.0111992	0.103791	-0.88018	0.0297676	0.15886	-0.800339	0.0487598	0.228396	-0.760358	0.0609022	0.271567	-1.04936	0.0106747	0.0860151	-1.05024	0.0100797	0.129008	-0.862196	0.0331532	0.351149	-0.897095	0.0264023	0.26214
GALNT2	8.29653	-0.278691	0.468633	0.803499	-0.231974	0.546214	0.801413	-0.256322	0.504947	0.784582	-0.252494	0.511425	0.808804	-0.383161	0.319435	0.641224	-0.0540307	0.88855	0.988459	0.230499	0.548555	0.970449	0.31964	0.40548	0.861862
PGBD5	7.00371	1.40419	0.000354767	0.0095187	1.19516	0.00226057	0.0272617	1.23718	0.00158632	0.0226107	1.08248	0.00560635	0.0600407	1.17045	0.00279167	0.0335741	1.35505	0.000559697	0.0169806	0.683483	0.0786905	0.525302	0.806618	0.0381337	0.318247
COG2	4.66988	-0.289371	0.466136	0.802066	-0.505305	0.201451	0.496002	-0.537202	0.174114	0.473141	-0.507881	0.20023	0.524987	-0.427484	0.281776	0.607638	-0.503889	0.204267	0.664968	-0.217754	0.582709	0.976986	-0.29085	0.463343	0.889035
C1orf198	4.55779	-0.132406	0.742308	0.937046	-0.381803	0.341737	0.653335	-0.1618	0.689381	0.886307	-0.31522	0.430766	0.752894	-0.295028	0.460007	0.757303	-0.270066	0.501835	0.886864	-0.0559753	0.889673	1	0.253056	0.524586	0.914195
TTC13	3.51399	0.367354	0.379583	0.735861	0.201434	0.644236	0.855205	0.170594	0.69051	0.886757	-0.0135767	0.983731	1	0.0798478	0.851979	0.955621	0.120005	0.78702	0.96783	0.621543	0.131587	0.655842	0.477477	0.24475	0.732224
ARV1	3.40437	-0.502877	0.218928	0.578239	-0.938818	0.0229038	0.134105	-0.725836	0.0788194	0.305099	-0.868408	0.0361777	0.19709	-0.59646	0.149881	0.436136	-0.89986	0.0301558	0.254618	-0.198753	0.632243	0.976986	-0.547578	0.177182	0.641883
FAM89A	2.35467	-0.0393406	0.93728	0.994274	0.0774907	0.886785	0.966883	0.338623	0.465826	0.763109	0.325183	0.460106	0.774198	0.215514	0.646906	0.862501	0.093871	0.881158	0.987766	-0.151385	0.764868	0.995945	0.0610358	0.919186	0.997426
C1orf131	2.87584	0.18769	0.681005	0.916738	0.0432014	0.935462	0.983966	0.059679	0.91371	0.979366	0.359747	0.421169	0.745417	0.285653	0.521926	0.796072	0.0998898	0.823372	0.975763	0.271998	0.541836	0.968642	0.175471	0.69744	0.963014
GNPAT	6.16964	-0.122644	0.753226	0.942349	-0.15569	0.689024	0.879162	-0.12586	0.746653	0.91228	-0.135769	0.727644	0.912632	-0.291204	0.454235	0.753651	-0.232885	0.549224	0.907378	-0.23317	0.548227	0.970449	-0.333229	0.390462	0.853809
EXOC8	5.15412	0.517961	0.19115	0.539523	0.62189	0.114545	0.360614	0.570977	0.147041	0.435582	0.55988	0.155848	0.466948	0.606095	0.125612	0.392165	0.314144	0.427952	0.850036	0.277552	0.483305	0.951516	0.397314	0.315254	0.797768
SPRTN	4.22242	0.401743	0.319205	0.686987	0.154403	0.707408	0.889404	0.28604	0.482083	0.772738	0.226557	0.579124	0.844333	0.345769	0.395883	0.709082	0.20256	0.613399	0.928004	0.22139	0.592034	0.976986	-0.00930344	0.991287	1
EGLN1	6.36706	0.375226	0.334302	0.69827	0.470801	0.225307	0.524448	0.379612	0.328354	0.645478	0.355854	0.359928	0.697402	0.333363	0.391482	0.705896	0.298441	0.442768	0.859071	0.296395	0.445455	0.93874	0.550457	0.156114	0.615517
TSNAX	4.79018	0.580412	0.144005	0.46956	0.526828	0.183816	0.473522	0.414533	0.29802	0.618449	0.2259	0.574923	0.842121	0.496379	0.213207	0.529209	-0.120153	0.770461	0.964149	0.550674	0.165168	0.715367	0.449783	0.256032	0.744364
TSNAX-DISC1	3.90106	0.772734	0.0578976	0.290299	0.775931	0.0582256	0.242461	0.504365	0.219703	0.529616	0.477127	0.248339	0.585785	0.713401	0.0839381	0.312208	0.175543	0.686472	0.945161	0.675963	0.100571	0.586939	0.373029	0.35934	0.83567
DISC1	1.50728	0.888207	0.0721579	0.328543	0.899928	0.0714981	0.273	0.36249	0.484111	0.773723	0.512084	0.326184	0.664921	1.04113	0.0355183	0.186056	0.611112	0.25446	0.723742	-0.101836	0.877234	1	0.1051	0.8868	0.994704
SIPA1L2	5.639	0.821219	0.0368391	0.220858	0.774769	0.0485332	0.216799	0.600742	0.127177	0.40261	1.05991	0.00728167	0.0715271	0.949195	0.016347	0.11298	0.926644	0.0185553	0.19397	0.548958	0.163218	0.710395	0.409502	0.296902	0.782052
MAP10	1.42012	-0.0218547	1	1	0.24743	0.658941	0.863727	-0.42424	0.418329	0.727412	-0.141517	0.844362	0.960978	0.0361808	1	1	-0.0240802	1	1	0.075849	0.909516	1	-0.118157	0.861451	0.994704
NTPCR	4.53157	-0.40334	0.311419	0.679214	-0.458184	0.249097	0.553205	-0.636343	0.110497	0.372386	-0.395017	0.322488	0.661554	-0.315934	0.427451	0.735956	-0.329053	0.409261	0.837392	-0.19926	0.617314	0.976986	-0.521237	0.189165	0.658217
PCNXL2	4.16806	0.240231	0.554201	0.855294	-0.14047	0.735809	0.90174	0.00402754	1	1	0.0836769	0.843736	0.960978	-0.113446	0.785605	0.927387	-0.143417	0.730544	0.956024	0.434784	0.276317	0.835083	0.2752	0.496289	0.903854
KIAA1804	2.3865	-1.14203	0.00911668	0.091147	-1.0105	0.020405	0.125208	-1.03078	0.017623	0.118336	-0.851753	0.0512937	0.244311	-1.41616	0.00175408	0.0242488	-1.25463	0.00478211	0.0788419	-0.470781	0.276914	0.835291	-0.718704	0.0923152	0.489583
KCNK1	5.47075	0.170704	0.6639	0.90726	0.419051	0.285594	0.59661	0.256813	0.512219	0.789712	0.323053	0.40906	0.73833	0.272637	0.488764	0.774789	0.194679	0.621248	0.928385	-0.0895416	0.821339	1	-0.0528528	0.896324	0.994704
COA6	4.22585	0.111722	0.788694	0.953752	0.260202	0.525564	0.78861	0.418239	0.293485	0.614853	0.226619	0.575668	0.842163	0.323376	0.425379	0.734564	0.201422	0.622596	0.928684	-0.516079	0.199937	0.753654	-0.309468	0.445267	0.879886
TARBP1	4.50002	-0.345193	0.386365	0.74285	-0.493155	0.217421	0.516397	-0.42477	0.284943	0.605861	-0.438185	0.272326	0.611076	-0.547619	0.17267	0.47167	-0.475222	0.234948	0.701932	0.0183201	0.968398	1	-0.194434	0.628908	0.94521
IRF2BP2	7.5216	-0.13158	0.733276	0.932724	0.0201708	0.959036	0.993035	0.0987992	0.79804	0.936923	-0.0345869	0.929291	0.988372	-0.0289994	0.940912	0.989791	-0.0103288	0.979497	1	0.110825	0.773933	0.998001	0.32191	0.403171	0.861816
TOMM20	6.65826	-1.3779	0.00046973	0.0118187	-0.135681	0.726007	0.897722	-0.191481	0.620591	0.853097	-0.170033	0.660564	0.883242	-0.111653	0.773612	0.922789	-0.367592	0.342094	0.794513	-1.1583	0.00307111	0.0934004	0.226236	0.557834	0.92642
RBM34	6.04299	0.489667	0.208566	0.565044	0.353334	0.364069	0.672333	0.385246	0.322309	0.639817	0.505187	0.194512	0.518009	0.382873	0.326045	0.649058	0.156902	0.688636	0.946119	0.137493	0.725397	0.991933	-0.224391	0.56564	0.928299
ARID4B	5.93736	1.56376	8.79171e-05	0.00324001	1.35361	0.000646462	0.0106441	1.33326	0.000782558	0.0134479	1.28187	0.00121259	0.0198872	1.33285	0.000790439	0.0137942	0.288688	0.466799	0.871242	1.34377	0.000708555	0.0415122	0.628105	0.110409	0.532703
GGPS1	5.40681	-0.233615	0.554581	0.855354	0.539224	0.16836	0.450758	0.542176	0.166375	0.463778	0.527929	0.178968	0.499947	0.769078	0.0506015	0.231614	0.25975	0.511133	0.889513	-0.138633	0.726788	0.991933	0.243094	0.537084	0.918398
TBCE	4.73908	0.348289	0.383422	0.740259	0.385726	0.331996	0.644448	0.469463	0.236041	0.549418	0.458016	0.251596	0.58966	0.38022	0.337905	0.659166	0.275386	0.492971	0.882075	0.0786488	0.844992	1	-0.0261867	0.954777	1
B3GALNT2	4.8786	-0.263779	0.506694	0.827	-0.194657	0.622619	0.84495	-0.223451	0.575616	0.827759	-0.140467	0.726591	0.912171	-0.190444	0.630355	0.853237	-0.151309	0.704245	0.951453	0.0409056	0.922232	1	-0.0105909	0.982098	1
LYST	5.17056	0.815384	0.0416505	0.238217	1.39862	0.000476319	0.00857511	1.16593	0.00354106	0.0396505	1.29085	0.00127817	0.0206918	1.15021	0.0040537	0.0433386	-0.0846776	0.845686	0.980751	0.958761	0.0161584	0.236022	0.91517	0.021619	0.23433
NID1	2.68267	-0.212941	0.632022	0.890902	-0.844196	0.0537885	0.230798	-0.501865	0.241419	0.555859	-0.766363	0.081962	0.32397	-0.780751	0.0778499	0.299457	-0.479058	0.269281	0.736462	-0.113619	0.805902	1	0.0776865	0.871435	0.994704
GPR137B	5.09688	0.397182	0.313745	0.681318	0.103221	0.796142	0.929525	0.141204	0.720745	0.900244	0.27586	0.48413	0.790687	0.172269	0.667723	0.873428	0.329019	0.406112	0.83727	0.347861	0.377182	0.915378	0.201278	0.608965	0.940622
ERO1LB	3.05532	0.165024	0.711046	0.927335	0.429937	0.30806	0.619184	0.435543	0.305304	0.624362	0.463512	0.282712	0.623989	0.164196	0.716085	0.896985	-0.0434205	0.958299	1	0.169224	0.700634	0.988493	-0.421426	0.333042	0.813222
EDARADD	5.78021	-0.106179	0.787163	0.953238	-0.301191	0.440157	0.73067	-0.476594	0.222798	0.532957	-0.10928	0.781049	0.933474	-0.535593	0.17224	0.471319	0.131556	0.736828	0.956726	0.0284964	0.943872	1	0.0178235	0.965724	1
LGALS8	7.29368	0.795811	0.0401651	0.233533	0.823711	0.0336745	0.1718	0.889548	0.0219279	0.136085	0.660424	0.0881452	0.339103	0.663705	0.0866809	0.317391	0.280993	0.467662	0.872125	0.765053	0.0483445	0.410456	0.68425	0.0771206	0.449923
HEATR1	5.40718	-0.32485	0.405902	0.760535	-0.140933	0.720611	0.895761	-0.370042	0.343866	0.659318	-0.234621	0.549579	0.830956	-0.159811	0.685045	0.88084	-0.754227	0.0551186	0.354172	-0.0959925	0.807755	1	-0.424952	0.275421	0.760789
MTR	5.27697	-0.290959	0.46007	0.797216	-0.397454	0.310471	0.622033	-0.663948	0.0914824	0.333704	-0.497145	0.205399	0.532076	-0.441925	0.260317	0.583235	-0.414222	0.292377	0.758113	0.239636	0.539189	0.968279	0.111816	0.776535	0.980589
LOC100130331	3.68638	-0.1022	0.807439	0.960016	-0.155059	0.716902	0.894521	-0.0662384	0.875674	0.967289	-0.226863	0.588964	0.848942	-0.0749716	0.873877	0.964475	0.218398	0.597902	0.921988	-0.570063	0.166855	0.717905	0.179	0.661943	0.954459
FH	5.35587	-0.149513	0.704283	0.926251	-0.270185	0.49171	0.764774	-0.295457	0.452626	0.752875	-0.204429	0.604441	0.855876	-0.199335	0.611517	0.842289	-0.130828	0.740827	0.958094	0.0474141	0.906206	1	-0.270672	0.49077	0.901929
KMO	0.535772	0.272145	0.676195	0.914092	-0.0351787	1	1	0.515393	0.405571	0.715747	-0.383072	0.622796	0.865339	-0.00603021	1	1	-0.190883	0.907208	0.993428	0.880947	0.125101	0.646245	-0.486133	0.4905	0.901798
OPN3	5.49213	0.184352	0.643745	0.89689	0.495445	0.206317	0.502655	0.518244	0.187124	0.490412	0.556731	0.155569	0.466702	0.530289	0.177007	0.477662	0.276933	0.482081	0.879695	0.0512165	0.900959	1	0.381217	0.332607	0.813222
CHML	4.52277	0.585711	0.148533	0.474532	0.938228	0.0198656	0.122861	0.711515	0.0764281	0.299463	0.909037	0.0240018	0.1532	0.841277	0.0377773	0.193283	-0.473132	0.24788	0.716289	1.16419	0.00387925	0.107538	1.01296	0.0116629	0.167067
EXO1	1.31742	-2.53759	2.34054e-07	2.30921e-05	-3.09546	9.27249e-10	2.58706e-07	-2.6558	5.69552e-08	7.75705e-06	-3.11091	1.70088e-09	6.45818e-07	-2.74541	4.76521e-08	8.29279e-06	-3.32034	3.3307e-10	1.97294e-07	-1.16556	0.00766804	0.156915	-2.10969	5.0456e-06	0.00154198
CEP170	4.27108	1.37237	0.000882877	0.0181948	1.43161	0.00053228	0.00926148	1.20867	0.00337996	0.038523	1.43999	0.000506348	0.0112892	1.41078	0.000666743	0.0124691	-0.017509	0.982289	1	1.45756	0.000393182	0.0289706	1.22071	0.00301255	0.0788527
SDCCAG8	3.87923	-0.222726	0.590519	0.871212	-0.288615	0.477716	0.755584	-0.246592	0.542049	0.8075	-0.329363	0.425473	0.74948	-0.22076	0.590526	0.830821	-0.233384	0.567488	0.911421	-0.106836	0.795826	0.99815	-0.182972	0.657779	0.952777
AKT3	5.86583	0.737189	0.0611253	0.29918	1.32892	0.000786577	0.0124599	1.21704	0.00208744	0.0274582	1.28444	0.00119159	0.0197365	1.20036	0.00242661	0.0303494	0.987446	0.0122322	0.147658	0.603098	0.125198	0.646245	0.673677	0.0861535	0.474507
ZBTB18	3.52981	0.48835	0.247984	0.616588	0.639825	0.124896	0.378555	0.523911	0.206647	0.516433	0.590592	0.160716	0.472917	0.533671	0.201626	0.514012	0.562622	0.180045	0.631105	0.440498	0.292017	0.849327	0.501779	0.224056	0.708363
ADSS	5.46625	-0.070205	0.861485	0.977666	-0.0459542	0.908499	0.975639	-0.0378074	0.924925	0.982054	-0.0710039	0.857447	0.96464	-0.162153	0.678962	0.878249	-0.260249	0.507931	0.888544	-0.0341549	0.934268	1	0.131096	0.738692	0.973681
DESI2	6.06178	-0.128905	0.741851	0.936711	0.0118854	0.977785	0.998586	0.0806568	0.837109	0.951151	0.0145858	0.972379	0.999147	0.140876	0.718405	0.897917	-0.183373	0.638502	0.934094	-0.0295978	0.941217	1	-0.217651	0.575984	0.931667
COX20	3.79523	-0.650361	0.107521	0.405376	-1.13556	0.00552618	0.0515585	-1.03959	0.0108368	0.0863641	-1.16709	0.00441951	0.0506646	-1.27667	0.00205439	0.0269868	-1.11132	0.00653053	0.0976462	-0.154081	0.705874	0.988493	-0.0768309	0.846621	0.993088
HNRNPU-AS1	2.57819	1.04406	0.0228963	0.163284	1.22768	0.00652474	0.0575334	1.51405	0.000846559	0.0142764	0.998496	0.0290614	0.172496	0.999043	0.0353094	0.185271	-0.16957	0.763821	0.963822	1.30137	0.00394348	0.108597	1.29383	0.00440232	0.0974092
HNRNPU	8.46701	0.0617809	0.872588	0.980986	0.115252	0.764355	0.915445	0.0758278	0.843806	0.953369	0.145794	0.704502	0.903244	0.0612497	0.873716	0.964467	0.0815952	0.832097	0.977127	0.0733839	0.848769	1	-0.0431695	0.910843	0.996932
EFCAB2	0.954811	-0.420614	0.518294	0.833433	0.161546	0.82232	0.94122	0.154601	0.818635	0.944717	-0.0135354	1	1	-0.326542	0.575026	0.823081	-0.396773	0.465843	0.871242	0.354855	0.532985	0.967519	0.118372	0.829247	0.9907
KIF26B	2.03191	-1.3472	0.00338285	0.0469403	-1.54475	0.000754857	0.0120335	-1.99637	2.15215e-05	0.000901307	-1.42274	0.00194788	0.0276722	-1.30704	0.00417287	0.0441605	-1.06395	0.0188119	0.195531	-0.236248	0.596519	0.976986	-0.476657	0.263233	0.752258
SMYD3	3.36623	-0.450719	0.27055	0.639169	-0.804302	0.0496184	0.220233	-0.73107	0.0767862	0.300291	-0.64601	0.117519	0.400364	-0.89968	0.0300696	0.167282	-0.600468	0.143337	0.569981	-0.471783	0.251226	0.813204	-1.02198	0.0133772	0.183615
TFB2M	3.34441	-0.597841	0.150896	0.477922	-0.594488	0.149406	0.42097	-0.560028	0.172852	0.471525	-0.395932	0.339926	0.679202	-0.304824	0.468795	0.76306	-0.824147	0.0470206	0.325508	-0.659836	0.111477	0.613837	-0.450866	0.274499	0.760789
CNST	4.71399	0.0289783	0.952875	0.996903	0.637751	0.109036	0.351756	0.538427	0.176175	0.476363	0.557871	0.163463	0.476214	0.713537	0.0740531	0.290964	0.180289	0.656948	0.938131	0.124806	0.761186	0.995485	0.321414	0.418358	0.868879
SCCPDH	3.87135	-0.684618	0.089931	0.371629	-0.707728	0.0783575	0.289537	-0.671106	0.0934905	0.338559	-0.939192	0.020716	0.139705	-0.794231	0.0489938	0.226529	-0.77858	0.0534507	0.34683	-0.79288	0.0486411	0.41125	-1.0735	0.007888	0.132579
AHCTF1	4.06725	0.977563	0.0174864	0.138207	1.07037	0.00930166	0.0733941	0.976629	0.0173901	0.117137	1.05707	0.010404	0.0908444	1.15635	0.00487184	0.0492688	0.0688161	0.873462	0.986453	0.961727	0.0189287	0.258927	0.677363	0.100456	0.509014
ZNF670	1.205	0.133754	0.818635	0.963236	0.00845094	1	1	0.320811	0.532985	0.802391	0.315555	0.560782	0.835107	0.460116	0.38194	0.697422	0.0639082	1	1	-0.180862	0.757274	0.994954	0.306028	0.60345	0.938933
ZNF669	2.9944	-0.381457	0.379731	0.735861	-0.0771264	0.880693	0.963786	-0.0672208	0.880013	0.96846	-0.140702	0.743363	0.919475	-0.216288	0.6343	0.855358	0.00960547	1	1	-0.043316	0.934096	1	-0.322043	0.446657	0.880067
ZNF124	1.14064	-0.111674	0.93188	0.991845	0.289487	0.61445	0.841018	0.376341	0.475565	0.768931	-0.199194	0.792713	0.938335	0.173858	0.806568	0.937777	-0.572734	0.348677	0.800315	0.653699	0.206919	0.763904	0.554655	0.280214	0.764216
ZNF496	3.08543	-0.655768	0.118198	0.426632	-0.729878	0.0821357	0.298827	-0.753137	0.0746669	0.295694	-0.494505	0.236821	0.57263	-0.938814	0.0285395	0.16181	-0.666994	0.110577	0.506844	-0.117854	0.785908	0.99815	-0.215259	0.600766	0.938837
NLRP3	1.70711	1.11903	0.0157228	0.128819	0.498015	0.315924	0.62764	0.244056	0.62203	0.853097	0.422869	0.383181	0.718406	0.403498	0.424947	0.734021	0.529314	0.275403	0.743285	-0.927847	0.0830877	0.53803	-1.75124	0.00163857	0.0541722
SH3BP5L	6.28546	-0.255106	0.510892	0.82833	-0.186126	0.631377	0.84846	-0.15665	0.686578	0.885139	-0.387477	0.318058	0.659593	-0.431944	0.266151	0.589431	-0.188181	0.627877	0.929641	-0.581096	0.134467	0.661899	-0.464115	0.231182	0.716297
ZNF672	4.44944	-0.952097	0.0178695	0.140203	-0.611123	0.123741	0.376878	-0.612081	0.122185	0.393972	-0.894383	0.0258158	0.160437	-0.68298	0.0881042	0.320686	-0.542436	0.174642	0.622727	-0.426752	0.279774	0.837511	-0.0414842	0.920045	0.997505
ZNF692	3.14462	-0.438968	0.295161	0.6641	-0.969991	0.0223342	0.132497	-0.386195	0.355675	0.67158	-0.577364	0.167689	0.483243	-0.412001	0.332175	0.654539	-0.264017	0.53596	0.901177	-0.342349	0.408247	0.923295	-0.435573	0.297909	0.782686
PGBD2	1.61046	-0.243834	0.63106	0.890449	-0.920681	0.0644777	0.25787	-0.438589	0.357049	0.672269	-0.527029	0.295742	0.638134	-0.411993	0.39702	0.709589	-0.755794	0.124172	0.536878	-0.18117	0.693663	0.987981	-0.40066	0.393202	0.856094
FAM110C	5.6544	-0.11308	0.776689	0.949948	0.427749	0.272723	0.582416	0.464461	0.23366	0.546517	0.239754	0.540833	0.825715	0.144947	0.712046	0.895058	0.215833	0.580606	0.917421	-0.767516	0.0509768	0.419121	-0.256596	0.512391	0.909656
SH3YL1	5.39861	0.109774	0.783248	0.951875	0.283664	0.470969	0.751261	0.340268	0.38624	0.699363	0.0302875	0.940327	0.991439	0.340374	0.386397	0.701879	0.0057326	0.991516	1	0.0946016	0.812561	1	0.0422178	0.918755	0.997426
ACP1	5.80282	-0.213006	0.585968	0.867665	-0.0822777	0.834481	0.947064	0.0824154	0.834055	0.950403	-0.0624889	0.874819	0.97127	0.0160696	0.96981	1	-0.259395	0.506734	0.88814	-0.347611	0.372676	0.914689	-0.249504	0.522113	0.913123
TMEM18	3.89421	-0.259839	0.528584	0.840716	-0.262327	0.523498	0.787495	-0.1974	0.632117	0.858211	-0.536595	0.191231	0.514114	-0.592821	0.150907	0.438107	-0.217363	0.597211	0.921672	-0.128594	0.757978	0.994954	0.0140624	0.983905	1
PXDN	7.79971	-0.291004	0.449271	0.789638	-0.732787	0.0577461	0.241094	-0.789197	0.0411624	0.204344	-0.602879	0.11794	0.400998	-0.667923	0.0835654	0.311681	-0.307857	0.423461	0.847117	-0.769894	0.0462821	0.402979	-1.07051	0.00584402	0.114594
TSSC1	5.14142	0.111681	0.781299	0.951791	0.0201185	0.964364	0.994605	0.0906333	0.821578	0.944934	0.0468154	0.910255	0.982158	0.0807097	0.843704	0.952814	0.121698	0.762531	0.963822	-0.0906528	0.821632	1	0.0444815	0.913585	0.997405
TRAPPC12	5.53721	0.219218	0.575657	0.864361	0.340104	0.383546	0.6882	0.345904	0.375442	0.690474	0.387892	0.321025	0.66126	0.238902	0.544563	0.809221	0.571119	0.144049	0.571231	-0.0642015	0.875827	1	0.061816	0.87873	0.994704
ADI1	5.12166	-0.580923	0.138687	0.463294	-1.11026	0.00499726	0.0477254	-0.911816	0.0207099	0.130926	-0.750422	0.0564503	0.259378	-0.626029	0.111534	0.366323	-0.288941	0.460427	0.868098	-0.591591	0.130847	0.653902	-0.853199	0.0301663	0.281674
RNASEH1	3.76355	-0.358772	0.381119	0.737176	-0.160828	0.695718	0.883272	-0.269851	0.506442	0.786121	-0.235034	0.573411	0.84171	-0.199187	0.636635	0.856422	-0.201982	0.627945	0.929641	-0.27026	0.513201	0.95998	-0.714894	0.080608	0.460879
RPS7	2.20873	-0.943788	0.0411921	0.236977	-0.193578	0.672811	0.871441	-0.388728	0.38483	0.698459	-0.664708	0.142815	0.446588	-0.648948	0.156588	0.446022	0.0588765	0.906287	0.993332	-0.637722	0.149379	0.688423	-0.97302	0.0283814	0.272799
SOX11	0.796668	0.390767	0.559312	0.85695	0.891427	0.151812	0.42612	0.721061	0.220426	0.530633	1.48252	0.00747395	0.0728232	0.956444	0.118296	0.378703	1.52405	0.00530491	0.0839275	-1.00159	0.181014	0.736399	-0.268076	0.707315	0.965395
CMPK2	4.4109	5.01459	1.32995e-26	2.77739e-23	1.08359	0.0125858	0.0904984	0.132419	0.804121	0.938942	-0.365634	0.461327	0.775169	0.613592	0.1696	0.468126	-0.320502	0.500641	0.886408	-0.199141	0.676174	0.98604	-0.773183	0.0952162	0.496936
RSAD2	5.36606	4.93401	7.12443e-27	1.78538e-23	0.805173	0.0508893	0.223186	0.161099	0.713448	0.896586	-0.204851	0.629962	0.869512	0.471714	0.254818	0.575962	-0.188464	0.666927	0.941265	-0.241397	0.585488	0.976986	-0.363016	0.396611	0.8575
RNF144A	2.60963	0.0696485	0.892639	0.987	-0.491761	0.253111	0.558655	-0.341813	0.450104	0.75161	-0.358946	0.424441	0.749155	-0.531824	0.237844	0.558685	-0.230116	0.617856	0.928385	-0.264809	0.564651	0.972976	0.25456	0.545884	0.921935
KIDINS220	7.16336	0.501831	0.194617	0.54512	0.543618	0.159919	0.439619	0.248095	0.521334	0.794685	0.575654	0.136951	0.435753	0.539747	0.16323	0.457992	-0.0456359	0.907528	0.993428	1.01201	0.00925466	0.174916	0.950337	0.0144187	0.190778
MBOAT2	7.02228	0.0223099	0.955281	0.997492	0.00760521	0.985614	1	0.0601344	0.877322	0.967349	0.137496	0.722625	0.910737	0.0901482	0.816582	0.941748	0.0345937	0.929899	0.997068	0.301568	0.434843	0.935134	0.741815	0.0552787	0.380233
ASAP2	7.97503	0.596579	0.122146	0.43283	0.733524	0.0576497	0.240784	0.708217	0.0667496	0.277343	0.662321	0.0863316	0.335315	0.747442	0.0531975	0.2379	0.635027	0.0999845	0.482119	0.362028	0.347363	0.896345	0.515928	0.180787	0.645924
ITGB1BP1	6.25052	-0.000295115	1	1	0.0098433	0.981685	1	0.0855268	0.826788	0.947059	0.0293269	0.94166	0.991513	0.133498	0.732043	0.904986	-0.138859	0.721797	0.955575	-0.335795	0.387345	0.919094	-0.144335	0.710627	0.967234
CPSF3	5.56881	0.21013	0.592586	0.871876	0.100285	0.799805	0.931002	0.102025	0.79485	0.936041	0.10794	0.786194	0.93557	0.0904132	0.818584	0.942492	-0.177181	0.651305	0.937161	0.346553	0.373996	0.914689	0.137778	0.726035	0.969542
IAH1	5.05682	-0.276099	0.486812	0.815661	-0.511996	0.195193	0.489342	-0.178146	0.653499	0.869841	-0.192163	0.627745	0.867765	-0.234689	0.555664	0.814039	-0.346757	0.378117	0.823376	-0.100391	0.801789	0.99982	-0.133446	0.736885	0.973094
ADAM17	6.54655	0.270679	0.48696	0.815661	1.01004	0.0096474	0.0754098	0.9315	0.0168766	0.114366	0.904263	0.0203791	0.138401	0.980667	0.0120084	0.0931728	0.726539	0.0619111	0.37786	0.101323	0.795946	0.99815	0.0373594	0.925499	0.998697
YWHAQ	8.88315	-0.507722	0.187045	0.534354	0.0516381	0.893233	0.970508	0.00501239	0.989922	1	0.223088	0.561254	0.835455	0.190848	0.619226	0.847134	0.157801	0.681131	0.944006	-0.0443995	0.908167	1	0.288384	0.452579	0.883993
TAF1B	4.68194	0.0499888	0.905302	0.989401	0.0931099	0.82092	0.940417	0.00464109	0.99394	1	0.0243745	0.955258	0.994846	-0.00286284	1	1	-0.42937	0.279882	0.748236	0.0979601	0.809177	1	0.262185	0.507807	0.908066
GRHL1	6.631	0.979875	0.0119966	0.108445	0.73467	0.058798	0.243593	0.788358	0.0426983	0.209234	0.742344	0.0563569	0.259138	0.76123	0.0505044	0.231378	0.593659	0.126586	0.541266	0.226443	0.560345	0.971641	0.39541	0.308218	0.792524
KLF11	3.35418	-0.168904	0.706598	0.926988	-0.279729	0.510105	0.778421	-0.200056	0.639477	0.861728	-0.0890794	0.839615	0.959568	-0.179364	0.676505	0.877496	0.0102466	1	1	0.0566786	0.910969	1	-0.229048	0.578091	0.932117
RRM2	3.55559	-2.83168	5.0505e-11	1.24084e-08	-2.78035	8.11104e-11	4.06525e-08	-2.94908	8.56033e-12	5.64531e-09	-2.59733	1.00942e-09	3.95253e-07	-2.62505	7.97943e-10	2.87781e-07	-2.79784	8.13998e-11	8.49949e-08	-1.54424	0.000126433	0.0152328	-1.77066	1.27781e-05	0.00262302
HPCAL1	3.50875	0.0480645	0.909688	0.989738	0.597464	0.1475	0.416896	0.540679	0.189807	0.493216	0.584269	0.156405	0.467387	0.193703	0.649744	0.86438	0.37615	0.364891	0.811943	-0.868494	0.0429807	0.394803	-0.865692	0.0394631	0.321462
ODC1	6.22374	-1.61528	4.34326e-05	0.00180801	-1.826	4.3389e-06	0.000251926	-1.91179	1.61622e-06	0.000115721	-1.73538	1.20802e-05	0.000672731	-1.92419	1.47984e-06	0.000129667	-1.761	9.08963e-06	0.000669959	-1.44495	0.00023499	0.0210316	-1.2213	0.00176396	0.0560974
NOL10	4.19274	-1.16278	0.00376355	0.0503696	-1.3606	0.00070267	0.0114047	-1.54621	0.000136049	0.00369781	-1.38275	0.000619538	0.0128241	-1.48394	0.000253492	0.00611995	-1.44488	0.000353218	0.0121924	-0.996012	0.0120454	0.202086	-1.53147	0.00014961	0.0124122
ATP6V1C2	4.58658	1.45504	0.000395581	0.0103479	1.56762	0.000134338	0.00337327	1.74875	2.1079e-05	0.000886308	1.95169	2.43478e-06	0.000199397	1.5562	0.000159424	0.00435204	1.84715	7.47474e-06	0.000564208	0.112745	0.803758	1	-0.262952	0.538398	0.918398
PDIA6	8.57512	-0.765414	0.0472828	0.258262	-0.727708	0.0591124	0.244126	-0.745812	0.0531419	0.239348	-0.775762	0.0444049	0.223361	-0.765424	0.0473082	0.222012	-0.629504	0.10213	0.487687	-0.83755	0.0301055	0.334713	-0.794113	0.0396081	0.321462
PQLC3	3.82926	-0.259019	0.528258	0.840672	-0.0736762	0.867209	0.959457	0.0613055	0.89312	0.972859	0.089055	0.832289	0.956147	0.13137	0.758919	0.918118	-0.0843441	0.848193	0.981149	-0.070956	0.870996	1	0.495873	0.21922	0.703592
ROCK2	6.29086	1.59663	6.30871e-05	0.00245491	1.99541	7.39225e-07	6.61607e-05	1.72408	1.60478e-05	0.000723406	1.74042	1.35795e-05	0.000736582	1.74717	1.28195e-05	0.000669286	0.0968928	0.814996	0.974697	1.65551	3.33561e-05	0.00788589	1.38289	0.000495736	0.0257742
E2F6	1.61881	0.177944	0.720567	0.929549	0.509968	0.30929	0.620853	0.0852918	0.906647	0.976572	0.408164	0.403283	0.734681	0.330914	0.550635	0.811939	0.24828	0.643971	0.93524	0.00326101	1	1	-0.331713	0.537304	0.918398
LPIN1	6.64695	0.427419	0.270051	0.638963	0.472103	0.222897	0.521683	0.48622	0.209415	0.519281	0.41393	0.285473	0.627098	0.356333	0.358145	0.677368	0.406317	0.294368	0.759323	-0.293217	0.450048	0.940149	0.150587	0.6981	0.963014
TRIB2	3.4469	0.157619	0.714781	0.927944	-0.211696	0.63011	0.847933	-0.0632514	0.896527	0.974155	0.071482	0.880376	0.97368	-0.0108486	1	1	0.0966252	0.824832	0.975763	0.418974	0.308269	0.863761	0.268005	0.527455	0.915098
FAM84A	4.26109	0.160307	0.696425	0.922796	-0.340317	0.39495	0.698192	-0.387073	0.337297	0.652851	-0.179831	0.661513	0.883286	-0.390665	0.331803	0.654209	-0.206902	0.60839	0.92677	0.180517	0.652464	0.980636	0.54669	0.169077	0.63492
NBAS	6.59084	0.221455	0.568008	0.86116	0.313008	0.418878	0.712633	0.0725654	0.852697	0.956961	0.277262	0.47437	0.783485	0.256948	0.507673	0.787817	0.182508	0.638192	0.934094	0.122381	0.752851	0.994823	-0.0519871	0.894524	0.994704
DDX1	6.96213	0.325322	0.399916	0.754207	0.217081	0.574403	0.816758	0.0912418	0.814192	0.942867	0.136386	0.72487	0.911001	0.227057	0.557302	0.814533	-0.206587	0.593804	0.921212	0.290347	0.452243	0.940176	0.240174	0.534091	0.91732
FAM49A	4.01032	0.654257	0.109169	0.408693	0.147708	0.726011	0.897722	0.169683	0.694115	0.888409	0.318451	0.43633	0.75632	0.357321	0.387182	0.702386	0.18788	0.650357	0.937029	0.55407	0.173544	0.727015	0.628554	0.121786	0.555913
SMC6	5.72925	0.669668	0.0869412	0.365316	0.582066	0.137979	0.4004	0.534803	0.172188	0.471302	0.626303	0.1096	0.384674	0.759109	0.0528561	0.237347	-0.38639	0.328483	0.78652	0.642956	0.100779	0.587328	0.390871	0.317689	0.799488
GEN1	3.16	0.417311	0.318178	0.686191	-0.105747	0.802445	0.931602	0.0351964	0.947519	0.98919	0.180149	0.690114	0.896683	-0.0249416	0.980178	1	-1.26536	0.00477519	0.0788315	0.575777	0.164269	0.7128	0.486077	0.241509	0.731369
KCNS3	4.1399	0.253458	0.530928	0.8418	-0.154702	0.705431	0.888436	0.099691	0.805792	0.939928	-0.130401	0.744872	0.919491	-0.0499475	0.902977	0.97386	-0.153402	0.706181	0.951958	-0.721804	0.0740481	0.512043	-0.772843	0.0571011	0.387376
RDH14	4.37821	-0.0255251	0.956301	0.99756	-0.0526647	0.897108	0.972029	0.0218133	0.966162	0.99568	-0.0801587	0.844724	0.961169	-0.151203	0.710675	0.894766	-0.124866	0.758198	0.963822	-0.175444	0.662196	0.984658	-0.450907	0.263731	0.753008
NT5C1B-RDH14	4.31795	-0.0408079	0.924111	0.990394	-0.0870493	0.834978	0.947064	0.0360041	0.937153	0.986352	-0.0593707	0.885367	0.974637	-0.163447	0.691884	0.88378	-0.111966	0.786997	0.96783	-0.177672	0.663155	0.984658	-0.490929	0.221578	0.707028
WDR35	3.43282	0.205737	0.627456	0.888535	0.364927	0.387704	0.691718	0.307249	0.475472	0.768931	0.300506	0.485985	0.792055	0.453031	0.279913	0.604773	0.106863	0.812466	0.973923	0.271945	0.521722	0.963918	0.797419	0.0525644	0.370352
MATN3	2.99926	0.147884	0.738649	0.93578	0.152056	0.737515	0.902536	-0.0903621	0.864578	0.963119	-0.400188	0.366729	0.70357	0.0882864	0.858193	0.957624	-0.246919	0.575789	0.915214	0.182128	0.681811	0.987578	0.444604	0.289789	0.774378
LAPTM4A	7.85335	0.0175796	0.96417	0.999259	-0.198609	0.605853	0.836459	-0.0990969	0.797059	0.936775	-0.00736441	0.985384	1	0.0473127	0.902679	0.973773	0.0620686	0.872275	0.986314	-0.259028	0.500901	0.957401	-0.452664	0.23992	0.729102
SDC1	8.83458	-0.171159	0.655781	0.903033	-0.327756	0.393475	0.697149	-0.31714	0.408961	0.719452	-0.124216	0.746368	0.919802	-0.324603	0.398173	0.710701	-0.0130448	0.973178	1	-0.349182	0.363322	0.909345	-0.216197	0.57329	0.930598
PUM2	6.79951	0.110048	0.777122	0.95025	0.292599	0.449383	0.735746	0.0877391	0.821633	0.944934	0.241362	0.533074	0.820805	0.36883	0.340672	0.660982	-0.113125	0.771235	0.964149	0.389947	0.313192	0.869554	0.322426	0.404236	0.861816
RHOB	6.362	0.368064	0.343444	0.708074	0.327542	0.398949	0.700102	0.392125	0.312465	0.631936	0.378235	0.330264	0.668856	0.227395	0.559334	0.81529	0.346502	0.372456	0.81818	0.14958	0.701085	0.988493	0.456341	0.239433	0.728532
HS1BP3	4.21807	-0.442949	0.273157	0.641428	-0.318957	0.426129	0.718668	-0.424303	0.289008	0.609642	-0.30709	0.44265	0.761254	-0.402617	0.32005	0.642253	-0.334507	0.409369	0.837392	-0.0562633	0.89091	1	0.00880313	0.993578	1
C2orf43	3.47439	-0.0614061	0.884218	0.984739	-0.562637	0.178075	0.465237	-0.31461	0.45573	0.75533	-0.513036	0.218206	0.548909	-0.270486	0.524997	0.79736	-0.688574	0.0995647	0.481759	0.459851	0.261382	0.821525	0.00292243	1	1
KLHL29	3.71427	-0.377056	0.357093	0.718551	-0.505105	0.219531	0.518488	-0.417539	0.303245	0.623018	-0.292827	0.480456	0.787767	-0.575041	0.164196	0.459852	-0.232612	0.573411	0.914436	-0.501267	0.216637	0.775153	0.139181	0.737234	0.973295
ATAD2B	4.23982	0.974337	0.0165682	0.132736	0.742688	0.0668589	0.263513	0.527803	0.195215	0.501136	0.597566	0.144155	0.449319	0.520944	0.202364	0.51499	0.150516	0.724385	0.955575	1.10698	0.00619596	0.138388	0.750772	0.064796	0.410475
UBXN2A	5.05081	0.589061	0.134655	0.456888	0.27219	0.489483	0.763409	0.177888	0.655545	0.871257	0.309911	0.434909	0.755099	0.369635	0.348546	0.668393	0.080735	0.842406	0.979861	-0.297329	0.450912	0.940149	-0.314064	0.427083	0.874033
C2orf44	3.51711	-0.246389	0.560354	0.857085	-0.382785	0.359748	0.668775	-0.133566	0.746669	0.91228	-0.0613036	0.893594	0.977087	0.0626874	0.879588	0.965626	-0.180549	0.668078	0.941515	0.10138	0.817585	1	0.00988252	0.98861	1
FKBP1B	3.95599	-0.910261	0.0229182	0.163348	-1.87319	5.74026e-06	0.000308693	-1.92417	3.28539e-06	0.000207909	-1.31233	0.00118918	0.0197356	-1.44816	0.000391021	0.0083411	-1.43253	0.000433338	0.0140667	-0.890899	0.0250008	0.301212	-1.31006	0.00111209	0.0428753
SF3B14	5.85211	-0.0552648	0.889606	0.986526	-0.0223417	0.956655	0.991908	-0.0379139	0.924759	0.982054	0.179038	0.64675	0.877053	0.142371	0.716372	0.897076	-0.02191	0.957751	1	-0.217331	0.577799	0.976626	-0.268148	0.491644	0.902362
TP53I3	6.71763	0.0425198	0.913585	0.990053	-0.322163	0.405001	0.702683	-0.0737676	0.849585	0.955421	-0.351705	0.363704	0.701643	-0.289668	0.454606	0.753941	0.0715935	0.854021	0.982794	-0.0922193	0.812178	1	-0.243347	0.529086	0.915285
FAM228B	2.17667	1.38037	0.00392965	0.0518846	1.16817	0.0150633	0.102411	1.25332	0.00919911	0.0765879	1.1142	0.020961	0.1406	1.22286	0.012495	0.0955434	0.962522	0.0512882	0.34034	1.49883	0.00167075	0.0705114	0.724626	0.141462	0.595165
ITSN2	6.89475	1.07919	0.00572952	0.0661788	1.37127	0.000478346	0.00857811	1.19381	0.00227867	0.0291159	1.03512	0.00800672	0.0758308	1.09492	0.00508654	0.0506632	0.351466	0.365789	0.811943	0.631886	0.103749	0.595227	0.525709	0.175519	0.641254
NCOA1	4.60753	0.051052	0.899845	0.988433	-0.206183	0.613872	0.840727	-0.440802	0.272785	0.593093	-0.0169883	0.972524	0.999147	-0.0573062	0.890635	0.969478	-0.402925	0.317276	0.779471	0.593879	0.134187	0.661899	0.427586	0.280567	0.764269
PTRHD1	4.3094	0.0692975	0.875933	0.982055	-0.0016846	1	1	0.104044	0.800388	0.937621	0.144347	0.729412	0.913092	0.327176	0.416913	0.728406	0.0957387	0.814301	0.974568	-0.00672794	0.992233	1	-0.19998	0.618334	0.942375
CENPO	3.25713	-1.30549	0.00167931	0.02832	-1.71344	5.02033e-05	0.00162966	-1.49701	0.000344563	0.00735498	-1.54356	0.000226706	0.00644132	-1.41091	0.000799464	0.0139084	-0.853017	0.0369276	0.285443	-0.80051	0.0489957	0.412578	-0.85781	0.0342769	0.30282
ADCY3	4.6037	-1.34788	0.000763513	0.0164945	-1.01605	0.0103625	0.0784544	-1.20483	0.00245999	0.0308236	-0.923565	0.0197402	0.135642	-1.14291	0.0042074	0.0443761	-0.903377	0.02221	0.214235	-1.24664	0.00173734	0.0720823	-1.10424	0.00528082	0.107243
DNAJC27	2.87073	0.677828	0.119909	0.429613	0.149273	0.759255	0.914029	0.561519	0.196603	0.502845	0.488377	0.264516	0.603296	0.287587	0.534479	0.802326	0.314356	0.481903	0.879695	0.573793	0.186593	0.742468	0.607367	0.152572	0.61056
EFR3B	1.20774	0.450685	0.375905	0.733887	0.41648	0.435139	0.727208	-0.152753	0.877234	0.967349	0.241983	0.662875	0.883704	-0.179811	0.797555	0.933772	-0.269237	0.620045	0.928385	0.310442	0.55531	0.971641	0.135782	0.841562	0.991713
DNMT3A	4.33508	-0.0452931	0.914056	0.99007	0.197123	0.624233	0.846223	-0.251934	0.532617	0.802319	-0.0135821	0.976702	1	-0.287362	0.481564	0.770968	-0.0622528	0.883596	0.988082	0.0364173	0.937587	1	-0.141451	0.723088	0.969447
DTNB	3.6194	-0.7657	0.0591874	0.294059	-1.24081	0.00275781	0.0312153	-1.05672	0.0101025	0.0820495	-1.00874	0.0139413	0.109255	-1.09607	0.00835422	0.0724418	-0.615705	0.132487	0.554086	-0.152811	0.703898	0.988493	-0.259009	0.520454	0.912715
ASXL2	6.44736	0.92114	0.0186466	0.143733	1.32798	0.00073247	0.0118054	0.925267	0.0178982	0.119605	1.27011	0.00123957	0.0202501	1.07447	0.00614882	0.0581677	0.535365	0.170129	0.614152	0.655024	0.0928634	0.562692	0.402263	0.301803	0.787175
KIF3C	7.63888	0.477477	0.21578	0.575169	0.54621	0.156847	0.434801	0.502142	0.192953	0.498695	0.505337	0.190257	0.51289	0.608061	0.115367	0.37369	0.690127	0.074094	0.41218	-0.280677	0.466921	0.947971	-0.350983	0.362939	0.837671
RAB10	8.49179	-0.146309	0.703355	0.925545	-0.277255	0.47047	0.750789	-0.291485	0.448036	0.750019	-0.263033	0.493603	0.796811	-0.247181	0.520057	0.793994	-0.285078	0.458125	0.866723	-0.507309	0.187336	0.742468	-0.488802	0.203816	0.682112
HADHA	7.63693	-0.166518	0.66542	0.908149	-0.404847	0.293164	0.604724	-0.47444	0.218263	0.528465	-0.189156	0.623225	0.865443	-0.222909	0.562704	0.816338	-0.164281	0.669632	0.941692	-0.633598	0.100671	0.586987	-0.973628	0.012091	0.170801
HADHB	7.10266	0.11535	0.765861	0.945856	0.196851	0.610329	0.838975	0.263912	0.49424	0.777603	0.206949	0.592285	0.851168	0.1583	0.682477	0.879482	0.171552	0.657242	0.938169	-0.0499518	0.898005	1	0.127827	0.740956	0.973705
EPT1	6.1372	0.433418	0.266328	0.635281	0.656633	0.0919562	0.31926	0.452273	0.245682	0.561987	0.617177	0.113434	0.392309	0.621098	0.111211	0.365742	0.317341	0.416133	0.84307	0.482456	0.215349	0.77419	0.521409	0.18037	0.645354
SLC35F6	5.75275	-0.300693	0.440657	0.785133	-0.491244	0.207546	0.504177	-0.405724	0.297701	0.618092	-0.446793	0.25194	0.589747	-0.401309	0.304619	0.628966	-0.239738	0.538793	0.902912	-0.29768	0.444488	0.9387	-0.299189	0.441883	0.878578
CENPA	0.5916	-2.81817	2.62893e-07	2.55353e-05	-3.12091	2.24516e-08	3.85367e-06	-3.20833	1.14449e-08	2.1728e-06	-2.80989	3.08322e-07	3.94212e-05	-3.14616	6.12061e-08	9.95991e-06	-2.85061	2.2433e-07	3.34625e-05	-1.78152	0.000227581	0.0210316	-1.86246	0.000103207	0.00994759
MAPRE3	4.71209	0.222741	0.574564	0.864156	-0.108492	0.783932	0.924873	0.237359	0.550376	0.81237	-0.127154	0.754546	0.92295	0.163171	0.687449	0.881742	0.120721	0.765153	0.964039	0.141937	0.720874	0.991607	-0.229526	0.562834	0.927803
TMEM214	6.37168	-0.514023	0.184988	0.531262	-0.536405	0.166365	0.448724	-0.546199	0.158844	0.453066	-0.700817	0.0713819	0.297544	-0.596275	0.124716	0.390726	-0.472683	0.222631	0.687423	-0.413024	0.28595	0.845599	-0.15745	0.684207	0.95972
AGBL5	4.42696	-1.11312	0.0053105	0.0629378	-1.33693	0.000855244	0.01334	-1.40477	0.000489758	0.00949949	-1.33212	0.00095448	0.0171587	-1.24349	0.00199253	0.0263439	-1.14572	0.00419068	0.0722273	-0.552613	0.160005	0.705709	-0.693623	0.0786647	0.454601
OST4	6.40039	-0.547367	0.157815	0.490052	-0.886031	0.0228065	0.13379	-0.93496	0.0163962	0.112511	-0.522136	0.177766	0.498635	-0.303407	0.433183	0.739996	-0.773812	0.0464884	0.323072	-0.381097	0.324306	0.876686	-0.821578	0.0344485	0.303859
PREB	4.86105	-1.12298	0.00453407	0.056473	-1.69979	2.35853e-05	0.00091973	-1.50045	0.000170617	0.00443534	-1.47876	0.00021777	0.00627277	-1.47753	0.000229762	0.00567833	-1.36219	0.000635357	0.0186441	-0.674132	0.0849918	0.544173	-1.0872	0.00579003	0.114071
SLC5A6	5.13422	0.00150777	1	1	0.0931202	0.81567	0.93799	0.238626	0.543148	0.807888	0.119379	0.764635	0.926364	0.0809632	0.844457	0.952819	0.174237	0.659979	0.938724	-0.390163	0.32223	0.876279	-0.0975238	0.80807	0.985151
ATRAID	5.58363	-0.392935	0.315027	0.682396	-0.53133	0.173379	0.458901	-0.276613	0.478727	0.770415	-0.431789	0.268723	0.607564	-0.341296	0.381766	0.697373	-0.312274	0.425025	0.848013	-0.265984	0.495515	0.954975	-0.125797	0.747947	0.974944
CAD	6.02048	-0.549451	0.15873	0.491812	-0.0991808	0.79975	0.931002	-0.305337	0.432436	0.73799	-0.293976	0.450229	0.766803	-0.233766	0.54879	0.810856	-0.0317258	0.936886	0.998655	-0.225501	0.562033	0.972718	-0.0363477	0.927004	0.999252
MPV17	4.97478	-0.886201	0.0258375	0.176909	-0.378186	0.334816	0.646517	-0.275099	0.484377	0.77394	-0.210487	0.595431	0.852015	-0.155374	0.697011	0.887285	-0.331563	0.400022	0.834545	-0.854218	0.0306503	0.33807	-0.421756	0.284263	0.768322
GTF3C2	6.08218	-0.205975	0.596961	0.873372	-0.231625	0.551494	0.804355	-0.205724	0.597036	0.838381	-0.179474	0.645189	0.876574	-0.186719	0.632182	0.853913	-0.105862	0.786633	0.96783	-0.201572	0.604269	0.976986	-0.077738	0.842494	0.991778
EIF2B4	5.35167	0.236235	0.550277	0.853072	0.209637	0.594489	0.830059	0.315175	0.422495	0.73007	0.536222	0.172568	0.491314	0.325528	0.40724	0.71914	0.436345	0.266542	0.73453	0.0984915	0.808608	1	0.339523	0.385498	0.848412
SNX17	6.059	-0.583175	0.133252	0.454449	-0.648887	0.0948058	0.324479	-0.64564	0.0964909	0.345399	-0.661863	0.0887156	0.340566	-0.735695	0.0589272	0.25243	-0.592509	0.12714	0.542099	-0.644028	0.097181	0.576552	-1.25453	0.00141549	0.0503865
ZNF513	3.58365	-0.532137	0.200762	0.55311	-0.555625	0.177243	0.464167	-0.215507	0.602418	0.841017	-0.430267	0.298901	0.640977	-0.558785	0.174802	0.474329	0.00640868	1	1	-0.196352	0.636062	0.976986	-0.0586052	0.891185	0.994704
PPM1G	6.98385	-0.570225	0.140581	0.46526	-0.208697	0.588755	0.826102	-0.195446	0.612693	0.847469	-0.170712	0.658623	0.882719	-0.257856	0.504522	0.786192	-0.0106847	0.97893	1	-0.567693	0.142044	0.675962	-0.588418	0.128034	0.569691
FTH1P3	2.21688	-1.70569	0.000290031	0.00825928	-0.482323	0.275874	0.585881	-0.712821	0.10509	0.362149	-0.69958	0.115368	0.39597	-1.32584	0.00378337	0.04167	-0.240687	0.584761	0.91826	-0.951057	0.0298458	0.333919	-0.910606	0.0387213	0.319038
NRBP1	8.14961	0.518221	0.17873	0.523779	0.64699	0.0935103	0.322157	0.600182	0.119583	0.38933	0.642168	0.0960271	0.35651	0.645518	0.0943669	0.330839	0.791086	0.0406745	0.299557	0.0272467	0.944213	1	0.156131	0.685123	0.95972
KRTCAP3	3.63946	-0.589012	0.154933	0.484601	-0.578474	0.156472	0.434145	-0.57103	0.1634	0.459107	-0.641725	0.119356	0.40336	-0.552393	0.179629	0.481002	-0.419764	0.310008	0.77394	-0.335725	0.409726	0.923295	0.101258	0.808171	0.985151
IFT172	2.90639	-0.0308221	0.9657	1	-0.777546	0.0704442	0.270849	-0.509846	0.228758	0.540206	-0.520066	0.220358	0.551951	-0.466501	0.279621	0.604773	-0.11815	0.79286	0.969791	-0.256075	0.540344	0.968538	-0.154241	0.722782	0.969447
FNDC4	5.25612	0.547225	0.165229	0.502956	0.470553	0.233688	0.535041	0.455922	0.246617	0.562862	0.375628	0.339335	0.678346	0.418092	0.290439	0.615668	0.446107	0.258362	0.727029	0.0954545	0.810852	1	0.520395	0.185685	0.653535
ZNF512	4.17654	-1.13743	0.00466433	0.057694	-1.22655	0.00223215	0.0269969	-1.08524	0.0068099	0.0626951	-1.07868	0.00728401	0.0715271	-1.26668	0.00175861	0.024268	-1.21168	0.00262682	0.0518772	-0.670681	0.090572	0.557949	-1.16006	0.00378088	0.0893858
GPN1	6.62135	0.770213	0.0479628	0.260274	0.758328	0.0513589	0.224695	0.909632	0.0196297	0.126598	0.978868	0.0121541	0.100323	0.984001	0.0117466	0.0917615	0.895843	0.0215864	0.210652	0.549479	0.157374	0.701688	0.364853	0.347664	0.823675
SUPT7L	5.53932	0.151496	0.699284	0.923651	-0.0447974	0.912121	0.976519	0.100036	0.8005	0.937621	-0.113481	0.772599	0.929836	0.0576126	0.886056	0.968691	-0.182894	0.641614	0.935168	0.158969	0.685429	0.987578	-0.0549676	0.890632	0.994704
SLC4A1AP	5.10417	0.197798	0.618315	0.88371	0.290237	0.460338	0.745514	0.148481	0.710903	0.895971	0.174067	0.664085	0.883988	0.243001	0.543993	0.809056	0.185437	0.638237	0.934094	0.215463	0.585012	0.976986	-0.00942936	0.986021	1
MRPL33	5.78888	0.425018	0.275599	0.644089	0.322617	0.409848	0.706249	0.34473	0.375798	0.690474	0.259701	0.50857	0.806032	0.397363	0.309764	0.634017	0.513166	0.18985	0.643607	0.227636	0.560729	0.971641	-0.129571	0.742175	0.973705
RBKS	2.02004	0.648935	0.159528	0.492992	0.0267978	1	1	0.190986	0.708148	0.895524	0.0344359	0.958805	0.995745	0.437783	0.363314	0.680875	0.128673	0.804168	0.972423	0.623627	0.182069	0.737316	0.0529859	0.927309	0.999414
BRE	4.01056	-0.572886	0.149955	0.476403	-1.21044	0.0028458	0.0319657	-1.49196	0.000272376	0.00614632	-1.04629	0.0098092	0.0873208	-1.18258	0.00361953	0.0404934	-1.07509	0.00775433	0.108684	-0.0823934	0.83877	1	-0.981416	0.0144812	0.191201
FOSL2	7.04199	0.0157417	0.968594	1	-0.0699571	0.856944	0.955975	-0.212293	0.582684	0.830811	-0.0839423	0.828708	0.954872	-0.243836	0.528359	0.799558	0.09372	0.808819	0.973173	0.0327957	0.933196	1	-0.137233	0.722506	0.969447
PPP1CB	8.90119	1.28297	0.00100136	0.0197171	1.52501	0.000101071	0.00276511	1.45459	0.000203027	0.00504748	1.53237	9.39521e-05	0.00323412	1.59656	4.86535e-05	0.00180863	0.7378	0.0560751	0.357386	0.865503	0.0252486	0.3033	1.01943	0.00856493	0.139014
TRMT61B	3.53726	-0.27079	0.509543	0.827836	-0.547282	0.18335	0.472821	-0.308607	0.452534	0.752822	-0.297722	0.475018	0.783671	-0.287346	0.496942	0.780971	-0.683713	0.0991083	0.481142	-0.0186277	0.968359	1	-0.0651064	0.877129	0.994704
WDR43	5.61991	-0.223592	0.5694	0.861223	-0.0676243	0.864718	0.958477	-0.0900712	0.819625	0.944717	-0.0686187	0.865111	0.967427	0.0731765	0.852245	0.955621	-0.576733	0.141692	0.566507	0.0477943	0.904829	1	-0.0297284	0.941625	1
CLIP4	6.61959	0.461208	0.235093	0.601327	0.604131	0.119784	0.369455	0.494034	0.203175	0.512257	0.517538	0.182773	0.506205	0.668439	0.0856455	0.315228	0.373526	0.336296	0.789733	0.719789	0.0639694	0.477094	1.04901	0.00716132	0.12585
YPEL5	7.53833	0.177593	0.645661	0.897189	0.510297	0.186095	0.477528	0.553964	0.151321	0.442315	0.541276	0.160986	0.473179	0.595475	0.123284	0.388029	0.482874	0.210919	0.674358	0.238078	0.537111	0.968279	0.526801	0.172188	0.637061
LBH	6.68542	0.408589	0.291993	0.660767	0.390199	0.313973	0.625963	0.395242	0.307794	0.627478	0.391258	0.312974	0.653922	0.310883	0.423155	0.732854	0.652174	0.092808	0.46646	0.056892	0.884854	1	0.835694	0.0314377	0.289006
LCLAT1	3.55457	-0.127289	0.75844	0.944293	-0.338785	0.418193	0.712122	-0.535203	0.193292	0.498953	-0.332136	0.426041	0.750287	-0.446882	0.284813	0.610348	-0.700669	0.0937514	0.468157	0.427734	0.292745	0.849882	0.430927	0.290661	0.775551
CAPN13	2.49322	-0.731468	0.0970402	0.386495	-0.87404	0.0483596	0.216147	-0.645767	0.14084	0.425572	-0.61507	0.167798	0.483335	-0.452973	0.317861	0.639731	-0.782858	0.0840724	0.441688	0.358939	0.407093	0.923295	0.00176919	1	1
GALNT14	4.86342	-0.92766	0.0194361	0.147739	-0.711447	0.0704779	0.270886	-0.702975	0.074966	0.296223	-0.766677	0.0524885	0.248181	-0.650309	0.0995639	0.341855	-0.580771	0.140283	0.563199	-0.453711	0.248061	0.811835	-0.581645	0.139346	0.591665
CAPN14	5.99062	-0.653035	0.0940245	0.380644	-0.735308	0.0593945	0.244807	-0.49791	0.200478	0.508705	-0.742988	0.0570586	0.260643	-0.7783	0.0466799	0.220498	-0.473943	0.223242	0.688092	0.0309752	0.938011	1	0.447676	0.247665	0.736035
EHD3	4.909	-0.587967	0.136407	0.458472	-0.618687	0.118009	0.366672	-0.662631	0.0942313	0.339873	-0.483453	0.222427	0.555039	-0.595621	0.131117	0.40139	-0.351908	0.374526	0.819562	-0.111402	0.781722	0.99815	-0.0418575	0.917232	0.997426
XDH	7.82703	0.47958	0.2133	0.57256	0.211103	0.583542	0.822195	0.154497	0.688432	0.885814	0.321688	0.403543	0.734708	0.187143	0.627245	0.852427	0.298913	0.437613	0.857002	0.0635876	0.869334	1	0.116986	0.761484	0.97714
MEMO1	2.04791	-0.266458	0.636962	0.893289	0.137525	0.791747	0.927158	0.146792	0.756621	0.918333	0.343371	0.456046	0.771675	0.280664	0.574137	0.822728	0.193064	0.683033	0.944314	0.092038	0.861914	1	0.472317	0.297821	0.782655
DPY30	4.7221	0.145506	0.715564	0.927944	0.10021	0.806311	0.932949	0.149865	0.704628	0.893779	-0.0167563	0.974342	0.99996	0.258749	0.518938	0.79335	-0.106133	0.793875	0.970209	-0.158261	0.690622	0.987578	-0.00599744	0.988858	1
SPAST	4.48371	0.912296	0.0240831	0.169148	0.905185	0.0244963	0.140283	0.688793	0.0863353	0.322535	0.852073	0.0345216	0.191821	0.820767	0.0431932	0.210424	0.195767	0.643209	0.93524	0.824881	0.0409071	0.387833	0.65992	0.102336	0.51332
SLC30A6	4.28102	0.546284	0.176481	0.52043	0.322364	0.427768	0.719995	0.243911	0.548789	0.811616	0.322397	0.429713	0.751893	0.432183	0.286325	0.612645	-0.0490189	0.913483	0.995098	0.72411	0.0716907	0.502959	0.765423	0.0565004	0.385174
YIPF4	5.43331	0.249409	0.526075	0.839559	0.317865	0.418394	0.712122	0.212907	0.590486	0.834325	0.296914	0.450077	0.766649	0.543659	0.165134	0.461139	0.16909	0.668611	0.941692	0.112169	0.778907	0.99815	-0.0177263	0.969002	1
BIRC6	7.12948	1.04182	0.00754487	0.0797782	1.22717	0.001702	0.0223076	0.87917	0.0237834	0.143715	1.07874	0.00569584	0.0604309	1.0781	0.00573779	0.0550916	-0.51551	0.185741	0.638674	1.27032	0.00117152	0.0564136	1.16199	0.00292345	0.077803
TTC27	4.08726	0.305288	0.464348	0.800203	0.651916	0.108288	0.351097	0.730012	0.0730257	0.291684	0.71349	0.0805052	0.32013	0.829393	0.0410974	0.203941	0.643527	0.113129	0.51229	0.271034	0.507537	0.95998	0.225185	0.590526	0.937068
LTBP1	5.94751	-0.407632	0.295677	0.664187	-0.610068	0.117982	0.366672	-0.592292	0.12882	0.405251	-0.555361	0.154658	0.465464	-0.52709	0.177827	0.478971	-0.214822	0.581707	0.917421	0.534282	0.168464	0.720921	0.327663	0.398236	0.859438
RASGRP3	0.542121	2.56873	1.55709e-06	0.000123483	0.0279376	1	1	-0.60238	0.439935	0.74356	-0.105842	1	1	0.586936	0.379255	0.696761	-0.245113	0.883141	0.988082	0.28304	0.717211	0.990278	-0.510839	0.56444	0.928299
FAM98A	5.98081	-0.480869	0.215675	0.575169	-0.898122	0.021395	0.129133	-0.862848	0.0269859	0.155535	-0.562156	0.148129	0.456083	-0.677366	0.0820873	0.308597	-0.464328	0.231749	0.696791	-0.5094	0.189252	0.744878	-0.851297	0.028911	0.27527
CRIM1	7.40125	0.00611054	0.988313	1	0.0265198	0.945945	0.9873	-0.20871	0.588486	0.833403	-0.0193528	0.960875	0.996092	-0.0535517	0.890389	0.969363	-0.0110531	0.978054	1	0.234399	0.542948	0.969523	0.0337595	0.930897	0.999926
FEZ2	5.85597	-0.465118	0.233782	0.599509	0.0169081	0.967902	0.995715	0.0568822	0.886014	0.971112	-0.019187	0.963451	0.996619	0.0874257	0.824676	0.944854	-0.0841669	0.831202	0.977039	-0.402908	0.302053	0.858214	0.566895	0.144657	0.599676
STRN	7.18353	1.63935	3.4139e-05	0.00150092	1.70917	1.60566e-05	0.00066619	1.49263	0.000152253	0.00406764	1.67095	2.43914e-05	0.00120726	1.75707	9.55617e-06	0.000536945	0.950384	0.0149118	0.168633	1.22898	0.00171197	0.0714627	1.04516	0.00745179	0.128056
HEATR5B	6.31649	0.580695	0.135558	0.456988	0.394518	0.310243	0.621776	0.331023	0.394798	0.706352	0.467677	0.229307	0.563377	0.459605	0.237741	0.558683	0.35224	0.365407	0.811943	0.553598	0.15435	0.695435	0.662595	0.0882997	0.480405
GPATCH11	3.2213	-0.00930262	1	1	0.75408	0.0733134	0.277695	0.761603	0.0716632	0.288263	0.302972	0.505081	0.803946	0.781672	0.0686302	0.27713	0.272197	0.539871	0.903149	0.969581	0.0215152	0.27821	0.577725	0.172561	0.637061
EIF2AK2	5.96739	2.50773	8.88146e-10	1.6815e-07	1.1005	0.00525622	0.0497435	0.646263	0.0990325	0.350305	0.560513	0.154266	0.465	0.720391	0.0670582	0.27316	0.310741	0.429898	0.850546	0.525065	0.180869	0.736337	0.0508058	0.90163	0.994704
LOC100505876	5.38798	-0.171364	0.664554	0.907393	-0.0604128	0.883047	0.965159	-0.104656	0.792085	0.93419	-0.101387	0.798826	0.94124	-0.129304	0.746444	0.912749	-0.0812565	0.837071	0.978646	0.133238	0.737757	0.993145	0.198023	0.612688	0.941621
CEBPZ	5.29946	0.515701	0.19225	0.541082	0.598387	0.127682	0.383567	0.55087	0.162012	0.458292	0.611474	0.120721	0.405986	0.571739	0.146943	0.431496	-0.176128	0.65704	0.938131	0.708264	0.0717868	0.503339	0.596447	0.128736	0.57041
NDUFAF7	3.41774	-0.130174	0.753822	0.942647	-0.314775	0.454489	0.740635	-0.499169	0.231924	0.544706	-0.398008	0.338537	0.67729	-0.515916	0.214634	0.530685	-0.308803	0.459687	0.868098	-0.176551	0.673972	0.98598	-0.576924	0.160258	0.621831
PRKD3	6.10033	1.2516	0.00155358	0.0268502	1.22711	0.00189671	0.0242014	1.21813	0.00204307	0.0270609	1.2699	0.00132266	0.0211384	1.15883	0.00333149	0.0379832	0.454155	0.247203	0.715417	1.18705	0.0026264	0.0872912	1.09696	0.00537807	0.108376
QPCT	6.34329	1.07981	0.00588778	0.0673565	1.13148	0.00391053	0.0401302	1.10036	0.00502183	0.0510329	0.933459	0.0171468	0.123633	1.03197	0.00855068	0.0737879	0.96172	0.0139901	0.162011	0.228366	0.559278	0.971641	0.156179	0.69037	0.960246
CDC42EP3	7.67565	0.577068	0.135125	0.456888	0.672125	0.081984	0.298622	0.641246	0.0969476	0.34602	0.632211	0.101801	0.368754	0.73456	0.0576066	0.249502	0.441557	0.252497	0.721172	0.573492	0.137397	0.667218	0.405153	0.293392	0.779162
RMDN2	1.99312	-0.255944	0.573605	0.863863	-0.255912	0.594882	0.830188	-0.536504	0.265858	0.585963	-0.52717	0.282605	0.623989	-0.212836	0.686656	0.881742	-0.51751	0.288664	0.75467	0.320061	0.484493	0.951669	-0.128867	0.796556	0.983404
CYP1B1	5.73863	1.27439	0.00130707	0.0237701	1.00611	0.0107367	0.080365	0.853522	0.0303215	0.167887	0.903785	0.0217844	0.144269	0.768713	0.0513876	0.234055	0.520766	0.187603	0.641208	1.32417	0.000839224	0.0455846	1.16773	0.00313127	0.0805643
ATL2	5.07355	-0.04347	0.916538	0.990128	-0.0987081	0.804914	0.932554	-0.238424	0.545318	0.809386	-0.10639	0.79061	0.937844	-0.217998	0.583943	0.827038	-0.298777	0.44758	0.862417	0.0311872	0.941501	1	-0.653396	0.0979607	0.503259
HNRNPLL	5.28527	0.336528	0.392409	0.74755	0.0428553	0.919134	0.978317	0.0906463	0.82375	0.946121	0.123686	0.755074	0.92295	0.119936	0.765021	0.920619	0.0276855	0.950165	1	0.326107	0.404918	0.923295	0.142385	0.717734	0.969129
GALM	1.18676	-1.01961	0.0362868	0.218698	-2.2857	1.34313e-05	0.000587213	-1.70263	0.000753669	0.0131342	-1.80634	0.000514575	0.0114117	-2.37325	1.92845e-05	0.000925802	-1.78606	0.000446051	0.0143677	-0.146103	0.757799	0.994954	-0.59303	0.204283	0.682577
SRSF7	5.80077	-0.295372	0.449209	0.789638	-0.240246	0.537863	0.795971	-0.213262	0.584692	0.832107	-0.337063	0.387823	0.721838	-0.263789	0.499728	0.782895	-0.0737026	0.851825	0.981671	-0.233042	0.549958	0.970525	-0.0996368	0.799167	0.983404
GEMIN6	2.72673	-0.690117	0.106299	0.403005	-0.887822	0.0371575	0.182143	-0.860859	0.0417032	0.205824	-0.937153	0.0301772	0.176661	-0.720564	0.0928979	0.328538	-0.785632	0.0675988	0.397007	-0.562743	0.178383	0.734157	-0.872836	0.038252	0.318247
DHX57	5.58217	0.155657	0.692621	0.922237	-0.147373	0.70685	0.888875	-0.14303	0.717343	0.898051	0.0952422	0.808662	0.945423	-0.0403809	0.919446	0.98072	-0.0427476	0.917468	0.995098	0.0970748	0.805678	1	-0.0182239	0.965521	1
MORN2	3.98566	-0.259394	0.528414	0.840716	0.195169	0.627551	0.847696	0.201974	0.625425	0.855012	0.314609	0.440003	0.759504	0.321269	0.433632	0.740045	0.442141	0.272825	0.739424	-0.588735	0.15227	0.692286	-0.437746	0.281706	0.765545
SOS1	7.23664	1.2158	0.00187944	0.0305439	1.35217	0.000563361	0.00960396	1.19755	0.00218509	0.0283136	1.2431	0.00148939	0.0227586	1.29015	0.000990726	0.0160385	0.462699	0.232854	0.698842	0.965531	0.0131264	0.213813	0.769696	0.047414	0.350576
MAP4K3	5.14401	0.0999594	0.807319	0.960016	0.851861	0.030981	0.162969	0.743745	0.0599608	0.257917	0.7912	0.0459491	0.227325	0.875549	0.0276344	0.158398	0.0917589	0.821458	0.975763	0.17951	0.650326	0.980606	0.876313	0.0264676	0.262373
LOC728730	1.38511	-0.104127	0.908104	0.989738	-0.388761	0.441019	0.730755	-0.392129	0.441019	0.743715	-0.244299	0.673883	0.889317	0.131134	0.822847	0.944423	-0.637658	0.210408	0.673916	-0.32633	0.534356	0.967674	-0.56065	0.266307	0.754462
THUMPD2	2.66204	-0.780071	0.0722107	0.32866	-0.799275	0.0631126	0.254277	-0.57641	0.181502	0.482178	-0.44706	0.29301	0.634901	-0.595564	0.16966	0.468126	-1.0347	0.0174605	0.187106	-0.55519	0.192125	0.746225	0.137842	0.749643	0.976115
EML4	5.74682	0.389978	0.318717	0.686603	0.578652	0.13905	0.402085	0.405736	0.301522	0.621818	0.569922	0.14516	0.451552	0.608233	0.121522	0.385291	0.231585	0.554481	0.908533	0.595411	0.127752	0.649911	0.538517	0.16791	0.632926
COX7A2L	6.1465	-0.382618	0.324164	0.690433	-0.371194	0.338382	0.650795	-0.379807	0.327366	0.644748	-0.452166	0.244182	0.581673	-0.42175	0.277598	0.602374	-0.510592	0.188623	0.641634	-0.381953	0.324437	0.876686	-1.02218	0.00892158	0.141503
MTA3	4.95029	0.392291	0.322987	0.690067	0.018689	0.966583	0.995164	0.166744	0.678305	0.882219	0.212158	0.594515	0.852005	0.25417	0.519139	0.793442	0.221324	0.577147	0.916076	0.310379	0.432157	0.934419	0.047315	0.907486	0.996314
ZFP36L2	6.16815	-0.0452075	0.909639	0.989738	0.194925	0.616465	0.841886	0.242744	0.532388	0.802167	0.158214	0.685093	0.894881	0.183973	0.637156	0.856422	0.312881	0.420784	0.845074	-0.154444	0.692267	0.987591	0.0658495	0.866976	0.994704
THADA	4.66899	-0.0251225	0.961023	0.998393	0.0702828	0.865347	0.958798	0.0437373	0.916245	0.979579	0.00556289	0.99355	1	-0.159449	0.693244	0.884248	-0.203251	0.608271	0.92677	0.13957	0.725885	0.991933	0.185411	0.643041	0.94933
PLEKHH2	1.64353	0.38489	0.417258	0.771355	-0.10632	0.859248	0.955994	-0.0524988	0.95287	0.990662	0.0440188	0.952101	0.993839	-0.0237769	1	1	-0.712722	0.168139	0.610103	0.9662	0.0376149	0.372875	0.133109	0.835145	0.991189
DYNC2LI1	4.11955	0.61391	0.132315	0.452929	0.520699	0.196662	0.490872	0.696635	0.0839836	0.316962	0.487588	0.232996	0.568538	0.783172	0.0543554	0.241162	0.233171	0.566573	0.911421	0.265862	0.515397	0.960716	-0.0738705	0.869129	0.994704
LRPPRC	6.94956	0.373597	0.33421	0.69827	0.386968	0.316954	0.628292	0.278999	0.470766	0.766406	0.475927	0.218696	0.549592	0.401299	0.299806	0.623712	-0.107404	0.782548	0.966825	0.644381	0.0959815	0.573509	0.408637	0.29041	0.775217
PPM1B	5.44133	0.785289	0.0465775	0.255862	0.857134	0.0296697	0.158572	0.833198	0.0346343	0.183186	0.703754	0.0742988	0.305437	0.758622	0.0550389	0.24343	0.498718	0.204565	0.665254	0.728775	0.064133	0.477094	0.543951	0.166872	0.631795
PREPL	5.62156	0.335989	0.390638	0.745916	0.218946	0.574349	0.816758	0.197163	0.615274	0.849239	0.270619	0.491296	0.79534	0.359698	0.356354	0.676073	-0.381352	0.332299	0.788134	0.14924	0.705923	0.988493	-0.0737664	0.853159	0.994704
CAMKMT	1.51752	-0.685014	0.150929	0.477922	-1.05538	0.0258386	0.144923	-0.828678	0.0727717	0.290855	-0.676704	0.162148	0.474526	-0.832861	0.0853826	0.314752	-0.690653	0.140423	0.5634	-0.90939	0.0500031	0.416582	-1.64033	0.000681706	0.0317532
SIX3	3.25184	-0.940413	0.0228715	0.1632	-1.4619	0.000434502	0.00805371	-1.67099	7.49904e-05	0.00234324	-1.47974	0.000402784	0.00964988	-1.54291	0.000262897	0.00624286	-1.25584	0.00247753	0.0504771	-0.537724	0.182652	0.737316	-0.744537	0.0671585	0.417616
SIX2	3.37016	-1.09924	0.00829325	0.0853594	-1.11835	0.00689626	0.0595301	-0.855321	0.0362249	0.188888	-1.19466	0.0041296	0.0482474	-1.40123	0.000899931	0.0151123	-0.842551	0.0410132	0.300172	-0.481751	0.234523	0.799127	-0.25603	0.523209	0.913575
SRBD1	3.84279	0.841436	0.0410113	0.236589	0.883447	0.0317694	0.165518	0.615468	0.135362	0.416762	0.990333	0.0163555	0.120549	0.794378	0.0559562	0.245846	-0.0815894	0.861848	0.985255	0.892059	0.0300074	0.333919	0.613245	0.139791	0.592914
PRKCE	3.08548	-0.339841	0.43016	0.780015	-0.909173	0.0320948	0.166598	-0.754796	0.0726886	0.290801	-0.553718	0.187531	0.510413	-0.780395	0.0678975	0.275147	-0.756202	0.0753149	0.416368	0.0978525	0.821898	1	0.221913	0.59347	0.937068
EPAS1	8.23358	-1.08488	0.00520096	0.062124	-1.18487	0.00232018	0.0277934	-1.27187	0.0011032	0.0173439	-1.13299	0.0035547	0.0430758	-1.29584	0.000896692	0.0151123	-1.0307	0.00786525	0.109515	-0.212383	0.580172	0.976986	0.0635972	0.868567	0.994704
ATP6V1E2	0.940146	0.345733	0.564708	0.859631	0.892488	0.104034	0.342407	0.742976	0.192991	0.498695	0.755956	0.17251	0.491313	0.451257	0.495535	0.779657	0.21747	0.764359	0.963822	0.283637	0.653222	0.980694	-0.0994423	0.922622	0.998094
RHOQ	5.66676	0.414121	0.290524	0.65994	0.698277	0.0744475	0.280718	0.680801	0.0817145	0.310644	0.583962	0.135988	0.434234	0.610694	0.119993	0.382574	0.312474	0.425142	0.848013	0.191323	0.626984	0.976986	0.0314127	0.940647	1
PIGF	2.50622	-0.30982	0.482467	0.813635	-0.493694	0.257597	0.564358	-0.412865	0.346335	0.661349	-0.447169	0.315792	0.656813	-0.349046	0.436893	0.741397	-0.566798	0.200212	0.659886	-0.288526	0.505081	0.959615	-0.344097	0.434795	0.878566
CRIPT	3.42961	0.378641	0.372482	0.730897	0.355474	0.399353	0.700102	0.45038	0.282323	0.60398	0.358124	0.401665	0.732617	0.451148	0.282531	0.607853	0.122629	0.781608	0.966825	0.142829	0.739588	0.993145	0.510308	0.213816	0.69474
SOCS5	3.84197	0.604271	0.142569	0.467641	0.857776	0.0367059	0.18098	0.728803	0.0768272	0.300357	0.562575	0.175033	0.494737	0.795267	0.0543721	0.241162	0.262168	0.531972	0.899975	0.590046	0.151618	0.691613	0.560908	0.172417	0.637061
MCFD2	6.28165	-0.939022	0.0161799	0.131134	-0.683975	0.0782936	0.289386	-0.771574	0.0473278	0.224034	-0.617822	0.111731	0.389534	-0.646223	0.0965391	0.335369	-0.597063	0.124126	0.536867	-0.29321	0.448774	0.940107	0.20126	0.6027	0.938933
TTC7A	6.67194	0.236764	0.541247	0.847305	0.3193	0.409369	0.705822	0.352442	0.362468	0.677628	0.092681	0.812079	0.94698	0.138582	0.72154	0.899271	0.264341	0.494994	0.884523	-0.0376842	0.923885	1	0.18183	0.638821	0.94933
CALM2	8.89923	0.106249	0.782274	0.951855	0.467443	0.224107	0.523422	0.532273	0.166509	0.463944	0.485536	0.206805	0.533401	0.583998	0.129288	0.398911	0.275558	0.47321	0.875794	0.122583	0.749715	0.994752	0.42499	0.268841	0.756512
EPCAM	7.55561	0.154408	0.688926	0.920847	0.458614	0.234052	0.535551	0.506233	0.189146	0.492793	0.26643	0.489324	0.794141	0.388826	0.313116	0.636405	0.150541	0.696323	0.948671	-0.521339	0.176973	0.732566	-1.13189	0.00369703	0.0884041
MSH2	4.86611	0.0194533	0.963231	0.998766	-0.150617	0.710112	0.890572	-0.118646	0.769616	0.923499	0.0455067	0.916588	0.984978	-0.0293288	0.943813	0.990802	-0.503035	0.205569	0.666746	0.160707	0.685093	0.987578	-0.274759	0.489231	0.901352
MSH6	5.65103	-0.360826	0.356855	0.71853	-0.325104	0.404774	0.702683	-0.4039	0.30069	0.621212	-0.390692	0.317175	0.658563	-0.376326	0.335458	0.657228	-0.253142	0.517175	0.893192	0.0934096	0.811883	1	-0.323612	0.406357	0.862332
FBXO11	5.98945	0.0408473	0.918879	0.99026	0.247166	0.525593	0.78861	0.205395	0.598293	0.839043	0.159804	0.682747	0.893618	0.275471	0.479848	0.770697	-0.0328387	0.93532	0.998602	-0.495634	0.204452	0.760657	0.341345	0.37973	0.844826
FOXN2	4.5968	0.284037	0.481195	0.812651	0.516199	0.195925	0.489812	0.247911	0.535296	0.804138	0.370871	0.356266	0.695124	0.499841	0.209365	0.524185	-0.820493	0.0436964	0.311882	0.566995	0.152935	0.69276	0.648993	0.102594	0.514203
PPP1R21	5.12753	0.643373	0.103617	0.398927	0.655757	0.0972122	0.328334	0.576544	0.144996	0.432778	0.632535	0.110054	0.385513	0.716228	0.0711914	0.283454	0.468639	0.237647	0.704452	0.384138	0.330805	0.883006	0.606288	0.124658	0.5625
STON1	1.35549	0.683657	0.187608	0.534744	-0.126173	0.930219	0.982206	-0.0550819	1	1	0.363593	0.517771	0.812075	0.352468	0.558267	0.814989	-0.0071821	1	1	1.60955	0.00108215	0.0535943	0.954199	0.056328	0.384208
ASB3	4.13267	0.054847	0.892154	0.987	-0.121136	0.770883	0.918433	-0.115977	0.786218	0.930861	-0.0275598	0.962841	0.996487	-0.0303794	0.951224	0.993321	-0.125783	0.757566	0.963822	0.248746	0.537309	0.968279	0.0950303	0.814993	0.986551
GPR75-ASB3	4.01022	0.0610819	0.883838	0.984575	-0.136712	0.74266	0.90612	-0.105001	0.798475	0.936923	0.0113261	0.98019	1	-0.0561635	0.904602	0.975025	-0.116085	0.788447	0.968328	0.189536	0.64784	0.980348	0.0750151	0.856806	0.994704
CHAC2	1.43273	-0.574579	0.242782	0.610007	-0.866893	0.0824089	0.299473	-0.941529	0.0512882	0.234823	-0.694238	0.167585	0.483165	-0.452518	0.357493	0.676989	-0.951193	0.0545318	0.351297	-0.299583	0.550094	0.970525	-0.622257	0.19466	0.668245
ERLEC1	6.51508	0.314595	0.417173	0.771355	0.289121	0.455672	0.741791	0.289007	0.45589	0.755481	0.230879	0.551954	0.831492	0.343279	0.376168	0.693655	0.0464213	0.906413	0.993383	0.21865	0.572878	0.975824	-0.133043	0.73235	0.971348
GPR75	1.83474	0.218714	0.690199	0.921175	-0.481823	0.330986	0.643538	0.30148	0.539315	0.805725	-0.199596	0.724875	0.911001	0.109203	0.847803	0.954235	0.148754	0.753779	0.963083	-0.485556	0.315924	0.872283	-0.736745	0.11967	0.552492
PSME4	8.48477	0.681979	0.0770811	0.341463	0.788243	0.041264	0.195477	0.526782	0.171353	0.470432	0.79784	0.0389087	0.206343	0.917101	0.0178195	0.119592	0.455723	0.236483	0.702944	0.355445	0.355473	0.902548	0.139547	0.716853	0.968532
ACYP2	3.60279	0.687039	0.0994872	0.390688	0.541947	0.193797	0.487248	0.787089	0.0570752	0.250053	0.659158	0.115693	0.396507	0.59398	0.157173	0.447079	0.900381	0.029954	0.253922	0.291124	0.488653	0.953245	0.169502	0.68592	0.960031
SPTBN1	10.6451	0.732521	0.0571918	0.288305	0.741642	0.054187	0.231333	0.481333	0.210087	0.5196	0.645329	0.0934698	0.351916	0.626662	0.103277	0.348802	0.747276	0.0524089	0.344174	0.513061	0.181688	0.737135	0.358812	0.349673	0.825588
RTN4	9.70267	-0.412923	0.28213	0.650587	-0.785997	0.0415012	0.196082	-0.727309	0.0590394	0.255267	-0.703595	0.0677261	0.288054	-0.763007	0.047786	0.223218	-0.655696	0.08846	0.45445	-0.173754	0.650418	0.980606	-0.205412	0.592141	0.937068
CLHC1	1.71411	0.572827	0.233262	0.599162	0.397406	0.462416	0.74631	0.608404	0.218397	0.528489	-0.0473946	1	1	0.747794	0.129612	0.399026	-0.122864	0.83564	0.978566	0.856892	0.0712853	0.502049	0.217494	0.692849	0.961432
RPS27A	4.36139	-0.507179	0.202174	0.555047	-0.311789	0.436644	0.728244	-0.511506	0.202391	0.511374	-0.225188	0.575201	0.842121	-0.254089	0.529379	0.799791	-0.552746	0.167923	0.610103	-0.415229	0.297831	0.854462	-0.557026	0.163965	0.627321
MTIF2	5.48528	0.134876	0.732838	0.932724	0.250943	0.520698	0.785903	0.0737464	0.853408	0.957098	0.243298	0.53634	0.822865	0.171302	0.665051	0.871865	-0.00528579	0.992249	1	0.119704	0.761351	0.995485	-0.212395	0.587965	0.937068
CCDC88A	4.96092	0.634995	0.112302	0.415293	0.814249	0.0417162	0.196653	0.546763	0.173853	0.473141	0.900416	0.024161	0.153908	0.935859	0.0196085	0.127369	-0.545243	0.182413	0.634193	1.61992	5.77445e-05	0.00964717	1.41529	0.000416502	0.0237389
CCDC104	4.84688	0.616546	0.118434	0.42692	0.336393	0.395512	0.698355	0.352183	0.375302	0.690474	0.313498	0.431958	0.753611	0.450625	0.256672	0.578243	0.285584	0.469438	0.872734	0.05293	0.900263	1	-0.863052	0.0309222	0.28544
SMEK2	6.58128	0.912564	0.0193425	0.147422	1.03823	0.00786579	0.0658338	0.900361	0.0209467	0.13193	0.985623	0.011611	0.0970555	1.05852	0.0067965	0.0623427	0.291364	0.454541	0.865644	0.662788	0.0884043	0.55036	0.399483	0.303994	0.788388
PNPT1	4.69922	2.42116	4.20592e-09	6.58752e-07	0.309469	0.44443	0.732462	-0.0113523	0.990722	1	0.136873	0.741908	0.919055	0.405835	0.317595	0.639503	-0.393712	0.336333	0.789733	0.403609	0.316375	0.872399	0.278899	0.488546	0.901081
EFEMP1	5.46154	-2.32261	1.58631e-08	2.09226e-06	-1.56112	8.78196e-05	0.00247833	-1.52454	0.000126988	0.00348938	-1.44948	0.000259884	0.00709443	-1.40841	0.000391426	0.0083411	-1.3602	0.000584386	0.0176018	-0.587255	0.130884	0.653902	-0.0450696	0.908741	0.996617
VRK2	4.89869	0.847022	0.0333416	0.208004	1.02952	0.00993198	0.0770792	0.822519	0.0396772	0.199341	0.919888	0.0216606	0.143763	0.925054	0.0204837	0.130749	0.202478	0.615529	0.928004	0.745827	0.0620328	0.469367	0.649876	0.102251	0.513095
FANCL	1.92523	-0.310985	0.487539	0.81582	-1.2031	0.0102312	0.0781167	-0.987598	0.0309469	0.170367	-0.860105	0.0682395	0.28955	-1.10341	0.019375	0.126442	-1.09687	0.0188196	0.195531	0.0130198	1	1	-0.406822	0.368048	0.839295
BCL11A	2.88398	-0.591915	0.172021	0.514297	-0.42586	0.31572	0.627533	-0.221764	0.60889	0.845175	-0.359424	0.398174	0.730899	-0.251652	0.567308	0.819031	-0.0165358	0.98186	1	-0.0132323	1	1	-0.095988	0.819587	0.987564
PAPOLG	4.55141	0.594949	0.137364	0.460205	0.255246	0.526905	0.789405	0.285263	0.481645	0.772363	0.436834	0.276397	0.616695	0.328722	0.416726	0.728356	0.0978748	0.816741	0.975377	0.302967	0.452144	0.940176	0.230566	0.568298	0.929681
REL	2.75633	1.1257	0.0129533	0.113308	1.44814	0.00128875	0.0179025	1.07951	0.0171035	0.115654	1.43182	0.00150254	0.0229315	1.5475	0.000572812	0.0110932	-0.163067	0.774554	0.965511	1.52393	0.000731033	0.0418883	1.00486	0.0265416	0.262626
PUS10	2.82921	0.75305	0.0963656	0.385164	1.21114	0.00549491	0.0513049	1.02559	0.0193473	0.125412	1.15279	0.00857759	0.0795824	1.17858	0.00800184	0.070459	0.214755	0.656385	0.938131	0.355059	0.432359	0.93442	0.557595	0.211631	0.692601
PEX13	5.48503	0.150585	0.703075	0.925401	0.245972	0.531727	0.792028	0.181175	0.644491	0.863725	0.284711	0.465697	0.778129	0.369836	0.34472	0.664615	-0.0160404	0.972467	1	-0.132779	0.737699	0.993145	-0.198292	0.614002	0.942099
KIAA1841	5.02202	1.0164	0.0110544	0.103444	0.940205	0.0185122	0.11762	0.997958	0.0123131	0.0936549	0.830306	0.0380657	0.202963	0.960693	0.0163273	0.112965	0.34182	0.392151	0.832118	0.948484	0.0174698	0.24661	0.864701	0.0300246	0.280962
LOC339803	3.68803	-0.396908	0.332386	0.69726	-0.11361	0.781943	0.923876	-0.128135	0.758479	0.919123	-0.360315	0.384733	0.719531	-0.250797	0.546212	0.809945	0.20199	0.625028	0.929641	-0.469123	0.256709	0.819299	-0.394371	0.331382	0.813222
C2orf74	1.3162	-0.290251	0.634419	0.892074	-0.487551	0.344511	0.656535	-0.42424	0.418329	0.727412	-0.175364	0.791658	0.938011	0.100142	0.898586	0.972818	-0.149264	0.795271	0.970573	0.50183	0.295381	0.852596	-0.652612	0.202079	0.680566
AHSA2	4.32325	0.264656	0.509546	0.827836	-0.00443223	0.991696	1	0.291889	0.465049	0.762867	-0.0135814	0.973244	0.999354	0.000617958	1	1	-0.0455941	0.920085	0.995309	0.435818	0.277636	0.836445	0.231395	0.565835	0.928351
USP34	7.35826	1.31095	0.000821748	0.017248	1.55094	8.24906e-05	0.00234911	1.22324	0.00176107	0.0244366	1.37	0.000480073	0.0109264	1.48437	0.000161565	0.0044009	0.0173666	0.966382	1	1.28006	0.00107602	0.0535865	1.16307	0.00289877	0.0774448
XPO1	7.50375	0.502757	0.193108	0.542644	0.631504	0.102316	0.338686	0.60856	0.115343	0.38113	0.676772	0.0801959	0.319688	0.707224	0.0676576	0.274752	0.0344747	0.930009	0.997068	0.778705	0.0442639	0.396719	0.764753	0.0481367	0.353548
FAM161A	1.51981	0.561738	0.240478	0.607499	-0.286074	0.634419	0.849917	-0.562946	0.307051	0.626908	-0.0804669	0.945898	0.992083	-0.0798229	0.943809	0.990802	-0.227858	0.675078	0.943003	1.22703	0.00796071	0.160624	0.00137926	1	1
CCT4	8.1987	-0.0969174	0.801332	0.957752	0.102585	0.789807	0.926358	0.22861	0.552064	0.813258	0.184421	0.631544	0.870478	0.216843	0.572865	0.82227	0.0816548	0.832125	0.977127	-0.354833	0.356407	0.904371	-0.178699	0.64214	0.94933
COMMD1	4.75407	-0.165114	0.678269	0.915455	-0.482154	0.222469	0.521425	-0.163074	0.680618	0.882999	-0.162825	0.688401	0.895611	-0.134292	0.744372	0.911639	-0.112929	0.777128	0.966017	-0.034357	0.934294	1	-0.0510897	0.902574	0.994902
B3GNT2	6.21215	0.516802	0.183774	0.529595	0.246754	0.526027	0.788874	0.266125	0.493968	0.777486	0.392862	0.312394	0.653799	0.22657	0.561308	0.816028	0.327992	0.399137	0.833809	0.127958	0.743334	0.994149	0.228915	0.556162	0.925459
TMEM17	1.62633	-0.224236	0.705692	0.926662	-0.657098	0.191118	0.483541	-0.0149878	1	1	-0.162613	0.79041	0.937844	-0.372125	0.480675	0.770698	-0.256769	0.627139	0.929641	0.0727897	0.927309	1	-0.264595	0.62658	0.944591
EHBP1	6.4561	0.537954	0.166757	0.505426	0.600457	0.12256	0.374828	0.443598	0.253911	0.571906	0.563021	0.147893	0.455567	0.531167	0.172431	0.471533	-0.214793	0.582968	0.917526	1.17939	0.0025853	0.0861538	1.06952	0.00617926	0.117348
OTX1	3.7781	-1.14564	0.00522853	0.0622752	-1.4218	0.000530682	0.00924819	-1.29375	0.00156096	0.0223274	-1.35068	0.00103044	0.0180442	-1.35468	0.00104973	0.0166706	-1.04012	0.010557	0.132677	-0.160029	0.691835	0.987578	-0.139625	0.729673	0.97081
MDH1	7.46265	-0.00391425	0.992863	1	0.0166272	0.966435	0.995164	0.0387498	0.920659	0.98119	0.078268	0.839707	0.959568	-0.0329562	0.932801	0.987178	0.108875	0.778037	0.966017	0.210003	0.585763	0.976986	0.0842807	0.82731	0.990363
UGP2	7.74206	0.578698	0.133905	0.456182	0.752528	0.0516387	0.225289	0.684471	0.0764841	0.299573	0.618554	0.109256	0.383769	0.668686	0.083601	0.311681	-0.0153076	0.969371	1	0.504603	0.190817	0.745407	0.57654	0.135157	0.583971
VPS54	5.20198	0.615816	0.119811	0.429613	0.543169	0.168003	0.450526	0.637334	0.106622	0.365121	0.654589	0.0973268	0.358783	0.669614	0.0901223	0.323841	0.0127298	0.976314	1	0.383099	0.331098	0.883006	0.290932	0.460553	0.888097
PELI1	5.6708	0.358045	0.360965	0.721141	0.616165	0.115354	0.362161	0.377738	0.333729	0.6495	0.568695	0.146531	0.453943	0.482627	0.217748	0.534453	0.198705	0.611438	0.927745	0.0723663	0.856796	1	-0.223555	0.569196	0.930019
LGALSL	8.35054	1.22007	0.0017572	0.02924	1.59007	5.30064e-05	0.0016772	1.56302	7.00865e-05	0.00224026	1.48497	0.000153941	0.00476268	1.61637	4.04308e-05	0.00162522	1.53348	9.47966e-05	0.00424772	0.577409	0.134898	0.661899	1.54753	8.193e-05	0.00854042
AFTPH	5.44607	-0.267052	0.499504	0.823624	0.568619	0.14692	0.416002	0.578181	0.141021	0.425883	0.427034	0.277074	0.617223	0.527274	0.180129	0.481753	0.116664	0.768979	0.964149	0.0568012	0.888271	1	0.520593	0.184114	0.651312
SERTAD2	5.72183	0.270473	0.490513	0.816997	0.660431	0.0909377	0.317484	0.504917	0.197574	0.50432	0.568424	0.146978	0.454462	0.665312	0.090081	0.323785	0.565704	0.148719	0.582556	0.471142	0.228748	0.789917	0.547725	0.161459	0.623995
SLC1A4	5.12509	-0.414164	0.291174	0.660227	-0.999269	0.0114491	0.0840404	-0.950516	0.0160248	0.110873	-0.995921	0.0119765	0.0993158	-0.813542	0.0393537	0.198815	-0.6322	0.108277	0.500979	-0.00496277	0.992716	1	-0.483787	0.215801	0.696725
CEP68	3.39681	-0.671227	0.106235	0.40296	-1.1756	0.00512969	0.0486932	-1.25955	0.00279639	0.0334369	-0.896672	0.0310958	0.180134	-1.00644	0.0166983	0.114521	-0.999802	0.0162299	0.177763	0.328106	0.41995	0.928153	0.144605	0.725636	0.969449
RAB1A	7.83527	0.39274	0.308324	0.676467	0.678429	0.0789823	0.290731	0.721484	0.061882	0.263354	0.616078	0.110534	0.38687	0.813426	0.035562	0.186136	0.337741	0.38091	0.823851	0.290742	0.450498	0.940149	0.290327	0.451063	0.883166
ACTR2	8.46388	0.579554	0.132589	0.453298	0.682215	0.0769375	0.286432	0.686593	0.0750818	0.296587	0.735589	0.0567037	0.25977	0.738112	0.0558965	0.245835	0.207906	0.588954	0.919003	0.437822	0.255245	0.81709	0.520243	0.176633	0.641883
SPRED2	5.42569	-0.346096	0.37643	0.734227	-0.334837	0.391623	0.695442	-0.375988	0.335071	0.650844	-0.368876	0.348438	0.686418	-0.502669	0.200198	0.51204	-0.241214	0.539339	0.903012	-0.479809	0.219767	0.778105	-0.0752143	0.849014	0.993261
MEIS1	3.59491	-0.44028	0.281959	0.650587	-0.98312	0.0177158	0.114245	-0.706983	0.0884396	0.327564	-0.614316	0.136902	0.435753	-0.697017	0.0926819	0.328374	-0.343254	0.407237	0.83727	0.309446	0.449352	0.940149	-0.0391971	0.934717	0.999932
ETAA1	3.89202	0.709575	0.0840904	0.35762	0.74998	0.0680514	0.266027	0.785535	0.0564494	0.248441	0.862709	0.0359647	0.196515	0.907827	0.0277954	0.159103	-0.374031	0.379309	0.823851	0.859029	0.0355528	0.362873	0.619436	0.131468	0.577188
C1D	2.60139	-0.147266	0.747221	0.939462	-0.116567	0.786961	0.925001	-0.192581	0.6866	0.885139	-0.110131	0.823783	0.953389	-0.0235086	1	1	-0.2545	0.575132	0.914749	0.266665	0.551153	0.971114	0.282462	0.518904	0.912159
WDR92	3.26742	0.0103203	0.984408	1	-0.0874241	0.850036	0.953788	0.107707	0.801926	0.937949	-0.425562	0.312737	0.653839	0.0125508	0.983642	1	0.0702867	0.879176	0.987766	0.0331502	0.943415	1	-0.311795	0.458738	0.886982
PNO1	3.64943	-0.122686	0.768118	0.947183	-0.0104963	0.988822	1	0.0373759	0.933379	0.985655	-0.0630923	0.890753	0.976952	0.236927	0.562204	0.81627	-0.350598	0.399666	0.834079	-0.324508	0.432719	0.934661	-0.327413	0.42399	0.87215
PPP3R1	6.52339	-0.284362	0.462679	0.799196	-0.607206	0.11739	0.366125	-0.50975	0.188245	0.491604	-0.451904	0.243492	0.580691	-0.690267	0.0757992	0.295439	-0.55857	0.149767	0.58424	0.132147	0.732823	0.993044	-0.0844059	0.827852	0.990488
FBXO48	1.37473	1.06518	0.0465939	0.255862	1.06024	0.049729	0.220514	1.23363	0.0219708	0.13624	1.10254	0.0403836	0.21066	1.127	0.0417502	0.205795	0.589269	0.308516	0.773142	0.954277	0.0806311	0.53178	1.02848	0.0526541	0.370441
APLF	1.97011	0.749167	0.115709	0.422152	0.403853	0.41034	0.706272	0.647232	0.163117	0.459107	0.907501	0.0512592	0.244311	0.75433	0.124935	0.390726	-0.0247062	1	1	0.72829	0.12603	0.646245	0.0375204	1	1
ARHGAP25	2.2624	-1.06262	0.0142112	0.120887	-1.88707	3.28181e-05	0.00118504	-1.47238	0.000806496	0.0137438	-1.46299	0.00102368	0.0179898	-1.31816	0.00296592	0.0349276	-1.16462	0.00730922	0.104788	-0.784882	0.0630406	0.474588	-1.228	0.004399	0.0974092
ANTXR1	5.35802	-1.07078	0.00656285	0.0724691	-0.92984	0.0178448	0.114841	-1.14294	0.00379886	0.041925	-0.952441	0.015382	0.116317	-0.929671	0.0181585	0.120639	-0.966571	0.0140446	0.162342	-0.411252	0.290701	0.848259	-0.731381	0.0609638	0.396819
GFPT1	7.48476	0.311532	0.419159	0.77156	0.400841	0.298479	0.609701	0.304662	0.42935	0.736348	0.342642	0.374246	0.70964	0.376633	0.32887	0.651375	0.233113	0.54558	0.905682	0.000390219	1	1	-0.0590226	0.878985	0.994704
NFU1	4.88966	0.580058	0.143675	0.469304	0.554286	0.162763	0.444125	0.611228	0.123344	0.395723	0.458443	0.251399	0.58966	0.518315	0.19399	0.50252	0.564418	0.153932	0.588516	0.393943	0.321321	0.875821	0.125626	0.750535	0.976115
AAK1	6.26581	0.0419987	0.915473	0.990128	-0.2327	0.549178	0.802919	-0.157577	0.685471	0.884456	-0.250885	0.518801	0.812075	-0.177658	0.64841	0.863673	-0.0202689	0.960197	1	0.133596	0.731097	0.993044	-0.158287	0.683757	0.95972
ANXA4	7.62372	0.181503	0.637642	0.893527	0.0516312	0.89395	0.970893	0.235632	0.540625	0.806529	0.180218	0.640034	0.87401	0.143261	0.710316	0.894737	0.327797	0.394716	0.833407	-0.225712	0.55805	0.971641	-0.677305	0.0797665	0.458261
GMCL1	3.34643	0.424059	0.312393	0.680153	0.412219	0.325111	0.637801	0.409821	0.328192	0.645463	0.286335	0.504438	0.803668	0.149244	0.730701	0.904265	-0.236697	0.581324	0.917421	-0.187283	0.675674	0.98604	0.0890754	0.839615	0.991642
SNRNP27	5.33871	0.525482	0.179725	0.525096	0.359344	0.359525	0.668775	0.512663	0.193244	0.498953	0.40507	0.304798	0.647234	0.458693	0.244667	0.565005	0.416672	0.288667	0.75467	0.206252	0.600507	0.976986	-0.390038	0.321431	0.802098
MXD1	6.39996	0.566296	0.145013	0.46956	0.52429	0.176923	0.46401	0.507022	0.191635	0.496421	0.432017	0.266179	0.605007	0.467603	0.229025	0.549011	0.455926	0.240533	0.708363	0.0795225	0.839443	1	0.178706	0.646052	0.94933
PCBP1	8.36466	-0.052663	0.89141	0.986926	-0.119407	0.756237	0.91264	0.102613	0.78966	0.933085	0.00530517	0.989497	1	0.05115	0.894536	0.971513	0.250574	0.514437	0.892163	-0.139296	0.717165	0.990278	0.282307	0.462516	0.889035
C2orf42	3.14105	-0.168336	0.708111	0.926992	0.000258068	1	1	-0.32108	0.458121	0.757298	-0.0720866	0.871435	0.970028	-0.261692	0.543476	0.808677	-0.104482	0.824353	0.975763	-0.220245	0.615551	0.976986	-0.497196	0.240376	0.729975
TIA1	5.1567	0.546322	0.167722	0.506384	0.244643	0.537868	0.795971	0.364994	0.354512	0.670598	0.324273	0.413892	0.742138	0.330564	0.404289	0.716108	-0.0148176	0.975292	1	1.0474	0.00816137	0.162557	0.81975	0.037544	0.316695
PCYOX1	6.92367	-0.310313	0.421996	0.773014	-0.330689	0.391919	0.69577	-0.406353	0.293005	0.614259	-0.506853	0.190247	0.51289	-0.493576	0.202278	0.514942	-0.667996	0.0848438	0.44388	0.270134	0.483665	0.951516	0.256954	0.505181	0.906995
SNRPG	3.44249	-0.580944	0.164542	0.501512	-0.181555	0.661819	0.865698	-0.0343563	0.952007	0.99023	-0.155514	0.715276	0.909102	-0.0834104	0.851787	0.955621	-0.147542	0.731684	0.956024	-0.345732	0.403757	0.923295	-0.556434	0.178292	0.642633
FAM136A	5.44454	0.313272	0.423902	0.774948	0.344121	0.378983	0.684244	0.314586	0.420788	0.729461	0.357048	0.362468	0.700559	0.313476	0.42583	0.734965	0.345834	0.377747	0.823017	-0.158481	0.689682	0.987578	-0.00194704	1	1
TGFA	8.63868	0.0400174	0.917278	0.990128	-0.674761	0.0800729	0.293366	-0.797616	0.0389047	0.197119	-0.312554	0.416012	0.743119	-0.409818	0.286583	0.612776	-0.371492	0.333824	0.788577	0.0922794	0.810189	1	0.534507	0.164576	0.628872
TEX261	6.31113	-0.57716	0.137186	0.459906	-0.570575	0.14138	0.406051	-0.554553	0.152866	0.444514	-0.519358	0.180805	0.502986	-0.602623	0.121051	0.384523	-0.406308	0.294588	0.759323	-0.254133	0.511582	0.95998	-0.140476	0.717003	0.96863
NAGK	6.48912	0.14552	0.70808	0.926992	0.0123948	0.976187	0.998274	-0.0072636	0.986775	1	-0.00524427	0.991083	1	-0.00392934	0.993916	1	0.121994	0.753854	0.963083	-0.0584676	0.881368	1	0.194385	0.615888	0.942375
MPHOSPH10	4.24158	0.617258	0.126208	0.439884	0.468471	0.249044	0.553186	0.432119	0.285705	0.606933	0.471648	0.244231	0.58168	0.421769	0.296267	0.620359	0.122732	0.765742	0.964149	0.663122	0.0999378	0.585423	-0.0432991	0.922659	0.998094
PAIP2B	2.74052	-0.284605	0.522182	0.837015	0.185548	0.677609	0.873592	-0.0714225	0.886975	0.971211	0.251304	0.587486	0.848553	0.0264378	0.975662	1	-0.0799639	0.88162	0.987766	0.259071	0.554294	0.971475	0.0213857	0.9795	1
ZNF638	6.14928	0.641249	0.100276	0.392029	0.73158	0.0610451	0.248423	0.57195	0.143001	0.429586	0.695956	0.0746781	0.30619	0.735281	0.0599882	0.255168	-0.598294	0.127688	0.542899	1.25313	0.00142047	0.0637941	0.743578	0.056609	0.385342
DYSF	6.60042	-0.449407	0.245207	0.61314	-1.02321	0.00866379	0.0701274	-1.16714	0.00283899	0.0337409	-0.957819	0.0139409	0.109255	-1.03941	0.00776015	0.0687348	-0.623752	0.107371	0.499938	-0.119714	0.756883	0.994954	-0.0648757	0.867141	0.994704
CYP26B1	1.30422	-1.53732	0.00202172	0.032066	-1.39497	0.00419223	0.042177	-1.70774	0.000592509	0.0109987	-1.62813	0.00126402	0.0205158	-2.19947	4.29089e-05	0.00169072	-1.34831	0.00512855	0.0825974	-0.333582	0.491505	0.95372	-0.637644	0.172763	0.637309
EXOC6B	5.99605	0.879492	0.024871	0.173034	0.774215	0.0475518	0.213576	0.507115	0.194594	0.501026	0.730331	0.0618435	0.272769	0.875335	0.0255993	0.151134	0.509947	0.191925	0.647152	0.71152	0.0687665	0.49417	0.500489	0.199696	0.675884
SPR	4.14108	-0.227994	0.569554	0.861223	-0.366237	0.360581	0.669246	-0.438458	0.277298	0.598061	-0.439802	0.27716	0.617223	-0.211281	0.602615	0.838718	-0.201021	0.625846	0.929641	-0.326628	0.417378	0.926662	-0.448294	0.265482	0.754306
SFXN5	3.78504	-0.069187	0.875437	0.981674	-0.29938	0.469176	0.749652	-0.136956	0.742634	0.909778	-0.279589	0.501222	0.801367	-0.400011	0.329648	0.651701	-0.134183	0.751306	0.962447	-0.0362127	0.93431	1	-0.426819	0.29337	0.779162
RAB11FIP5	7.11407	0.137544	0.722142	0.929831	0.236785	0.539555	0.797056	0.217464	0.573231	0.826235	0.192323	0.618622	0.863178	0.0941674	0.80815	0.937995	0.260392	0.499993	0.886408	-0.29155	0.450432	0.940149	-0.331503	0.390716	0.853809
SMYD5	4.31792	-0.821972	0.0406522	0.235167	-0.711788	0.074592	0.281094	-0.861618	0.0315288	0.172815	-0.799008	0.0471379	0.23135	-0.780835	0.0525193	0.236798	-0.447061	0.26248	0.729422	-0.322764	0.416126	0.926306	-0.297639	0.455051	0.885532
PRADC1	2.60477	-0.480808	0.271726	0.640144	-0.34498	0.43583	0.727641	-0.203582	0.639935	0.861728	-0.790202	0.0760509	0.309892	-0.48612	0.275144	0.599783	-0.17987	0.687492	0.945329	-0.235776	0.594034	0.976986	-0.180665	0.684356	0.95972
CCT7	8.05246	-0.249906	0.515975	0.832389	-0.117757	0.759605	0.914212	-0.104017	0.786994	0.931168	0.00269325	0.994977	1	-0.0650564	0.866094	0.962035	-0.0459394	0.90533	0.992805	-0.392354	0.30794	0.863196	-0.274489	0.475341	0.894537
FBXO41	3.63887	-0.79447	0.0501613	0.267456	-0.992253	0.0152171	0.103121	-1.08945	0.00763917	0.0676458	-1.01307	0.0133576	0.1062	-0.918127	0.0249539	0.149197	-0.577064	0.152407	0.585519	-0.428479	0.289669	0.847789	-0.604908	0.131816	0.577298
ALMS1	4.62706	1.5423	0.000176706	0.00561961	1.92935	3.03889e-06	0.000191716	1.49579	0.000272079	0.00614632	1.64551	6.57066e-05	0.0024795	1.77143	1.81548e-05	0.000888594	0.24488	0.562172	0.910194	1.48573	0.000291949	0.0240666	1.22117	0.00277706	0.0756404
TPRKB	2.68444	-0.305841	0.484241	0.814203	-0.96529	0.0258818	0.144939	-0.465	0.286107	0.607304	-0.393637	0.354743	0.693465	-0.325292	0.459925	0.757303	-0.768535	0.0757925	0.41759	-0.309453	0.477234	0.950427	-0.421482	0.316394	0.79815
DUSP11	5.19145	0.0592486	0.885494	0.985373	0.015136	0.973812	0.998024	0.139269	0.726996	0.902711	0.104366	0.793606	0.93881	0.194924	0.62246	0.848593	-0.182965	0.642945	0.93524	0.103836	0.792358	0.99815	0.125516	0.753017	0.976464
STAMBP	6.08535	0.187555	0.630351	0.890049	-0.0306885	0.939179	0.985394	0.0462082	0.907353	0.97673	0.114804	0.769289	0.928542	0.136343	0.727384	0.903462	0.0895702	0.81949	0.975377	0.0618932	0.875201	1	-0.199593	0.608379	0.940289
DGUOK	5.42496	-0.211673	0.592215	0.871876	-0.148946	0.706223	0.888719	0.0147334	0.97232	0.997176	-0.037367	0.925201	0.987459	0.00442028	0.996122	1	-0.113771	0.775691	0.965558	-0.0614815	0.877168	1	0.0466418	0.907732	0.996486
TET3	4.92757	0.021804	0.960436	0.998302	-0.0133367	0.976595	0.998274	-0.175606	0.661898	0.873928	-0.269179	0.498432	0.80007	-0.309234	0.436157	0.741293	-0.135645	0.736972	0.956726	-0.0577767	0.889457	1	-0.0944676	0.813145	0.986521
BOLA3	4.45727	-0.841526	0.0343404	0.212172	-1.06891	0.00755579	0.0640555	-0.704836	0.0752839	0.297024	-0.601954	0.129077	0.422502	-0.756704	0.057221	0.249038	-0.5299	0.181184	0.633035	-0.730068	0.0658676	0.481518	-0.780162	0.0492983	0.357339
BOLA3-AS1	1.1994	-1.04265	0.0474694	0.258943	-0.900232	0.0694763	0.268394	-1.21301	0.018527	0.122052	-0.657223	0.203709	0.529573	-0.797019	0.135134	0.409287	-0.460601	0.361407	0.809082	-0.47494	0.340249	0.889488	-0.544053	0.268579	0.756512
MOB1A	6.91169	1.11424	0.00436485	0.0550806	1.19057	0.0023433	0.0279919	1.08671	0.0053983	0.0537684	1.19547	0.00225818	0.0305205	1.23853	0.00157444	0.0224434	0.784395	0.0438527	0.312201	0.596993	0.12427	0.645237	0.583175	0.133069	0.579344
MTHFD2	6.87072	0.0289634	0.941438	0.995242	-0.0158193	0.968509	0.99585	-0.0356956	0.927466	0.98287	0.05132	0.89539	0.977967	0.0592841	0.879157	0.965626	0.107932	0.780645	0.966825	-0.193909	0.616068	0.976986	-0.64695	0.0950298	0.496936
DCTN1	7.96744	-0.313496	0.415385	0.769323	-0.263908	0.492746	0.765075	-0.274856	0.475007	0.768931	-0.167339	0.663746	0.883725	-0.249569	0.51678	0.792662	0.00895271	0.982006	1	-0.00796724	0.983992	1	0.14164	0.712662	0.967698
WDR54	4.42858	-0.506547	0.209412	0.56617	-0.503568	0.207079	0.503629	-0.442565	0.266799	0.586874	-0.524849	0.18891	0.511573	-0.416155	0.299906	0.623712	-0.556836	0.16424	0.605635	-0.0365562	0.936118	1	0.330077	0.406112	0.862332
RTKN	6.48739	0.113622	0.770999	0.947384	0.151236	0.697473	0.884191	0.329796	0.395074	0.706476	0.304867	0.432153	0.753741	0.328354	0.397715	0.710287	0.471814	0.223802	0.688832	0.206661	0.594512	0.976986	0.348108	0.368978	0.839354
INO80B	3.70379	-0.0339177	0.940855	0.995242	0.00686849	1	1	0.0491016	0.913171	0.979123	-0.04381	0.928633	0.988372	-0.137517	0.746669	0.912846	0.00413487	1	1	-0.152242	0.725027	0.991933	-0.268498	0.509426	0.908912
INO80B-WBP1	4.41144	-0.151046	0.711137	0.927335	-0.378372	0.342122	0.653561	-0.282271	0.48206	0.772738	-0.157401	0.696675	0.899653	-0.433473	0.282533	0.607853	-0.165499	0.680292	0.943906	-0.0549963	0.894729	1	-0.154308	0.699629	0.963014
WBP1	3.34861	-0.217227	0.609192	0.880327	-0.807455	0.0540622	0.23113	-0.685622	0.102256	0.356333	-0.208906	0.620408	0.86403	-0.701734	0.0977701	0.337971	-0.280006	0.501092	0.886426	0.0718099	0.864727	1	-0.111643	0.79448	0.983404
MOGS	6.20577	-0.03488	0.930666	0.991786	0.0734399	0.851644	0.954155	0.198545	0.609743	0.845678	0.101429	0.795602	0.939728	0.0909537	0.816757	0.941748	0.307895	0.428024	0.850036	-0.0546023	0.88996	1	0.175199	0.652313	0.95152
MRPL53	4.31726	-0.13444	0.741604	0.936664	-0.294987	0.459351	0.744717	-0.382832	0.338993	0.65438	-0.19177	0.633202	0.871266	-0.363673	0.367475	0.685493	-0.213066	0.596424	0.921598	-0.10135	0.804422	1	-0.3535	0.376214	0.843039
CCDC142	2.52341	0.293778	0.520967	0.835736	0.242053	0.598718	0.831965	0.225661	0.615079	0.849156	0.216938	0.635839	0.872338	-0.0569302	0.914561	0.978771	-0.0992429	0.836994	0.978646	-0.146473	0.747221	0.994149	-0.436071	0.343919	0.820834
TTC31	4.36819	-0.197764	0.622931	0.885259	-0.287512	0.471453	0.751261	-0.185403	0.6436	0.863376	-0.160637	0.689598	0.896401	-0.400969	0.321475	0.644098	-0.0398578	0.93377	0.998228	0.129525	0.748145	0.994594	0.182583	0.649965	0.950565
PCGF1	3.27198	0.168177	0.695233	0.922731	0.288759	0.493065	0.765075	0.433225	0.299793	0.620483	0.201716	0.650387	0.878067	0.363198	0.390929	0.705406	0.118538	0.79286	0.969791	0.0731115	0.869343	1	0.0663153	0.890041	0.994704
DQX1	2.15584	-0.733625	0.0981213	0.388946	-0.992511	0.0283814	0.153881	-0.582883	0.188803	0.492257	-0.807625	0.0737389	0.303935	-1.42658	0.00244162	0.030411	-0.726725	0.110672	0.506844	-0.0637634	0.894154	1	-0.631329	0.154522	0.612977
AUP1	6.55645	-0.207033	0.593641	0.87222	-0.0623584	0.873187	0.961347	0.0457288	0.907218	0.976668	-0.0259898	0.948026	0.992388	-0.102245	0.793062	0.931405	0.0594349	0.879221	0.987766	-0.305051	0.431003	0.933441	0.0110079	0.978728	1
HTRA2	5.40925	-0.0124654	0.975959	1	0.481118	0.218646	0.517027	0.670537	0.0868565	0.324095	0.474125	0.227802	0.561847	0.479104	0.223713	0.542374	0.524818	0.182051	0.633776	-0.0909729	0.817383	1	0.0777289	0.846283	0.993054
DOK1	1.05396	-0.391229	0.486137	0.815325	-0.62408	0.22683	0.526233	-1.39199	0.00924782	0.0769017	-0.569941	0.288242	0.628858	-1.00792	0.0568749	0.24847	-0.610752	0.231514	0.696791	-0.472273	0.338358	0.887659	-0.593679	0.230251	0.715892
M1AP	1.13205	-0.435823	0.42589	0.776267	-0.599347	0.250804	0.555717	-0.676432	0.171708	0.470685	-0.774269	0.14227	0.445657	-0.504582	0.332805	0.655049	-0.952026	0.0624834	0.379136	-0.783467	0.122608	0.640648	-0.70389	0.155454	0.613878
SEMA4F	4.06248	-0.0616872	0.891541	0.986926	-0.254446	0.53675	0.795667	-0.202565	0.623663	0.853577	-0.431686	0.294617	0.636804	-0.650017	0.114684	0.372725	-0.215174	0.597541	0.921881	0.451341	0.259723	0.819911	0.8377	0.0360048	0.309324
HK2	6.42768	0.99501	0.0109351	0.102712	1.03026	0.00841376	0.0689515	0.912859	0.0193818	0.125569	0.860371	0.0275421	0.166555	0.85235	0.0292915	0.164289	0.987564	0.0115306	0.14123	0.301825	0.43866	0.936524	0.215578	0.580604	0.932942
POLE4	3.94883	-0.974247	0.0156543	0.128453	-1.13758	0.00485642	0.0466649	-1.08249	0.00733948	0.0657353	-1.38849	0.000699515	0.0137597	-1.03357	0.0107247	0.0863073	-0.889631	0.0272661	0.241516	-0.640772	0.108071	0.604419	-0.617741	0.121881	0.555913
EVA1A	3.51434	-0.44033	0.281987	0.650587	-0.674786	0.102384	0.338686	-0.812979	0.0503114	0.232205	-0.719704	0.0820552	0.324038	-0.505695	0.223135	0.541839	-0.30229	0.466684	0.871242	-0.185397	0.650091	0.980606	-0.137203	0.741046	0.973705
MRPL19	5.66473	0.779276	0.0475471	0.259254	0.895141	0.023117	0.134887	0.692041	0.078186	0.303774	0.92165	0.0195064	0.134687	0.843825	0.0319685	0.173781	0.635238	0.106714	0.498741	0.795245	0.0427121	0.39451	0.751488	0.0560583	0.383203
GCFC2	2.76606	0.172175	0.711577	0.927335	-0.0716152	0.885245	0.966296	0.1107	0.825922	0.94677	0.110741	0.838634	0.958793	0.13129	0.78528	0.927387	-0.422126	0.343919	0.796398	0.4673	0.267827	0.828104	0.299195	0.501221	0.905333
SUCLG1	5.24736	-0.265982	0.49973	0.823624	-0.513607	0.191994	0.484432	-0.374392	0.34067	0.655801	-0.541208	0.168109	0.483984	-0.325467	0.408185	0.720158	-0.36386	0.355697	0.806545	-0.158193	0.686231	0.987578	0.166104	0.671891	0.955795
TMSB10	11.028	-0.421043	0.272511	0.640962	-0.913775	0.017969	0.115463	-1.0542	0.0064758	0.0605678	-0.886447	0.0216469	0.143763	-1.04035	0.00719937	0.0648047	-0.616022	0.109098	0.503227	-0.191432	0.617365	0.976986	-0.267458	0.48531	0.900347
KCMF1	7.00607	0.0144731	0.971473	1	0.275521	0.475642	0.754118	0.305954	0.428261	0.735487	0.162265	0.675029	0.889517	0.29616	0.44358	0.745648	0.163788	0.672104	0.942123	0.0197163	0.960495	1	0.0222878	0.95512	1
TCF7L1	4.33644	-0.922775	0.0215824	0.158846	-1.4281	0.000442812	0.00814748	-1.49892	0.000230976	0.00555496	-1.16975	0.00376429	0.045222	-1.16849	0.00391255	0.0425189	-1.18804	0.00320923	0.0594656	-0.051647	0.899912	1	0.232995	0.555973	0.925268
TGOLN2	7.39057	0.0115806	0.976933	1	-0.143395	0.71019	0.89058	-0.241896	0.530493	0.801172	-0.131033	0.734403	0.915825	-0.215295	0.577013	0.823228	-0.114219	0.7675	0.964149	0.0782427	0.839581	1	0.216887	0.573388	0.930598
RETSAT	6.77651	0.206638	0.593935	0.872258	0.418418	0.27943	0.59053	0.218751	0.572179	0.825968	0.214224	0.580417	0.845163	0.189139	0.62589	0.851232	0.231269	0.550505	0.907431	0.299182	0.439302	0.936524	0.277395	0.473258	0.89333
ELMOD3	3.76467	-0.571844	0.160776	0.495213	-0.719033	0.0773748	0.287091	-0.452135	0.261976	0.581808	-0.61596	0.129855	0.423831	-0.603764	0.137263	0.41314	-0.440333	0.278384	0.747407	-0.457819	0.258323	0.819816	-0.275456	0.495471	0.903651
CAPG	8.22265	0.0893762	0.816568	0.962448	0.193792	0.614325	0.841018	0.254527	0.508031	0.787635	0.137558	0.720786	0.910737	0.109286	0.77662	0.923779	0.291741	0.448119	0.862417	0.0321459	0.933847	1	0.415641	0.279891	0.76404
MAT2A	6.89672	-0.530878	0.169809	0.510238	-0.502708	0.193253	0.486629	-0.541074	0.161611	0.457623	-0.540986	0.161881	0.474249	-0.608242	0.116236	0.375382	-0.456206	0.237742	0.704565	-0.294971	0.444553	0.9387	-0.21853	0.57102	0.930025
GGCX	5.14878	-0.20673	0.599956	0.874915	-0.54634	0.165204	0.447428	-0.49126	0.211903	0.522358	-0.481674	0.219673	0.55101	-0.436564	0.267896	0.590903	-0.220167	0.574205	0.914436	-0.132905	0.735475	0.993145	-0.0792924	0.843078	0.992061
VAMP8	7.95269	-0.119365	0.756651	0.943367	-0.285421	0.45827	0.744281	-0.156677	0.683958	0.883907	-0.125706	0.744143	0.919491	-0.210461	0.584649	0.827328	0.203388	0.596984	0.921598	-0.19695	0.608726	0.976986	0.154632	0.687648	0.960165
VAMP5	2.98128	0.205081	0.640974	0.895455	-0.0610367	0.89981	0.973409	0.135702	0.757466	0.918696	-0.105845	0.806653	0.944144	-0.221336	0.637403	0.856478	0.143579	0.746592	0.961085	0.423041	0.316236	0.872283	0.328252	0.444413	0.879776
RNF181	5.5361	-0.882706	0.024578	0.171376	-0.617532	0.113967	0.359658	-0.545618	0.162639	0.458995	-0.71904	0.0668834	0.285828	-0.758887	0.052868	0.237347	-0.649326	0.0965047	0.474455	-0.356866	0.359493	0.906569	-0.172453	0.658199	0.952997
TMEM150A	3.40475	-0.150726	0.715487	0.927944	-0.732132	0.079826	0.292719	-0.383469	0.358749	0.673427	-0.449043	0.27999	0.620155	-0.271155	0.511203	0.789701	-0.130395	0.767185	0.964149	-0.654392	0.116808	0.626489	-0.258641	0.526836	0.915098
USP39	4.82433	-0.816131	0.0387197	0.227987	-0.926345	0.0194018	0.12137	-0.684586	0.0824692	0.31247	-0.921176	0.0200908	0.137187	-0.672189	0.0897296	0.323111	-0.80879	0.0408115	0.299587	-0.640928	0.102691	0.594082	-0.808846	0.0399649	0.322655
C2orf68	4.31815	-0.141231	0.731833	0.932506	0.0254463	0.960876	0.993333	0.289499	0.475488	0.768931	0.135396	0.746097	0.919802	0.272698	0.503605	0.785824	0.161745	0.69264	0.946733	-0.365081	0.368541	0.912242	0.0575058	0.891942	0.994704
ST3GAL5	5.82683	0.709034	0.0714842	0.326579	0.937954	0.0171208	0.111441	1.04513	0.00793755	0.0695021	1.00333	0.0109371	0.0939282	1.04143	0.00834705	0.0724297	1.04829	0.00779191	0.108965	0.302669	0.442756	0.937734	0.601204	0.125074	0.563253
LOC90784	3.24289	-0.485562	0.24426	0.611382	-0.699982	0.0900565	0.315356	-0.860717	0.0392958	0.198299	-0.770202	0.0644806	0.27946	-0.635467	0.13236	0.404504	-0.518146	0.211916	0.675478	-0.373925	0.362963	0.909059	-0.521085	0.205761	0.684776
POLR1A	5.67068	-0.787559	0.0440267	0.246944	-0.796044	0.0414979	0.196082	-1.06613	0.00665898	0.0616681	-0.794885	0.0419079	0.215472	-0.850258	0.0301136	0.167402	-0.670776	0.0854251	0.444878	-0.57865	0.136906	0.666348	-0.50772	0.191296	0.661956
PTCD3	5.17638	0.275369	0.483483	0.813925	0.110221	0.781299	0.923876	0.277617	0.480859	0.77206	0.112767	0.780323	0.933017	0.287692	0.469887	0.763346	-0.176318	0.656504	0.938131	0.352584	0.36853	0.912242	0.311014	0.429724	0.874892
IMMT	6.61993	-0.36013	0.351763	0.714396	-0.565042	0.144434	0.411588	-0.537272	0.165121	0.462236	-0.442046	0.253299	0.591142	-0.43386	0.262409	0.585572	-0.336062	0.384781	0.82449	-0.447646	0.246941	0.811693	-0.686925	0.0762923	0.447538
MRPL35	4.99186	-0.0851542	0.832147	0.968435	-0.224023	0.569922	0.814344	-0.280747	0.476193	0.769127	-0.414378	0.296014	0.638367	-0.269385	0.49647	0.780425	-0.285414	0.468759	0.872209	-0.336805	0.393179	0.921446	-0.44976	0.254465	0.742189
REEP1	2.21527	0.147701	0.754859	0.942647	0.220361	0.663603	0.866187	0.0657965	0.919398	0.980779	0.348296	0.461932	0.775487	0.626677	0.174118	0.473768	0.13784	0.796141	0.970674	1.23072	0.00681141	0.14715	1.24496	0.00526079	0.107243
KDM3A	6.71814	0.570141	0.141911	0.467195	0.721359	0.0632595	0.254787	0.639623	0.0993834	0.350855	0.651526	0.0934286	0.351867	0.682433	0.0790786	0.302274	0.428613	0.269371	0.736462	0.546829	0.158572	0.702551	0.650291	0.0937175	0.493592
CHMP3	6.96151	-0.809341	0.0368163	0.220858	-1.08376	0.00539285	0.0507682	-1.05983	0.00648216	0.0605678	-0.972196	0.0124009	0.101161	-1.01493	0.00912982	0.077295	-0.777534	0.0447569	0.315889	-0.205959	0.593003	0.976986	-0.245943	0.523183	0.913575
RNF103-CHMP3	6.96968	-0.791501	0.0411203	0.236782	-1.05173	0.00689019	0.0595301	-1.02925	0.00815938	0.0710967	-0.944855	0.0150399	0.114351	-0.985601	0.0113013	0.0892474	-0.763635	0.0486742	0.331281	-0.202013	0.600119	0.976986	-0.241125	0.531365	0.916576
RNF103	5.66454	0.0455247	0.909332	0.989738	0.346842	0.374488	0.680937	0.366446	0.349123	0.664511	0.300282	0.444548	0.762632	0.307361	0.433363	0.739996	0.315259	0.419553	0.844226	-0.0127639	0.97639	1	-0.0661302	0.868827	0.994704
RMND5A	5.80832	-0.225672	0.568833	0.861223	0.355305	0.362671	0.671143	0.350634	0.370259	0.686125	0.378763	0.332137	0.671021	0.407317	0.298023	0.621852	0.1102	0.781932	0.966825	0.0481638	0.904566	1	0.695835	0.0743257	0.442003
LINC00152	2.36372	-0.704376	0.115695	0.422152	-0.166159	0.732855	0.900528	-0.220023	0.632964	0.858585	-0.0272293	0.974842	0.999981	-0.0115063	1	1	-0.242973	0.592973	0.921175	-0.5516	0.222424	0.782857	-0.316502	0.481903	0.899083
KRCC1	4.59439	0.670173	0.0936167	0.379863	0.360827	0.365496	0.672759	0.435099	0.277665	0.598407	0.461385	0.249858	0.587707	0.569378	0.156567	0.446022	0.355109	0.376673	0.821656	0.21692	0.586467	0.976986	-0.284611	0.484917	0.900347
THNSL2	3.69791	0.330454	0.428729	0.778547	0.521772	0.206685	0.503161	0.494133	0.227393	0.538913	0.376556	0.367846	0.70357	0.405038	0.331365	0.65355	0.341852	0.406086	0.83727	0.484676	0.242841	0.807018	0.377152	0.362963	0.837671
EIF2AK3	4.89655	0.01598	0.972532	1	0.114132	0.779262	0.923586	0.0490373	0.902785	0.975515	0.129859	0.744659	0.919491	0.211411	0.597061	0.835229	-0.133402	0.741948	0.95887	0.0575504	0.891838	1	-0.424474	0.284262	0.768322
RPIA	2.94308	-1.19905	0.00401038	0.0524531	-1.70313	5.42825e-05	0.00170316	-1.83643	1.605e-05	0.000723406	-1.79046	3.10797e-05	0.00144769	-1.7922	3.02012e-05	0.00128715	-1.39375	0.000912177	0.0243182	-1.07008	0.00926404	0.174916	-1.41651	0.000676287	0.0317374
MAL	2.22414	-1.75247	6.43654e-05	0.00249344	-2.51161	4.6014e-08	6.47815e-06	-1.99117	8.45879e-06	0.00044162	-1.95872	1.29275e-05	0.000707343	-2.09702	3.64245e-06	0.00025066	-1.92447	1.64928e-05	0.00105977	-1.24663	0.0032036	0.0958022	-0.986191	0.0193334	0.220225
MRPS5	5.70389	-0.0250594	0.951835	0.996903	0.000127748	1	1	0.0135405	0.975232	0.997686	-0.0246385	0.95271	0.994042	-0.028098	0.945487	0.991293	0.331077	0.396076	0.833809	-0.0547583	0.890765	1	-0.0802028	0.839079	0.991538
ZNF514	3.41423	0.171829	0.690114	0.921175	0.364917	0.391983	0.695786	0.666794	0.10812	0.367938	0.319906	0.45958	0.774101	0.55591	0.183957	0.487355	0.619421	0.138359	0.559742	0.278042	0.506661	0.95998	0.214749	0.61736	0.942375
ZNF2	1.99507	-0.306771	0.532368	0.843095	-0.375275	0.437928	0.729074	-0.268312	0.582367	0.830811	-0.128849	0.830788	0.955559	-0.345955	0.479245	0.770358	-0.05443	0.967051	1	0.0291428	1	1	-0.137178	0.790487	0.982711
PROM2	5.76402	-0.469961	0.227083	0.590321	-0.885411	0.0235384	0.136418	-0.76325	0.0504269	0.23264	-0.803446	0.0397815	0.209174	-1.07687	0.0061965	0.0584215	-0.585415	0.132796	0.554086	-0.343768	0.375957	0.914689	-0.526544	0.175345	0.641254
FAHD2A	1.63515	-0.170336	0.805384	0.958991	0.173503	0.751471	0.911337	-0.00723154	1	1	0.171574	0.736926	0.916362	0.186484	0.771087	0.922093	-0.054384	0.95287	1	0.114672	0.875109	1	0.190774	0.728416	0.970384
LINC00342	1.24328	0.661121	0.239918	0.607064	0.868086	0.109969	0.353697	1.27934	0.0166832	0.113609	1.26566	0.0169422	0.12278	0.692218	0.227789	0.547321	-0.48752	0.545547	0.905682	1.34199	0.0110578	0.193467	0.695903	0.228028	0.712872
STARD7	6.61221	-0.56239	0.146527	0.472404	-0.668317	0.0846706	0.303943	-0.614938	0.112409	0.376333	-0.506934	0.190378	0.513107	-0.539904	0.163484	0.458457	-0.433186	0.26279	0.729422	-0.314206	0.416022	0.926306	-0.416935	0.280554	0.764269
LOC285033	1.09278	-0.812855	0.134609	0.456888	-0.962988	0.0704468	0.270849	-0.643495	0.210408	0.520002	-0.0990712	0.905141	0.980582	-1.24211	0.0234322	0.142735	-0.708404	0.166815	0.609741	-0.0462655	0.957003	1	-0.694171	0.171708	0.637061
TMEM127	7.08261	0.0643641	0.868489	0.980212	0.0569796	0.883496	0.965312	0.0322815	0.93436	0.985735	0.0301968	0.938751	0.991032	0.0338126	0.931357	0.986467	0.142681	0.712131	0.953322	-0.0792068	0.838151	1	-0.0153418	0.969276	1
CIAO1	6.17034	0.0349297	0.930394	0.991786	-0.118804	0.761044	0.914803	0.0426804	0.914327	0.979524	0.00111741	1	1	-0.0813152	0.836294	0.94922	0.20774	0.593252	0.921175	-0.0265146	0.947443	1	0.0768483	0.844412	0.992409
SNRNP200	8.31522	0.013802	0.971828	1	0.0113041	0.976986	0.998274	-0.135834	0.723935	0.90113	0.0111385	0.977363	1	-0.0563338	0.883893	0.967941	0.0869465	0.821274	0.975686	-0.0563352	0.88376	1	-0.105145	0.784547	0.982448
ITPRIPL1	1.29715	-1.19756	0.0137607	0.11834	-1.28571	0.00823845	0.0678238	-1.80682	0.000299876	0.00658315	-1.43629	0.00391548	0.0464593	-1.08292	0.0275852	0.158261	-1.19273	0.0124208	0.149073	-1.1095	0.019375	0.262453	-0.869331	0.0603695	0.395961
NCAPH	1.7324	-2.86152	1.73001e-09	2.92932e-07	-2.74696	2.6718e-09	6.19957e-07	-3.75074	1.06338e-13	2.2207e-10	-2.85321	1.87265e-09	6.90128e-07	-3.29087	2.91138e-11	2.27998e-08	-3.0797	1.3997e-10	1.3491e-07	-1.82957	2.42242e-05	0.00613861	-2.33067	1.95216e-07	0.00012874
NEURL3	4.53071	2.78288	6.07648e-11	1.38433e-08	1.68353	5.27656e-05	0.00167381	1.90585	4.6973e-06	0.000272487	1.39161	0.000842669	0.0157123	1.61596	0.000110882	0.00329231	1.8153	1.33443e-05	0.000923776	0.452926	0.284891	0.844895	0.0487644	0.916061	0.997426
ARID5A	3.45741	0.315589	0.448631	0.789638	0.117833	0.782408	0.923876	0.169664	0.694583	0.888513	0.0254959	0.969688	0.998666	-0.137849	0.753104	0.91571	0.23196	0.575025	0.914749	-0.0200031	0.971955	1	0.0982268	0.820388	0.987702
KANSL3	5.98392	-0.220142	0.571803	0.863341	-0.318313	0.412843	0.708667	-0.319941	0.410523	0.72073	-0.24498	0.529129	0.818617	-0.356281	0.360335	0.678636	-0.195605	0.615473	0.928004	-0.320346	0.409678	0.923295	-0.524873	0.177007	0.641883
LMAN2L	3.47799	-1.79987	1.53313e-05	0.000834759	-1.97803	2.27494e-06	0.000152433	-2.01071	1.49936e-06	0.000110081	-1.9812	2.30358e-06	0.000191151	-1.69683	4.52318e-05	0.00172392	-1.90327	5.14885e-06	0.000427252	-0.928649	0.020928	0.274584	-1.31322	0.00120007	0.0454785
CNNM4	5.07967	0.450961	0.254922	0.624715	0.347027	0.378362	0.683913	0.320502	0.415191	0.72515	0.399863	0.311266	0.652674	0.22692	0.566626	0.818424	0.615549	0.118161	0.525206	0.310484	0.433902	0.934953	0.134895	0.734249	0.972162
CNNM3	3.377	-0.932861	0.024207	0.169715	-1.08835	0.00817978	0.0676073	-1.12092	0.00673959	0.0622766	-0.873951	0.0337926	0.189539	-1.07365	0.0101519	0.0832758	-1.06307	0.0101332	0.129333	-0.649417	0.110081	0.610918	-0.632584	0.117643	0.547385
ANKRD39	3.44508	-0.215486	0.62477	0.886565	0.274092	0.511308	0.779023	0.160412	0.70601	0.894444	0.163771	0.702745	0.902562	-0.226655	0.592497	0.832453	0.41767	0.315672	0.778332	-0.255337	0.53793	0.968279	-0.414027	0.324341	0.804829
SEMA4C	4.86828	-0.413405	0.29917	0.668369	0.0366072	0.931534	0.982386	0.112566	0.779962	0.927531	0.0743586	0.855659	0.963936	-0.256386	0.522681	0.796349	0.00108456	1	1	-0.0155174	0.973914	1	0.536382	0.173412	0.63859
ANKRD36	1.1222	1.387	0.0124957	0.111201	1.15977	0.0448424	0.205589	0.95468	0.0882702	0.327564	1.27009	0.0247214	0.156602	1.20353	0.0357643	0.186564	-0.136007	1	1	1.63241	0.0021602	0.0773944	0.927752	0.105868	0.520616
ANKRD36B	1.73418	1.61921	0.00188795	0.0306029	1.46149	0.00479868	0.0462519	1.30166	0.0145325	0.103934	1.6863	0.0010565	0.0182845	1.2755	0.019837	0.128387	0.667003	0.239918	0.70742	1.8991	0.000178295	0.0184631	1.11709	0.0358453	0.309324
COX5B	6.59624	-0.121095	0.755438	0.943003	-0.176923	0.648171	0.857883	-0.136707	0.724702	0.901238	-0.264568	0.495053	0.797302	0.113598	0.770129	0.922007	0.176469	0.64879	0.936957	-0.101744	0.793464	0.99815	-0.017706	0.964785	1
ACTR1B	5.40028	-0.0352438	0.932081	0.991845	0.222608	0.573076	0.816027	0.268996	0.493341	0.777165	0.0235431	0.955463	0.994846	0.0773149	0.849227	0.954566	0.174153	0.656697	0.938131	0.451744	0.248982	0.811835	0.555797	0.155178	0.613562
TMEM131	6.74989	0.287228	0.458225	0.795281	0.217695	0.574032	0.816693	0.00538078	0.990576	1	0.128886	0.740137	0.918154	0.217603	0.57467	0.822834	-0.250006	0.519445	0.893192	0.643467	0.0965778	0.574333	0.471565	0.222725	0.707245
INPP4A	5.03301	0.242771	0.537549	0.84539	-0.0470261	0.907349	0.975506	-0.0683209	0.86648	0.963517	-0.0135837	0.974094	0.999787	-0.0824639	0.839654	0.950824	-0.0776247	0.849556	0.981149	0.372137	0.343436	0.892125	-0.0157373	0.972908	1
COA5	2.63748	-0.4795	0.272004	0.640279	-0.592385	0.16966	0.452981	-0.130402	0.785939	0.93062	-0.485811	0.272004	0.61068	-0.385745	0.393729	0.708286	-0.526697	0.224154	0.689199	-0.25807	0.551674	0.971114	-0.108324	0.819553	0.987564
UNC50	5.05082	0.22657	0.567613	0.86096	0.208843	0.599425	0.832082	0.457869	0.247307	0.563821	0.275595	0.486042	0.792055	0.263622	0.510802	0.789673	0.25809	0.519007	0.893192	0.0960153	0.812584	1	0.323131	0.413651	0.866828
MGAT4A	3.98753	1.23143	0.00305739	0.0436182	1.22625	0.00318201	0.034538	1.19728	0.00412531	0.0443337	1.28385	0.00214846	0.029421	1.36211	0.00110608	0.0173024	0.623095	0.14129	0.565433	1.23708	0.00278294	0.0899865	0.910212	0.0288176	0.27479
KIAA1211L	1.28117	-0.133952	0.882217	0.983926	0.158289	0.795271	0.929027	-0.0551363	0.944874	0.988583	-0.0499544	1	1	-0.0204982	1	1	0.237593	0.691807	0.946143	0.235321	0.663499	0.984658	0.0634322	0.949631	1
TSGA10	1.45291	0.949014	0.0650485	0.309026	1.13953	0.0231234	0.134887	0.92773	0.0759688	0.298253	1.08257	0.0348991	0.192946	1.20292	0.0213367	0.133808	0.306843	0.668816	0.941692	0.445577	0.438591	0.936524	0.162547	0.806568	0.984702
LIPT1	1.50724	0.374425	0.451099	0.790255	-0.022689	1	1	0.733411	0.135548	0.416762	0.300464	0.562301	0.835642	0.500459	0.341288	0.661526	0.0472234	1	1	-0.0137813	1	1	0.197418	0.724846	0.969447
MITD1	4.45285	0.235883	0.564238	0.859631	0.339845	0.395911	0.698355	0.551918	0.167154	0.464502	0.42103	0.296064	0.638367	0.450561	0.260098	0.583235	0.246887	0.542555	0.904258	0.0609549	0.883296	1	-0.186196	0.653417	0.95152
MRPL30	5.19511	-0.472162	0.228106	0.59126	-0.610037	0.119553	0.369189	-0.535969	0.172501	0.471489	-0.443569	0.258759	0.597262	-0.592746	0.133289	0.406551	-0.509304	0.193736	0.650109	-0.239935	0.539497	0.968329	-0.421769	0.282875	0.766731
TXNDC9	5.98907	0.262511	0.500807	0.824154	0.202676	0.603393	0.835	0.302113	0.437785	0.741678	0.314553	0.41948	0.744276	0.234356	0.548448	0.810815	0.145738	0.709749	0.953322	-0.0168368	0.967974	1	-0.0600429	0.879411	0.994704
EIF5B	8.1374	0.570822	0.138817	0.463346	0.827926	0.032278	0.167202	0.805082	0.0372968	0.191528	0.831036	0.0316717	0.182291	0.847984	0.0284141	0.161538	-0.126577	0.742898	0.95887	0.531636	0.167758	0.719618	0.237072	0.537991	0.918398
REV1	5.1454	0.0120891	0.980212	1	-0.117775	0.77138	0.918482	-0.014978	0.971762	0.997176	-0.0234463	0.954865	0.994846	0.0634899	0.877689	0.965626	-0.0943666	0.814136	0.974568	0.47125	0.231171	0.793531	0.476278	0.224389	0.708747
CHST10	2.60381	-0.944539	0.0250676	0.174015	-1.86985	1.93466e-05	0.000779464	-1.61503	0.000184454	0.00469757	-1.74863	7.74874e-05	0.00278999	-1.78983	5.65398e-05	0.00204162	-1.44218	0.000816574	0.0223399	-0.697322	0.0923945	0.561719	-0.57349	0.168722	0.634289
PDCL3	2.83926	0.363875	0.415833	0.76963	0.219797	0.62596	0.847278	0.488356	0.256535	0.575394	0.372192	0.397437	0.730617	0.343195	0.440692	0.743586	0.590464	0.174284	0.622274	0.450627	0.300049	0.855818	-0.0799533	0.882548	0.994704
NPAS2	5.25375	0.215008	0.584795	0.867501	0.249788	0.529106	0.790662	0.392922	0.318019	0.636343	0.240203	0.54388	0.827429	0.128907	0.745017	0.911805	0.434754	0.268791	0.736158	0.151303	0.70196	0.988493	0.266785	0.496865	0.903854
RPL31	7.74465	-0.704183	0.0682528	0.319022	-0.571947	0.137852	0.400292	-0.497426	0.196543	0.502794	-0.445508	0.247304	0.584579	-0.568486	0.140439	0.419075	-0.511471	0.184345	0.636517	-0.570896	0.138532	0.669191	-0.755046	0.0506237	0.363188
TBC1D8	4.6011	0.185703	0.642397	0.896152	-0.0637458	0.881595	0.964329	-0.0700005	0.866241	0.963517	0.0820128	0.844095	0.960978	0.0943178	0.815175	0.94114	0.215152	0.595832	0.921587	0.242668	0.543797	0.969932	0.425661	0.281547	0.765485
CNOT11	6.00363	0.474435	0.223921	0.58527	0.508229	0.192176	0.484695	0.465176	0.232684	0.546048	0.442654	0.256708	0.595546	0.505207	0.195939	0.505392	0.331885	0.394853	0.833407	0.297334	0.445947	0.93874	0.333691	0.391841	0.854765
RNF149	6.9565	0.484836	0.210173	0.567313	0.383311	0.321519	0.633433	0.470953	0.223323	0.53329	0.493162	0.20247	0.527645	0.40829	0.291433	0.616175	0.594174	0.124805	0.537391	-0.0245941	0.95067	1	0.00319822	0.994879	1
MAP4K4	8.61843	-0.264712	0.490796	0.817124	-0.286367	0.455976	0.741918	-0.328401	0.392707	0.70506	-0.169246	0.659513	0.883045	-0.242526	0.527889	0.799135	-0.145315	0.705227	0.951741	-0.17308	0.652206	0.980636	-0.301964	0.431769	0.876316
IL1R2	1.35416	-0.618104	0.248411	0.616966	-0.815429	0.109937	0.353697	-0.640925	0.196169	0.502246	-1.17306	0.0288982	0.171772	-0.62968	0.231514	0.552653	-0.650617	0.199003	0.658092	-0.434039	0.396078	0.923295	0.723927	0.115695	0.543285
IL1R1	5.49432	-0.150252	0.704047	0.926164	-0.751219	0.0562455	0.237158	-0.737781	0.0606441	0.25966	-0.595344	0.129693	0.423742	-0.646944	0.0994813	0.341694	-0.563679	0.150809	0.58502	0.521323	0.180499	0.736337	0.356778	0.359403	0.83567
IL1RL2	0.773791	-1.22795	0.0336734	0.209186	-1.03141	0.0618977	0.250486	-1.00452	0.0618977	0.263354	-1.46581	0.0123403	0.100864	-0.801247	0.151584	0.438904	-1.33787	0.0208558	0.207399	-0.436329	0.409588	0.923295	0.403288	0.403743	0.861816
IL1RL1	3.4986	-0.719808	0.0835838	0.356226	-0.795914	0.0543437	0.231798	-0.664491	0.107109	0.36582	-0.615053	0.137275	0.436342	-0.739749	0.0764681	0.296743	-0.534056	0.192385	0.647831	-0.181983	0.660084	0.984277	0.409147	0.310535	0.794121
IL18R1	2.14719	-0.129962	0.777198	0.95025	0.0198527	1	1	-0.397275	0.384066	0.697744	-0.0847146	0.904533	0.980475	-0.0735582	0.900271	0.97325	-0.521737	0.265858	0.733538	0.0526878	0.916161	1	0.0856677	0.866901	0.994704
SLC9A2	1.36089	0.881572	0.102019	0.39711	1.23565	0.0189335	0.119454	1.36769	0.00844376	0.072715	1.20458	0.0223108	0.146363	1.64966	0.00163232	0.0230326	0.167069	0.839399	0.979145	-0.0269777	1	1	0.34938	0.548897	0.922683
MFSD9	4.43725	0.529886	0.192041	0.540734	0.765495	0.0569318	0.23906	0.730204	0.0714445	0.287753	0.643969	0.110911	0.387602	0.63536	0.118983	0.380321	0.735209	0.0687818	0.40104	0.459476	0.25798	0.819816	0.884796	0.0276099	0.26818
TMEM182	1.94849	0.317385	0.505941	0.826831	-0.265069	0.584997	0.823227	-0.384645	0.43718	0.741199	0.233921	0.617599	0.862839	0.153508	0.770498	0.922093	-0.767173	0.123197	0.535065	0.328719	0.491169	0.953424	0.531625	0.242731	0.732224
MRPS9	4.94372	0.294583	0.460756	0.797964	0.0750973	0.853531	0.954888	0.332367	0.402262	0.712163	0.300517	0.448039	0.764527	0.325862	0.409523	0.721025	0.155462	0.693977	0.947317	0.111166	0.782577	0.99815	-0.0675301	0.872297	0.994704
TGFBRAP1	4.11125	-0.799285	0.0450322	0.250556	-0.808373	0.0424548	0.198522	-1.06993	0.00765739	0.0677593	-1.2279	0.00239735	0.0320243	-1.28653	0.00154452	0.0221936	-1.12224	0.00532327	0.0841116	-0.739043	0.0639447	0.477094	-1.38103	0.000632163	0.0303487
C2orf49	3.91875	0.645167	0.113881	0.418455	0.518449	0.208468	0.505144	0.652292	0.11206	0.375731	0.705934	0.0848781	0.331522	0.42349	0.309273	0.633443	0.751351	0.0676638	0.397108	0.532094	0.197369	0.752156	0.316517	0.445423	0.879886
FHL2	6.59995	-0.911321	0.0191851	0.146598	-1.05393	0.00688175	0.0595301	-1.19836	0.00219333	0.0283617	-0.986739	0.0113429	0.0955791	-1.1241	0.00404848	0.0433318	-0.932494	0.0165914	0.180987	0.16431	0.670328	0.985129	0.0323704	0.933968	0.999932
NCK2	6.41213	-0.187012	0.630443	0.890079	-0.0650317	0.868029	0.959457	-0.0790158	0.839675	0.952429	-0.0889331	0.819902	0.951522	-0.148199	0.703577	0.891351	-0.00934391	0.982563	1	0.048714	0.901269	1	0.0683056	0.861115	0.994704
UXS1	7.04239	0.264077	0.494882	0.820314	0.6565	0.0898659	0.314882	0.675338	0.0810902	0.309586	0.748395	0.0534731	0.250943	0.68194	0.0783629	0.30063	0.665199	0.0858077	0.445775	-0.885404	0.0230857	0.288037	-0.434413	0.261935	0.751042
ST6GAL2	0.803605	-0.861557	0.112998	0.416554	-1.74277	0.00136588	0.0187253	-1.24495	0.0195997	0.12659	-0.903663	0.0937964	0.352204	-0.759134	0.142362	0.4225	-1.66012	0.00359036	0.0651045	-0.355837	0.480675	0.951091	-0.728004	0.149186	0.60593
GCC2	6.20992	1.59632	6.58885e-05	0.00252472	2.2347	3.89656e-08	5.71473e-06	1.93822	1.55087e-06	0.000112979	2.07894	2.85283e-07	3.72354e-05	2.09327	2.45652e-07	3.27449e-05	0.304197	0.443696	0.85994	1.69961	2.19498e-05	0.00585171	1.27814	0.00129803	0.0478363
LIMS1	6.10397	0.245871	0.528551	0.840716	0.364657	0.348692	0.660984	0.255202	0.512558	0.789712	0.352131	0.36599	0.703352	0.394427	0.311437	0.635037	0.149905	0.701819	0.950389	0.404577	0.298209	0.854462	0.374994	0.334785	0.815007
[truncated: 10,800 more rows]

## Sheet: log2CPM all genes
GeenName	mirneg	mir449c	mir449b	mir449a	mir34c	mir34b	mir34a	isomiR449c	isomiR34b
LOC643837	2.94844	2.70066	2.84081	3.13218	2.89248	2.95905	2.98547	2.58645	2.82178
[truncated: 12,497 more rows]

## Sheet: log2CPM heatmap
GeneName	mirneg	mir449c	mir449b	mir449a	mir34c	mir34b	mir34a	isomiR449c	isomiR34b
[truncated: 1,196 more rows]
